# Supplementary material for: Synthesis and crystal structures of two purpurin derivatives: 1,4-dihy­droxy-2-propoxyanthra­quinone and 2-but­oxy-1,4-di­hydroxy­anthra­quinone
Source: Acta Crystallogr E Crystallogr Commun. 2017 Oct 20;73(Pt 11):1687–91. doi: 10.1107/S2056989017014724 (PMC5683491; doi:10.1107/S2056989017014724)
Supplement: Supplementary file 1 [file e-73-01687-sup1.cif]

##############################################################################
#                                                                            #
# This CIF contains the data in a paper accepted for publication in          #
# Acta Crystallographica Section E. It conforms to the requirements of       #
# Notes for Authors for Acta Crystallographica Section E, and has been       #
# peer reviewed under the auspices of the IUCr Commission on Journals.       #
#                                                                            #
# Full details of the Crystallographic Information File format               #
# are given in the paper "The Crystallographic Information File (CIF):       #
# a New Standard Archive File for Crystallography" by S. R. Hall, F. H.      #
# Allen and I. D. Brown [Acta Cryst. (1991), A47, 655-685].                  #
#                                                                            #
# The current version of the core CIF dictionary is obtainable from          #
# ftp://ftp.iucr.org/pub/cif_core.dic.                                       #
#                                                                            #
# Software is freely available for graphical display of the structure(s)     #
# in this CIF. For information consult the CIF software page                 #
# http://www.iucr.org/resources/cif/software.                                #
#                                                                            #
# This file may be used for bona fide research purposes within the           #
# scientific community so long as proper attribution is given to the journal # 
# article from which it was obtained.                                        #
#                                                                            #
##############################################################################
data_1
_audit_creation_method     'SHELXL-2017/1'
_chemical_name_systematic
;
1,4-Dihydroxy-2-propoxyanthraquinone acetonitrile monosolvate
;
_chemical_name_common     ?
_chemical_formula_moiety     'C17 H14 O5, C2 H3 N'
_chemical_formula_sum     'C19 H17 N O5'
_chemical_formula_iupac     'C17 H14 O5, C2 H3 N'
_chemical_formula_weight     339.33
_chemical_melting_point     ?
_shelx_space_group_comment
;
The symmetry employed for this shelxl refinement is uniquely defined
by the following loop, which should always be used as a source of
symmetry information in preference to the above space-group names.
They are only intended as comments.
;
_space_group_crystal_system     triclinic
_space_group_name_H-M_alt     'P -1'
_space_group_name_Hall     '-P 1'
loop_
    _space_group_symop_operation_xyz
    'x, y, z'
    '-x, -y, -z'
_cell_length_a     8.2160(11)
_cell_length_b     9.8605(13)
_cell_length_c     10.7410(14)
_cell_angle_alpha     95.999(2)
_cell_angle_beta     90.181(2)
_cell_angle_gamma     113.774(2)
_cell_volume     790.99(18)
_cell_formula_units_Z     2
_cell_measurement_reflns_used     3016
_cell_measurement_theta_min     2.71
_cell_measurement_theta_max     27.18
_cell_measurement_temperature     100(2)
_exptl_crystal_description     'cut irregular block'
_exptl_crystal_colour     'orange'
_exptl_crystal_size_max     0.45
_exptl_crystal_size_mid     0.18
_exptl_crystal_size_min     0.09
_exptl_crystal_density_diffrn     1.425
_exptl_crystal_density_meas     ?
_exptl_crystal_density_method     ?
_exptl_crystal_F_000     356
_exptl_absorpt_coefficient_mu     0.104
_exptl_absorpt_correction_type     multi-scan
_exptl_absorpt_process_details
;
(SADABS; Bruker, 2014)
;
_shelx_estimated_absorpt_T_min     0.955
_shelx_estimated_absorpt_T_max     0.991
_exptl_absorpt_correction_T_min     0.8689
_exptl_absorpt_correction_T_max     1.0000
_diffrn_ambient_temperature     100(2)
_diffrn_radiation_type     MoK\a
_diffrn_radiation_wavelength     0.71073
_diffrn_radiation_source     'fine-focus sealed tube'
_diffrn_radiation_monochromator     'graphite'
_diffrn_measurement_device_type     'Bruker APEXII CCD'
_diffrn_measurement_method     'phi and omega scans'
_diffrn_detector_area_resol_mean     8.3660
_diffrn_reflns_number     10216
_diffrn_reflns_av_R_equivalents     0.0215
_diffrn_reflns_theta_min     1.909
_diffrn_reflns_theta_max     27.253
_diffrn_reflns_theta_full     25.242
_diffrn_measured_fraction_theta_max     0.998
_diffrn_measured_fraction_theta_full     0.999
_diffrn_reflns_limit_h_min     -10
_diffrn_reflns_limit_h_max     10
_diffrn_reflns_limit_k_min     -12
_diffrn_reflns_limit_k_max     12
_diffrn_reflns_limit_l_min     -13
_diffrn_reflns_limit_l_max     13
_refine_special_details     ?
_reflns_number_total     3548
_reflns_number_gt     2718
_reflns_threshold_expression     'I > 2\s(I)'
_refine_ls_structure_factor_coef     Fsqd
_refine_ls_matrix_type     full
_refine_ls_R_factor_all     0.0649
_refine_ls_R_factor_gt     0.0517
_refine_ls_wR_factor_gt     0.1400
_refine_ls_wR_factor_ref     0.1530
_refine_ls_goodness_of_fit_ref     1.058
_refine_ls_restrained_S_all     1.059
_refine_ls_number_reflns     3548
_refine_ls_number_parameters     234
_refine_ls_number_restraints     2
_refine_ls_hydrogen_treatment     mixed
_refine_ls_weighting_scheme     calc
_refine_ls_weighting_details
              'w=1/[\s^2^(Fo^2^)+(0.0962P)^2^+0.0684P] where P=(Fo^2^+2Fc^2^)/3'
_atom_sites_solution_hydrogens     mixed
_atom_sites_solution_primary     ?
_atom_sites_solution_secondary     ?
_refine_ls_shift/su_max     0.000
_refine_ls_shift/su_mean     0.000
_refine_diff_density_max     0.710
_refine_diff_density_min     -0.265
_refine_ls_extinction_method     none
_refine_ls_extinction_coef     .
loop_
    _atom_type_symbol
    _atom_type_description
    _atom_type_scat_dispersion_real
    _atom_type_scat_dispersion_imag
    _atom_type_scat_source
    'C' 'C' 0.0033 0.0016
                         'International Tables Vol C Tables 4.2.6.8 and 6.1.1.4'
    'H' 'H' 0.0000 0.0000
                         'International Tables Vol C Tables 4.2.6.8 and 6.1.1.4'
    'N' 'N' 0.0061 0.0033
                         'International Tables Vol C Tables 4.2.6.8 and 6.1.1.4'
    'O' 'O' 0.0106 0.0060
                         'International Tables Vol C Tables 4.2.6.8 and 6.1.1.4'
_computing_data_collection
;
SMART (Bruker, 2014)
;
_computing_cell_refinement
;
SMART (Bruker, 2014)
;
_computing_data_reduction
;
SAINT (Bruker, 2014)
;
_computing_structure_solution
;
SHELXT2014 (Sheldrick, 2015a)
;
_computing_structure_refinement
;
SHELXL2017 (Sheldrick, 2015b)
;
_computing_molecular_graphics
;
XSeed (Barbour, 2001)
;
_computing_publication_material
;
XSeed (Barbour, 2001)
;
loop_
    _atom_site_type_symbol
    _atom_site_label
    _atom_site_fract_x
    _atom_site_fract_y
    _atom_site_fract_z
    _atom_site_U_iso_or_equiv
    _atom_site_adp_type
    _atom_site_calc_flag
    _atom_site_occupancy
    _atom_site_disorder_assembly
    _atom_site_disorder_group
    O O1 0.93351(13) 0.54640(11) 0.31245(9) 0.0224(2) Uani d 1 . .
    H H1O 0.943(2) 0.6376(15) 0.3329(15) 0.027 Uiso d 1 . .
    N N1 0.69308(19) 1.25060(16) 0.93564(13) 0.0376(4) Uani d 1 . .
    C C1 0.83016(17) 0.46925(15) 0.39909(12) 0.0179(3) Uani d 1 . .
    O O2 0.85708(12) 0.26110(10) 0.29025(9) 0.0216(2) Uani d 1 . .
    C C2 0.78580(17) 0.31187(15) 0.38774(12) 0.0186(3) Uani d 1 . .
    O O3 0.50110(13) 0.19718(10) 0.64607(9) 0.0231(3) Uani d 1 . .
    H H3O 0.471(2) 0.2555(17) 0.6993(14) 0.028 Uiso d 1 . .
    C C3 0.67840(17) 0.22550(15) 0.47188(12) 0.0190(3) Uani d 1 . .
    H H3 0.650425 0.121543 0.464073 0.023 Uiso calc 1 . .
    O O4 0.48044(13) 0.42907(11) 0.76272(9) 0.0236(2) Uani d 1 . .
    C C4 0.60915(17) 0.28978(15) 0.56995(12) 0.0184(3) Uani d 1 . .
    O O5 0.90743(13) 0.77360(10) 0.43289(9) 0.0237(3) Uani d 1 . .
    C C5 0.65148(17) 0.44303(14) 0.58446(12) 0.0168(3) Uani d 1 . .
    C C6 0.58069(17) 0.50732(15) 0.68671(12) 0.0186(3) Uani d 1 . .
    C C7 0.63155(17) 0.67078(15) 0.70039(12) 0.0182(3) Uani d 1 . .
    C C8 0.57026(18) 0.73660(16) 0.80017(12) 0.0215(3) Uani d 1 . .
    H H8 0.496307 0.676508 0.858499 0.026 Uiso calc 1 . .
    C C9 0.61668(18) 0.88946(16) 0.81480(13) 0.0230(3) Uani d 1 . .
    H H9 0.577257 0.934122 0.884204 0.028 Uiso calc 1 . .
    C C10 0.72114(18) 0.97713(15) 0.72752(13) 0.0232(3) Uani d 1 . .
    H H10 0.750414 1.081320 0.736488 0.028 Uiso calc 1 . .
    C C11 0.78274(18) 0.91324(15) 0.62752(13) 0.0211(3) Uani d 1 . .
    H H11 0.854261 0.973685 0.568420 0.025 Uiso calc 1 . .
    C C12 0.73939(17) 0.75953(14) 0.61376(12) 0.0175(3) Uani d 1 . .
    C C13 0.80994(17) 0.69324(15) 0.50858(12) 0.0185(3) Uani d 1 . .
    C C14 0.76399(17) 0.53320(14) 0.49710(12) 0.0171(3) Uani d 1 . .
    C C15 0.80376(18) 0.10079(14) 0.26995(12) 0.0197(3) Uani d 1 . .
    H H15A 0.672284 0.048972 0.262662 0.024 Uiso calc 1 . .
    H H15B 0.847744 0.066928 0.341400 0.024 Uiso calc 1 . .
    C C16 0.88231(18) 0.06548(15) 0.15066(12) 0.0216(3) Uani d 1 . .
    H H16A 1.013724 0.117694 0.158502 0.026 Uiso calc 1 . .
    H H16B 0.839009 0.100713 0.079785 0.026 Uiso calc 1 . .
    C C17 0.8285(2) -0.10258(15) 0.12525(13) 0.0259(3) Uani d 1 . .
    H H17A 0.864454 -0.138135 0.198037 0.039 Uiso calc 1 . .
    H H17B 0.887518 -0.124293 0.051405 0.039 Uiso calc 1 . .
    H H17C 0.699127 -0.153202 0.110002 0.039 Uiso calc 1 . .
    C C18 0.7439(2) 1.37684(18) 0.95263(14) 0.0300(3) Uani d 1 . .
    C C19 0.8085(2) 1.53842(19) 0.97699(19) 0.0451(5) Uani d 1 . .
    H H19A 0.707605 1.567300 0.974361 0.068 Uiso calc 1 . .
    H H19B 0.891236 1.584642 0.913041 0.068 Uiso calc 1 . .
    H H19C 0.870055 1.572114 1.059963 0.068 Uiso calc 1 . .
loop_
    _atom_site_aniso_label
    _atom_site_aniso_U_11
    _atom_site_aniso_U_22
    _atom_site_aniso_U_33
    _atom_site_aniso_U_12
    _atom_site_aniso_U_13
    _atom_site_aniso_U_23
    O1 0.0257(5) 0.0171(5) 0.0230(5) 0.0076(4) 0.0075(4) 0.0008(4)
    N1 0.0451(8) 0.0342(8) 0.0356(8) 0.0199(7) 0.0016(6) -0.0023(6)
    C1 0.0159(6) 0.0174(6) 0.0186(6) 0.0052(5) 0.0005(5) 0.0013(5)
    O2 0.0243(5) 0.0157(5) 0.0244(5) 0.0086(4) 0.0078(4) -0.0012(4)
    C2 0.0173(6) 0.0200(7) 0.0190(6) 0.0092(5) 0.0005(5) -0.0026(5)
    O3 0.0278(5) 0.0164(5) 0.0249(5) 0.0086(4) 0.0091(4) 0.0029(4)
    C3 0.0188(6) 0.0151(6) 0.0230(7) 0.0071(5) 0.0002(5) 0.0003(5)
    O4 0.0263(5) 0.0202(5) 0.0239(5) 0.0092(4) 0.0069(4) 0.0018(4)
    C4 0.0176(6) 0.0184(6) 0.0194(6) 0.0076(5) 0.0011(5) 0.0021(5)
    O5 0.0271(5) 0.0170(5) 0.0247(5) 0.0066(4) 0.0067(4) 0.0018(4)
    C5 0.0165(6) 0.0167(6) 0.0170(6) 0.0071(5) -0.0007(5) 0.0000(5)
    C6 0.0178(6) 0.0193(7) 0.0193(6) 0.0086(5) 0.0004(5) 0.0007(5)
    C7 0.0168(6) 0.0182(7) 0.0195(6) 0.0078(5) -0.0019(5) -0.0012(5)
    C8 0.0225(7) 0.0233(7) 0.0192(6) 0.0106(6) 0.0007(5) -0.0004(5)
    C9 0.0228(7) 0.0245(7) 0.0230(7) 0.0131(6) -0.0025(5) -0.0056(5)
    C10 0.0235(7) 0.0183(7) 0.0282(7) 0.0107(6) -0.0037(6) -0.0042(5)
    C11 0.0207(7) 0.0189(6) 0.0236(7) 0.0084(5) -0.0014(5) 0.0008(5)
    C12 0.0167(6) 0.0173(7) 0.0180(6) 0.0073(5) -0.0029(5) -0.0018(5)
    C13 0.0175(6) 0.0170(7) 0.0201(6) 0.0065(5) -0.0009(5) 0.0006(5)
    C14 0.0161(6) 0.0156(7) 0.0185(6) 0.0061(5) -0.0015(5) -0.0012(5)
    C15 0.0206(7) 0.0139(6) 0.0233(7) 0.0065(5) 0.0030(5) -0.0017(5)
    C16 0.0223(7) 0.0212(7) 0.0208(7) 0.0089(5) 0.0021(5) -0.0006(5)
    C17 0.0319(8) 0.0222(7) 0.0228(7) 0.0113(6) 0.0068(6) -0.0028(5)
    C18 0.0311(8) 0.0349(9) 0.0271(7) 0.0178(7) -0.0004(6) -0.0015(6)
    C19 0.0445(10) 0.0300(9) 0.0596(11) 0.0163(8) -0.0157(9) -0.0045(8)
_geom_special_details
;
 All esds (except the esd in the dihedral angle between two l.s. planes)
 are estimated using the full covariance matrix.  The cell esds are taken
 into account individually in the estimation of esds in distances, angles
 and torsion angles; correlations between esds in cell parameters are only
 used when they are defined by crystal symmetry.  An approximate (isotropic)
 treatment of cell esds is used for estimating esds involving l.s. planes.
;
loop_
    _geom_bond_atom_site_label_1
    _geom_bond_atom_site_label_2
    _geom_bond_site_symmetry_2
    _geom_bond_distance
    _geom_bond_publ_flag
    O1 C1 . 1.3410(15) ?
    O1 H1O . 0.875(13) ?
    N1 C18 . 1.136(2) ?
    C1 C14 . 1.3938(19) ?
    C1 C2 . 1.4353(19) ?
    O2 C2 . 1.3493(16) ?
    O2 C15 . 1.4516(15) ?
    C2 C3 . 1.3714(19) ?
    O3 C4 . 1.3407(15) ?
    O3 H3O . 0.874(14) ?
    C3 C4 . 1.4106(18) ?
    C3 H3 . 0.9500 ?
    O4 C6 . 1.2505(16) ?
    C4 C5 . 1.3983(18) ?
    O5 C13 . 1.2480(16) ?
    C5 C14 . 1.4292(19) ?
    C5 C6 . 1.4498(18) ?
    C6 C7 . 1.4836(18) ?
    C7 C8 . 1.3947(18) ?
    C7 C12 . 1.4025(18) ?
    C8 C9 . 1.3887(19) ?
    C8 H8 . 0.9500 ?
    C9 C10 . 1.392(2) ?
    C9 H9 . 0.9500 ?
    C10 C11 . 1.3877(19) ?
    C10 H10 . 0.9500 ?
    C11 C12 . 1.4013(18) ?
    C11 H11 . 0.9500 ?
    C12 C13 . 1.4814(19) ?
    C13 C14 . 1.4584(19) ?
    C15 C16 . 1.5075(18) ?
    C15 H15A . 0.9900 ?
    C15 H15B . 0.9900 ?
    C16 C17 . 1.5265(18) ?
    C16 H16A . 0.9900 ?
    C16 H16B . 0.9900 ?
    C17 H17A . 0.9800 ?
    C17 H17B . 0.9800 ?
    C17 H17C . 0.9800 ?
    C18 C19 . 1.456(2) ?
    C19 H19A . 0.9800 ?
    C19 H19B . 0.9800 ?
    C19 H19C . 0.9800 ?
loop_
    _geom_angle_atom_site_label_1
    _geom_angle_atom_site_label_2
    _geom_angle_atom_site_label_3
    _geom_angle_site_symmetry_1
    _geom_angle_site_symmetry_3
    _geom_angle
    _geom_angle_publ_flag
    C1 O1 H1O . . 104.0(11) ?
    O1 C1 C14 . . 123.72(12) ?
    O1 C1 C2 . . 117.06(11) ?
    C14 C1 C2 . . 119.22(12) ?
    C2 O2 C15 . . 116.12(10) ?
    O2 C2 C3 . . 125.11(12) ?
    O2 C2 C1 . . 114.62(12) ?
    C3 C2 C1 . . 120.27(12) ?
    C4 O3 H3O . . 104.0(11) ?
    C2 C3 C4 . . 120.53(12) ?
    C2 C3 H3 . . 119.7 ?
    C4 C3 H3 . . 119.7 ?
    O3 C4 C5 . . 122.48(11) ?
    O3 C4 C3 . . 116.90(12) ?
    C5 C4 C3 . . 120.61(12) ?
    C4 C5 C14 . . 118.88(12) ?
    C4 C5 C6 . . 119.80(12) ?
    C14 C5 C6 . . 121.32(12) ?
    O4 C6 C5 . . 121.78(12) ?
    O4 C6 C7 . . 120.05(11) ?
    C5 C6 C7 . . 118.17(12) ?
    C8 C7 C12 . . 119.70(12) ?
    C8 C7 C6 . . 119.52(12) ?
    C12 C7 C6 . . 120.79(12) ?
    C9 C8 C7 . . 120.41(13) ?
    C9 C8 H8 . . 119.8 ?
    C7 C8 H8 . . 119.8 ?
    C8 C9 C10 . . 119.86(12) ?
    C8 C9 H9 . . 120.1 ?
    C10 C9 H9 . . 120.1 ?
    C11 C10 C9 . . 120.40(12) ?
    C11 C10 H10 . . 119.8 ?
    C9 C10 H10 . . 119.8 ?
    C10 C11 C12 . . 119.97(13) ?
    C10 C11 H11 . . 120.0 ?
    C12 C11 H11 . . 120.0 ?
    C11 C12 C7 . . 119.64(12) ?
    C11 C12 C13 . . 119.48(12) ?
    C7 C12 C13 . . 120.88(12) ?
    O5 C13 C14 . . 121.35(12) ?
    O5 C13 C12 . . 120.31(12) ?
    C14 C13 C12 . . 118.33(12) ?
    C1 C14 C5 . . 120.48(12) ?
    C1 C14 C13 . . 119.04(12) ?
    C5 C14 C13 . . 120.47(12) ?
    O2 C15 C16 . . 107.99(10) ?
    O2 C15 H15A . . 110.1 ?
    C16 C15 H15A . . 110.1 ?
    O2 C15 H15B . . 110.1 ?
    C16 C15 H15B . . 110.1 ?
    H15A C15 H15B . . 108.4 ?
    C15 C16 C17 . . 109.75(11) ?
    C15 C16 H16A . . 109.7 ?
    C17 C16 H16A . . 109.7 ?
    C15 C16 H16B . . 109.7 ?
    C17 C16 H16B . . 109.7 ?
    H16A C16 H16B . . 108.2 ?
    C16 C17 H17A . . 109.5 ?
    C16 C17 H17B . . 109.5 ?
    H17A C17 H17B . . 109.5 ?
    C16 C17 H17C . . 109.5 ?
    H17A C17 H17C . . 109.5 ?
    H17B C17 H17C . . 109.5 ?
    N1 C18 C19 . . 178.89(17) ?
    C18 C19 H19A . . 109.5 ?
    C18 C19 H19B . . 109.5 ?
    H19A C19 H19B . . 109.5 ?
    C18 C19 H19C . . 109.5 ?
    H19A C19 H19C . . 109.5 ?
    H19B C19 H19C . . 109.5 ?
loop_
    _geom_torsion_atom_site_label_1
    _geom_torsion_atom_site_label_2
    _geom_torsion_atom_site_label_3
    _geom_torsion_atom_site_label_4
    _geom_torsion_site_symmetry_1
    _geom_torsion_site_symmetry_2
    _geom_torsion_site_symmetry_3
    _geom_torsion_site_symmetry_4
    _geom_torsion
    _geom_torsion_publ_flag
    C15 O2 C2 C3 . . . . 4.50(19) ?
    C15 O2 C2 C1 . . . . -175.30(10) ?
    O1 C1 C2 O2 . . . . 0.80(18) ?
    C14 C1 C2 O2 . . . . -179.69(11) ?
    O1 C1 C2 C3 . . . . -179.01(11) ?
    C14 C1 C2 C3 . . . . 0.5(2) ?
    O2 C2 C3 C4 . . . . -179.31(12) ?
    C1 C2 C3 C4 . . . . 0.5(2) ?
    C2 C3 C4 O3 . . . . 178.11(11) ?
    C2 C3 C4 C5 . . . . -1.2(2) ?
    O3 C4 C5 C14 . . . . -178.34(11) ?
    C3 C4 C5 C14 . . . . 0.9(2) ?
    O3 C4 C5 C6 . . . . 1.4(2) ?
    C3 C4 C5 C6 . . . . -179.28(11) ?
    C4 C5 C6 O4 . . . . -0.6(2) ?
    C14 C5 C6 O4 . . . . 179.13(11) ?
    C4 C5 C6 C7 . . . . 178.82(11) ?
    C14 C5 C6 C7 . . . . -1.4(2) ?
    O4 C6 C7 C8 . . . . 1.5(2) ?
    C5 C6 C7 C8 . . . . -177.94(11) ?
    O4 C6 C7 C12 . . . . -178.03(11) ?
    C5 C6 C7 C12 . . . . 2.49(19) ?
    C12 C7 C8 C9 . . . . -0.6(2) ?
    C6 C7 C8 C9 . . . . 179.85(11) ?
    C7 C8 C9 C10 . . . . 1.7(2) ?
    C8 C9 C10 C11 . . . . -1.5(2) ?
    C9 C10 C11 C12 . . . . 0.2(2) ?
    C10 C11 C12 C7 . . . . 0.9(2) ?
    C10 C11 C12 C13 . . . . -178.36(11) ?
    C8 C7 C12 C11 . . . . -0.8(2) ?
    C6 C7 C12 C11 . . . . 178.81(11) ?
    C8 C7 C12 C13 . . . . 178.54(11) ?
    C6 C7 C12 C13 . . . . -1.9(2) ?
    C11 C12 C13 O5 . . . . 0.1(2) ?
    C7 C12 C13 O5 . . . . -179.19(11) ?
    C11 C12 C13 C14 . . . . 179.48(11) ?
    C7 C12 C13 C14 . . . . 0.19(19) ?
    O1 C1 C14 C5 . . . . 178.71(11) ?
    C2 C1 C14 C5 . . . . -0.8(2) ?
    O1 C1 C14 C13 . . . . -0.8(2) ?
    C2 C1 C14 C13 . . . . 179.77(11) ?
    C4 C5 C14 C1 . . . . 0.1(2) ?
    C6 C5 C14 C1 . . . . -179.73(11) ?
    C4 C5 C14 C13 . . . . 179.51(11) ?
    C6 C5 C14 C13 . . . . -0.3(2) ?
    O5 C13 C14 C1 . . . . -0.3(2) ?
    C12 C13 C14 C1 . . . . -179.62(11) ?
    O5 C13 C14 C5 . . . . -179.72(11) ?
    C12 C13 C14 C5 . . . . 0.91(19) ?
    C2 O2 C15 C16 . . . . 174.51(10) ?
    O2 C15 C16 C17 . . . . -179.69(10) ?
loop_
    _geom_hbond_atom_site_label_D
    _geom_hbond_atom_site_label_H
    _geom_hbond_atom_site_label_A
    _geom_hbond_site_symmetry_A
    _geom_hbond_distance_DH
    _geom_hbond_distance_HA
    _geom_hbond_distance_DA
    _geom_hbond_angle_DHA
    _geom_hbond_publ_flag
    O1 H1O O5 . 0.875(13) 1.747(14) 2.5537(13) 152.1(15) yes
    O3 H3O O4 . 0.874(14) 1.747(14) 2.5578(13) 153.3(15) yes
    C10 H10 N1 . 0.95 2.73 3.4009(19) 127.8 yes
    C15 H15A O3 2_656 0.99 2.57 3.2179(16) 123.1 yes
    C11 H11 O5 2_776 0.95 2.47 3.2446(17) 138.3 yes
_shelx_hkl_file
;
   1   0   0   57.59    1.20
   1   0   0   54.29    1.20
   1   0   0   55.59    1.20
   1   0   0   58.49    1.20
   2   0   0  427.26    8.90
   2   0   0  440.66    8.90
   2   0   0  442.36    8.90
   2   0   0  452.35    8.90
   3   0   0  288.07    5.80
   3   0   0  277.07    5.80
   3   0   0  284.07    5.90
   3   0   0  275.27    5.80
   4   0   0    4.10    0.40
   4   0   0    4.70    0.30
   4   0   0    4.10    0.30
   4   0   0    4.30    0.40
  -5   0   0    0.50    0.20
   5   0   0    0.60    0.30
   5   0   0    1.10    0.30
   5   0   0    0.50    0.20
  -6   0   0    0.70    0.20
   6   0   0    0.60    0.30
   6   0   0    0.40    0.20
   6   0   0    0.50    0.30
  -7   0   0   18.60    0.80
  -7   0   0   19.00    1.00
   7   0   0   18.50    0.80
   7   0   0   20.20    1.00
  -8   0   0   -0.30    0.40
   8   0   0    0.00    0.30
   8   0   0    0.60    0.40
  -9   0   0    3.00    0.60
   9   0   0    2.90    0.60
   9  -1   0    0.00    0.40
  -9   1   0    0.50    0.50
   8  -1   0    0.00    0.30
   8  -1   0   -0.40    0.30
  -8   1   0    0.20    0.40
  -8   1   0    0.30    0.30
   7  -1   0    1.20    0.40
   7  -1   0    1.10    0.30
   7  -1   0    1.30    0.30
   6  -1   0    9.90    0.60
   6  -1   0   11.50    0.60
   6  -1   0   10.10    0.60
   6  -1   0   10.10    0.60
   5  -1   0   24.70    0.80
   5  -1   0   24.10    0.90
   5  -1   0   24.20    0.80
   5  -1   0   25.00    0.90
   4  -1   0   28.00    0.90
   4  -1   0   28.20    0.90
   4  -1   0   28.00    0.90
   4  -1   0   27.10    0.80
   3  -1   0   87.69    2.00
   3  -1   0   88.09    2.00
   3  -1   0   87.49    2.00
   3  -1   0   87.89    2.00
   2  -1   0    4.50    0.30
   2  -1   0    4.70    0.30
   2  -1   0    4.80    0.30
   2  -1   0    4.50    0.20
   1  -1   0   20.20    0.50
   1  -1   0   21.10    0.50
   1  -1   0   20.50    0.50
  -1   1   0   20.40    0.50
   0  -1   0  192.98    4.00
   0  -1   0  193.08    4.00
   0   1   0  197.38    3.90
   0   1   0  198.58    3.90
  -1  -1   0   50.19    1.10
  -1  -1   0   51.89    1.20
   1   1   0   49.60    1.10
   1   1   0   51.39    1.20
  -2  -1   0   70.39    1.50
   2   1   0   69.39    1.50
   2   1   0   69.79    1.60
   2   1   0   73.59    1.70
  -3  -1   0   43.80    1.10
   3   1   0   46.30    1.10
   3   1   0   45.80    1.20
   3   1   0   46.10    1.20
  -4  -1   0    0.40    0.20
  -4  -1   0    0.30    0.20
   4   1   0    0.00    0.20
   4   1   0    0.10    0.20
   4   1   0    0.40    0.20
  -5  -1   0   79.09    1.90
  -5  -1   0   80.99    2.10
   5   1   0   80.09    2.10
   5   1   0   73.69    1.90
  -6  -1   0    0.70    0.20
  -6  -1   0    0.80    0.30
   6   1   0    0.90    0.20
   6   1   0    1.10    0.40
  -7  -1   0   21.40    1.10
   7   1   0   20.70    0.90
   7   1   0   22.10    1.10
  -8  -1   0    3.70    0.60
   8   1   0    3.70    0.60
  -9  -1   0    0.90    0.50
   9   1   0    0.30    0.50
  10  -2   0    3.00    0.60
 -10   2   0    1.90    0.60
   9  -2   0    0.00    0.30
   9  -2   0   -0.10    0.30
  -9   2   0    1.00    0.50
   8  -2   0    0.10    0.30
   8  -2   0    0.80    0.30
   8  -2   0    0.50    0.40
   8  -2   0    0.60    0.30
   7  -2   0   20.50    0.90
   7  -2   0   19.40    0.90
   7  -2   0   21.60    0.90
   7  -2   0   21.10    0.90
   6  -2   0    0.00    0.20
   6  -2   0    0.20    0.20
   6  -2   0   -0.20    0.20
   6  -2   0   -0.10    0.20
   5  -2   0   15.80    0.60
   5  -2   0   15.10    0.60
   5  -2   0   15.00    0.60
   5  -2   0   14.90    0.70
   4  -2   0    4.80    0.40
   4  -2   0    4.70    0.30
   4  -2   0    4.50    0.30
   4  -2   0    4.80    0.30
   3  -2   0   88.79    2.00
   3  -2   0   88.49    2.00
   3  -2   0   87.99    1.90
   2  -2   0   42.50    1.00
   2  -2   0   42.00    1.00
   2  -2   0   42.40    1.00
  -2   2   0   42.70    1.00
   1  -2   0  208.88    4.30
   1  -2   0  220.38    4.40
  -1   2   0  209.98    4.30
  -1   2   0  213.78    4.40
   0  -2   0   14.50    0.40
   0  -2   0   14.70    0.40
   0   2   0   15.30    0.50
   0   2   0   15.00    0.40
  -1  -2   0    6.40    0.30
  -1  -2   0    6.60    0.30
   1   2   0    6.10    0.30
   1   2   0    6.50    0.30
  -2  -2   0    2.40    0.20
  -2  -2   0    3.40    0.30
   2   2   0    2.60    0.20
   2   2   0    2.10    0.30
  -3  -2   0    2.80    0.30
  -3  -2   0    2.50    0.20
   3   2   0    3.00    0.30
   3   2   0    2.40    0.30
  -4  -2   0    6.80    0.40
  -4  -2   0    6.20    0.50
   4   2   0    7.60    0.40
   4   2   0    7.90    0.50
  -5  -2   0   15.50    0.60
  -5  -2   0   15.30    0.80
   5   2   0   14.80    0.60
   5   2   0   17.20    0.80
  -6  -2   0    3.20    0.50
   6   2   0    3.60    0.50
   6   2   0    3.30    0.40
  -7  -2   0    2.10    0.50
   7   2   0    3.90    0.60
  -8  -2   0    5.20    0.80
   8   2   0    6.20    0.80
  10  -3   0    0.60    0.40
   9  -3   0    0.00    0.40
   9  -3   0    0.20    0.40
   8  -3   0    9.10    0.70
   8  -3   0    7.10    0.60
   8  -3   0    8.40    0.60
   8  -3   0    8.80    0.70
   7  -3   0   31.80    1.10
   7  -3   0   32.00    1.10
   7  -3   0   30.50    1.20
   7  -3   0   32.60    1.10
   6  -3   0    0.30    0.20
   6  -3   0    0.40    0.30
   6  -3   0    0.30    0.20
   5  -3   0    3.90    0.40
   5  -3   0    3.70    0.40
   5  -3   0    4.60    0.50
   4  -3   0    3.50    0.30
   4  -3   0    1.90    0.30
   4  -3   0    2.10    0.20
  -4   3   0    2.50    0.30
   3  -3   0   40.80    1.00
   3  -3   0   41.00    1.10
   3  -3   0   39.40    1.10
  -3   3   0   39.30    1.00
   2  -3   0  149.88    3.20
   2  -3   0  141.59    3.10
  -2   3   0  162.78    3.20
  -2   3   0  144.39    3.10
   1  -3   0   80.39    1.80
   1  -3   0   80.59    1.80
  -1   3   0   81.69    1.80
  -1   3   0   83.49    1.80
   0  -3   0  114.79    2.50
   0  -3   0  116.29    2.50
   0   3   0  115.49    2.50
   0   3   0  114.89    2.50
  -1  -3   0   56.69    1.30
  -1  -3   0   55.49    1.40
   1   3   0   54.79    1.40
   1   3   0   55.09    1.30
  -2  -3   0   20.90    0.60
  -2  -3   0   22.20    0.80
   2   3   0   23.70    0.70
   2   3   0   22.30    0.80
  -3  -3   0   12.20    0.60
  -3  -3   0   11.10    0.40
   3   3   0   11.20    0.50
   3   3   0   11.40    0.60
  -4  -3   0    0.30    0.20
  -4  -3   0    0.20    0.10
   4   3   0    0.20    0.20
   4   3   0    0.20    0.30
  -5  -3   0    6.40    0.60
  -5  -3   0    5.70    0.40
   5   3   0    5.10    0.40
   5   3   0    6.50    0.70
  -6  -3   0    5.00    0.60
   6   3   0    5.90    0.70
  -7  -3   0    0.40    0.40
   7   3   0    0.80    0.50
  -8  -3   0    0.40    0.50
   8   3   0    0.60    0.50
  10  -4   0    2.10    0.50
   9  -4   0    0.30    0.40
   9  -4   0    0.40    0.40
   9  -4   0    0.70    0.40
  -9   4   0   -0.10    0.30
   8  -4   0    0.40    0.40
   8  -4   0    0.20    0.30
   8  -4   0    0.40    0.30
  -8   4   0    0.50    0.30
   7  -4   0   82.49    2.30
   7  -4   0   84.49    2.20
   7  -4   0   85.59    2.30
  -7   4   0   85.19    2.20
   6  -4   0    0.10    0.20
   6  -4   0    0.40    0.20
   6  -4   0    0.30    0.20
  -6   4   0    0.30    0.20
   5  -4   0  236.88    5.20
   5  -4   0  238.78    5.00
   5  -4   0  236.88    5.20
  -5   4   0  234.78    5.00
   4  -4   0    9.20    0.50
   4  -4   0    9.20    0.40
   4  -4   0    8.80    0.50
  -4   4   0    8.80    0.40
   3  -4   0   23.50    0.70
   3  -4   0   24.60    0.80
  -3   4   0   23.90    0.70
   2  -4   0  246.78    5.00
   2  -4   0  244.68    5.10
  -2   4   0  240.08    5.10
  -2   4   0  239.28    5.00
   1  -4   0   17.30    0.60
   1  -4   0   17.00    0.50
  -1   4   0   17.00    0.60
  -1   4   0   17.80    0.60
   0  -4   0  315.87    6.50
   0  -4   0  314.07    6.50
   0   4   0  313.07    6.50
   0   4   0  316.67    6.50
  -1  -4   0    4.20    0.30
  -1  -4   0    4.40    0.30
   1   4   0    4.30    0.40
   1   4   0    4.30    0.30
  -2  -4   0   65.49    1.60
  -2  -4   0   66.29    1.70
   2   4   0   64.79    1.70
   2   4   0   63.99    1.60
  -3  -4   0   17.20    0.60
  -3  -4   0   17.60    0.80
   3   4   0   14.90    0.80
   3   4   0   18.20    0.60
  -4  -4   0    1.30    0.30
  -4  -4   0    1.20    0.30
   4   4   0    1.00    0.40
   4   4   0    1.40    0.20
  -5  -4   0    1.60    0.40
   5   4   0    1.10    0.40
  -6  -4   0    8.90    0.80
   6   4   0    9.40    0.90
  -7  -4   0    0.20    0.50
   7   4   0    0.80    0.50
  10  -5   0    7.50    0.80
   9  -5   0    4.10    0.60
  -9   5   0    3.20    0.50
   8  -5   0    1.10    0.30
   8  -5   0    1.30    0.40
  -8   5   0    1.50    0.40
   7  -5   0    5.50    0.40
   7  -5   0    5.70    0.60
   7  -5   0    6.30    0.60
  -7   5   0    6.10    0.50
   6  -5   0    4.60    0.50
   6  -5   0    4.30    0.40
  -6   5   0    3.80    0.40
   5  -5   0    1.90    0.20
   5  -5   0    2.40    0.30
  -5   5   0    1.80    0.30
   4  -5   0   54.29    1.50
   4  -5   0   52.59    1.30
  -4   5   0   52.99    1.30
  -4   5   0   56.89    1.50
   3  -5   0    9.50    0.50
   3  -5   0    9.20    0.40
  -3   5   0    8.80    0.40
  -3   5   0    9.20    0.50
   2  -5   0  235.18    5.00
   2  -5   0  231.38    4.90
  -2   5   0  236.88    5.00
  -2   5   0  234.08    4.90
   1  -5   0   17.00    0.60
   1  -5   0   16.50    0.60
  -1   5   0   16.70    0.70
  -1   5   0   16.40    0.60
   0  -5   0  143.19    3.20
   0  -5   0  140.99    3.20
   0   5   0  144.29    3.20
   0   5   0  147.69    3.20
  -1  -5   0   14.80    0.60
  -1  -5   0   15.60    0.70
   1   5   0   14.90    0.70
   1   5   0   15.50    0.60
  -2  -5   0   16.70    0.80
  -2  -5   0   15.30    0.60
   2   5   0   16.70    0.80
   2   5   0   16.50    0.60
  -3  -5   0   36.70    1.30
  -3  -5   0   36.70    1.10
   3   5   0   37.30    1.10
   3   5   0   35.90    1.30
  -4  -5   0   41.60    1.50
   4   5   0   41.30    1.50
  -5  -5   0  510.55   11.00
   5   5   0  509.35   11.00
  -6  -5   0    0.40    0.40
   6   5   0    0.00    0.40
  -7  -5   0    5.70    0.80
   7   5   0    5.10    0.80
  10  -6   0   -0.10    0.40
 -10   6   0    0.20    0.40
   9  -6   0    2.10    0.50
  -9   6   0    1.20    0.40
   8  -6   0    1.50    0.40
  -8   6   0    0.60    0.40
  -8   6   0    0.90    0.30
   7  -6   0    6.00    0.60
   7  -6   0    6.00    0.60
  -7   6   0    5.90    0.50
   6  -6   0    4.00    0.50
   6  -6   0    3.90    0.30
  -6   6   0    3.90    0.40
  -6   6   0    4.20    0.50
   5  -6   0    0.90    0.20
   5  -6   0    1.20    0.30
  -5   6   0    1.30    0.20
  -5   6   0    1.10    0.30
   4  -6   0   12.00    0.50
   4  -6   0   11.90    0.60
  -4   6   0   12.80    0.50
  -4   6   0   11.10    0.60
   3  -6   0    7.40    0.40
   3  -6   0    8.40    0.50
  -3   6   0    8.20    0.40
  -3   6   0    7.80    0.50
   2  -6   0    2.90    0.30
   2  -6   0    3.50    0.40
  -2   6   0    2.30    0.30
  -2   6   0    2.80    0.40
   1  -6   0   28.90    0.90
   1  -6   0   28.60    0.90
  -1   6   0   28.10    0.90
  -1   6   0   27.90    0.90
   0  -6   0  157.78    3.60
   0  -6   0  159.68    3.60
   0   6   0  162.48    3.60
   0   6   0  159.68    3.60
  -1  -6   0    0.10    0.10
  -1  -6   0   -0.10    0.20
   1   6   0    0.40    0.20
   1   6   0    0.40    0.30
  -2  -6   0    2.50    0.30
  -2  -6   0    2.10    0.40
   2   6   0    1.70    0.30
   2   6   0    2.40    0.40
  -3  -6   0    3.80    0.40
  -3  -6   0    3.10    0.50
   3   6   0    3.30    0.50
  -4  -6   0    0.10    0.30
   4   6   0    1.00    0.50
  -5  -6   0   22.70    1.20
   5   6   0   27.20    1.40
  -6  -6   0   -0.20    0.50
   6   6   0   -0.50    0.50
  10  -7   0    1.50    0.50
 -10   7   0    1.30    0.50
   9  -7   0    6.70    0.80
  -9   7   0    7.10    0.80
   8  -7   0   -0.20    0.30
  -8   7   0    0.00    0.40
   7  -7   0    2.60    0.50
  -7   7   0    2.10    0.40
  -7   7   0    2.20    0.50
   6  -7   0    2.20    0.40
  -6   7   0    0.80    0.40
  -6   7   0    1.60    0.30
   5  -7   0    7.80    0.40
   5  -7   0    7.20    0.60
  -5   7   0    7.70    0.70
  -5   7   0    8.10    0.50
   4  -7   0    6.10    0.40
   4  -7   0    8.40    0.50
  -4   7   0    6.80    0.50
  -4   7   0    7.10    0.60
   3  -7   0    5.50    0.40
   3  -7   0    4.60    0.50
  -3   7   0    5.20    0.40
  -3   7   0    5.00    0.50
   2  -7   0   10.10    0.50
   2  -7   0    9.20    0.50
  -2   7   0    8.80    0.50
  -2   7   0   10.20    0.60
   1  -7   0    5.90    0.50
   1  -7   0    4.90    0.40
  -1   7   0    4.40    0.50
  -1   7   0    4.20    0.40
   0  -7   0    1.50    0.30
   0  -7   0    1.40    0.30
   0   7   0    1.50    0.30
   0   7   0    1.10    0.30
  -1  -7   0   25.90    1.00
  -1  -7   0   25.20    0.90
   1   7   0   25.10    1.10
   1   7   0   24.80    0.90
  -2  -7   0   -0.20    0.30
  -2  -7   0   -0.10    0.20
   2   7   0   -0.30    0.20
   2   7   0    0.10    0.40
  -3  -7   0    4.60    0.60
   3   7   0    5.30    0.70
  -4  -7   0    4.40    0.70
   4   7   0    3.60    0.70
  -5  -7   0    1.30    0.50
   5   7   0    1.20    0.60
  10  -8   0    1.60    0.60
 -10   8   0    1.80    0.60
   9  -8   0    5.60    0.80
  -9   8   0    5.10    0.70
   8  -8   0    0.20    0.40
  -8   8   0    0.70    0.40
   7  -8   0  249.88    5.80
  -7   8   0  250.57    5.80
   6  -8   0  103.69    2.70
  -6   8   0   98.09    2.70
  -6   8   0   94.89    2.60
   5  -8   0    1.30    0.30
  -5   8   0    1.10    0.40
  -5   8   0    1.80    0.30
   4  -8   0    2.60    0.40
   4  -8   0    2.90    0.30
  -4   8   0    3.30    0.50
  -4   8   0    3.60    0.40
   3  -8   0    0.20    0.20
   3  -8   0    0.20    0.20
  -3   8   0    0.30    0.30
  -3   8   0   -0.10    0.30
   2  -8   0   47.80    1.40
   2  -8   0   51.19    1.50
  -2   8   0   49.99    1.50
  -2   8   0   49.50    1.50
   1  -8   0    4.80    0.50
   1  -8   0    5.10    0.50
  -1   8   0    3.80    0.50
  -1   8   0    4.60    0.50
   0  -8   0    1.20    0.30
   0  -8   0    0.90    0.30
   0   8   0    1.00    0.30
   0   8   0    0.60    0.40
  -1  -8   0   12.00    0.80
  -1  -8   0   10.80    0.60
   1   8   0   10.80    0.60
   1   8   0   10.70    0.80
  -2  -8   0    1.40    0.40
   2   8   0    0.70    0.40
  -3  -8   0   19.90    1.10
   3   8   0   17.30    1.10
  -4  -8   0    0.60    0.50
   4   8   0    0.00    0.50
   9  -9   0    3.80    0.70
  -9   9   0    3.30    0.70
   8  -9   0    2.00    0.50
  -8   9   0    2.00    0.60
   7  -9   0  166.58    4.20
  -7   9   0  168.38    4.20
   6  -9   0   22.40    1.10
  -6   9   0   24.70    1.20
   5  -9   0   18.40    0.90
  -5   9   0   17.60    1.00
  -5   9   0   16.50    0.90
   4  -9   0    1.50    0.40
  -4   9   0    2.30    0.40
  -4   9   0    2.50    0.50
   3  -9   0    1.70    0.30
   3  -9   0    1.80    0.40
  -3   9   0    1.60    0.40
  -3   9   0    1.30    0.40
   2  -9   0    6.10    0.50
   2  -9   0    7.40    0.60
  -2   9   0    6.30    0.60
  -2   9   0    7.30    0.70
   1  -9   0    3.10    0.50
   1  -9   0    3.40    0.50
  -1   9   0    2.80    0.50
  -1   9   0    3.60    0.50
   0  -9   0   50.39    1.60
   0  -9   0   51.39    1.70
   0   9   0   51.09    1.60
   0   9   0   49.50    1.70
  -1  -9   0    0.30    0.30
   1   9   0    0.00    0.40
  -2  -9   0    0.70    0.50
   2   9   0    0.50    0.50
  -3  -9   0    0.70    0.50
   3   9   0    0.50    0.60
   9 -10   0    2.70    0.60
  -9  10   0    2.40    0.70
   8 -10   0    5.60    0.70
  -8  10   0    5.30    0.80
   7 -10   0   29.40    1.40
  -7  10   0   28.60    1.40
   6 -10   0    3.50    0.60
  -6  10   0    6.00    0.70
   5 -10   0   12.10    0.90
  -5  10   0   13.90    1.00
   4 -10   0    5.40    0.60
  -4  10   0    8.20    0.80
  -4  10   0    5.00    0.60
   3 -10   0    0.50    0.30
   3 -10   0    0.40    0.40
  -3  10   0    0.70    0.40
  -3  10   0    0.20    0.40
   2 -10   0    4.00    0.50
   2 -10   0    5.30    0.60
  -2  10   0    4.60    0.60
  -2  10   0    4.40    0.60
   1 -10   0    0.00    0.30
   1 -10   0    0.00    0.30
  -1  10   0   -0.50    0.40
  -1  10   0    0.00    0.40
   0 -10   0    0.10    0.30
   0 -10   0    0.00    0.30
   0  10   0   -0.40    0.40
  -1 -10   0   19.90    1.10
   1  10   0   18.60    1.20
  -2 -10   0    3.60    0.70
   2  10   0    2.90    0.70
   8 -11   0    1.00    0.50
  -8  11   0    0.70    0.60
   7 -11   0    0.50    0.50
  -7  11   0    0.90    0.60
   6 -11   0    0.10    0.40
  -6  11   0    0.60    0.50
   5 -11   0    0.20    0.40
  -5  11   0    0.40    0.50
   4 -11   0    4.80    0.60
  -4  11   0    6.40    0.80
   3 -11   0    5.70    0.70
  -3  11   0    5.90    0.80
  -3  11   0    8.10    0.80
   2 -11   0    0.70    0.40
  -2  11   0    0.20    0.40
  -2  11   0    0.50    0.40
   1 -11   0    7.00    0.80
   1 -11   0    6.40    0.70
  -1  11   0    4.30    0.70
   0 -11   0    5.80    0.70
   0  11   0    4.70    0.70
  -1 -11   0    0.70    0.50
   1  11   0   -0.10    0.50
   7 -12   0   15.40    1.10
  -7  12   0   17.80    1.30
   6 -12   0    3.70    0.70
  -6  12   0    4.50    0.80
   5 -12   0    0.00    0.40
  -5  12   0    0.60    0.50
   4 -12   0    0.90    0.50
  -4  12   0   -0.60    0.50
   3 -12   0   -0.40    0.40
  -3  12   0    0.60    0.50
   2 -12   0    0.90    0.50
  -2  12   0   -0.20    0.70
  -1  12  -1    1.10    0.60
   1 -12   1    1.70    0.50
  -2  12  -1    0.70    0.50
   2 -12   1    1.00    0.50
  -3  12  -1    7.10    0.90
  -3  12  -1    7.60    0.80
   3 -12   1    7.50    0.90
  -4  12  -1    9.90    1.00
   4 -12   1   10.00    1.00
  -5  12  -1    3.20    0.70
   5 -12   1    2.50    0.60
  -6  12  -1    2.80    0.70
   6 -12   1    2.50    0.60
  -7  12  -1    0.60    0.60
   7 -12   1    0.60    0.50
   1  11  -1    4.90    0.80
  -1 -11   1    4.40    0.70
   0  11  -1    3.30    0.70
   0 -11   1    2.90    0.70
   0 -11   1    3.50    0.60
  -1  11  -1    1.80    0.50
   1 -11   1    2.00    0.50
   1 -11   1    2.90    0.60
  -2  11  -1    0.10    0.40
  -2  11  -1    0.10    0.40
   2 -11   1    0.50    0.40
  -3  11  -1    9.00    0.80
  -3  11  -1    9.10    0.80
   3 -11   1   10.00    0.90
  -4  11  -1    0.30    0.50
  -4  11  -1    0.80    0.40
   4 -11   1    1.10    0.40
  -5  11  -1    3.80    0.70
   5 -11   1    2.90    0.60
  -6  11  -1    0.40    0.50
   6 -11   1    0.40    0.40
  -7  11  -1    0.30    0.50
   7 -11   1    0.20    0.40
  -8  11  -1    0.30    0.60
   8 -11   1    0.80    0.50
   2  10  -1    0.40    0.60
  -2 -10   1   -0.40    0.40
   1  10  -1    0.20    0.50
  -1 -10   1    0.10    0.40
   0  10  -1    7.60    0.80
   0 -10   1    6.70    0.70
   0 -10   1    7.30    0.70
  -1  10  -1    2.20    0.40
  -1  10  -1    1.40    0.50
   1 -10   1    2.00    0.40
   1 -10   1    2.80    0.50
  -2  10  -1   23.50    1.10
  -2  10  -1   23.40    1.10
   2 -10   1   24.00    1.10
   2 -10   1   23.40    1.00
  -3  10  -1   -0.40    0.40
  -3  10  -1    0.10    0.30
   3 -10   1    0.10    0.30
  -4  10  -1    0.40    0.30
  -4  10  -1    0.00    0.40
   4 -10   1    0.00    0.30
  -5  10  -1    0.90    0.40
  -5  10  -1    0.20    0.30
   5 -10   1    0.20    0.30
  -6  10  -1    1.10    0.50
   6 -10   1    0.90    0.40
  -7  10  -1    1.10    0.50
   7 -10   1    1.10    0.40
  -8  10  -1    0.10    0.50
   8 -10   1    0.50    0.40
  -9  10  -1    3.30    0.80
   9 -10   1    3.40    0.60
   3   9  -1   26.20    1.40
  -3  -9   1   23.50    1.30
   2   9  -1   -0.30    0.40
  -2  -9   1   -0.10    0.30
   1   9  -1    9.90    0.90
  -1  -9   1   11.00    0.80
  -1  -9   1   10.40    0.70
   0   9  -1    0.80    0.30
   0   9  -1    0.70    0.40
   0  -9   1    0.50    0.30
   0  -9   1    0.70    0.30
  -1   9  -1   34.20    1.20
  -1   9  -1   31.60    1.30
   1  -9   1   35.00    1.20
   1  -9   1   35.50    1.30
  -2   9  -1   60.59    1.80
  -2   9  -1   59.89    1.80
   2  -9   1   63.79    1.90
   2  -9   1   57.99    1.70
  -3   9  -1    6.40    0.60
  -3   9  -1    6.30    0.70
   3  -9   1    5.90    0.60
   3  -9   1    5.50    0.40
  -4   9  -1   23.50    1.00
  -4   9  -1   24.00    1.10
   4  -9   1   21.80    1.00
  -5   9  -1    7.80    0.60
  -5   9  -1    8.40    0.80
   5  -9   1    5.90    0.60
  -6   9  -1   15.40    0.80
  -6   9  -1   15.50    1.00
   6  -9   1   15.70    0.90
  -7   9  -1  155.28    3.90
   7  -9   1  152.28    3.90
  -8   9  -1    1.60    0.60
   8  -9   1    1.70    0.50
  -9   9  -1  148.69    4.00
   9  -9   1  151.28    4.00
   4   8  -1    0.00    0.50
  -4  -8   1    0.20    0.40
   3   8  -1   -0.30    0.40
  -3  -8   1   -0.30    0.40
   2   8  -1    1.10    0.50
  -2  -8   1    1.50    0.30
  -2  -8   1    1.50    0.40
   1   8  -1    1.30    0.40
  -1  -8   1    1.20    0.30
  -1  -8   1    1.00    0.30
   0   8  -1   12.60    0.70
   0   8  -1   12.90    0.80
   0  -8   1   13.30    0.70
   0  -8   1   13.30    0.70
  -1   8  -1    0.50    0.30
  -1   8  -1    0.60    0.30
   1  -8   1    0.40    0.20
   1  -8   1    0.40    0.20
  -2   8  -1    8.10    0.60
  -2   8  -1    7.10    0.60
   2  -8   1    7.90    0.50
   2  -8   1    7.40    0.60
  -3   8  -1    1.70    0.40
  -3   8  -1    2.40    0.40
   3  -8   1    2.20    0.30
   3  -8   1    2.30    0.40
  -4   8  -1   11.50    0.80
  -4   8  -1   12.50    0.70
   4  -8   1   13.00    0.70
  -5   8  -1   17.70    0.90
  -5   8  -1   17.90    0.80
   5  -8   1   16.20    0.80
  -6   8  -1    8.60    0.60
  -6   8  -1    7.40    0.70
   6  -8   1    8.40    0.60
  -7   8  -1   31.40    1.10
  -7   8  -1   28.40    1.30
   7  -8   1   31.60    1.30
  -8   8  -1   12.50    0.90
   8  -8   1   10.90    0.80
  -9   8  -1    1.20    0.60
   9  -8   1    1.50    0.50
 -10   8  -1   -0.60    0.40
  10  -8   1   -0.50    0.40
   5   7  -1   14.10    1.10
  -5  -7   1   12.70    1.00
   4   7  -1    4.40    0.70
  -4  -7   1    3.50    0.60
   3   7  -1    6.90    0.70
  -3  -7   1    7.30    0.70
  -3  -7   1    6.70    0.70
   2   7  -1    1.80    0.50
  -2  -7   1    0.70    0.30
  -2  -7   1    1.80    0.40
   1   7  -1    3.60    0.40
   1   7  -1    2.00    0.40
  -1  -7   1    4.60    0.50
  -1  -7   1    3.50    0.40
   0   7  -1    4.10    0.40
   0   7  -1    3.70    0.50
   0  -7   1    3.90    0.40
   0  -7   1    3.60    0.40
  -1   7  -1    2.80    0.40
  -1   7  -1    2.00    0.40
   1  -7   1    2.70    0.40
   1  -7   1    2.10    0.30
  -2   7  -1    4.70    0.40
  -2   7  -1    6.10    0.50
   2  -7   1    4.90    0.50
   2  -7   1    4.70    0.30
  -3   7  -1    4.90    0.50
  -3   7  -1    5.40    0.50
   3  -7   1    6.00    0.60
   3  -7   1    5.70    0.30
  -4   7  -1    0.60    0.30
  -4   7  -1    0.70    0.20
   4  -7   1    0.60    0.20
   4  -7   1    0.50    0.10
  -5   7  -1   -0.10    0.30
  -5   7  -1    0.10    0.20
   5  -7   1    0.20    0.20
  -6   7  -1    0.30    0.30
  -6   7  -1   -0.10    0.30
   6  -7   1    0.20    0.30
  -7   7  -1    4.90    0.50
   7  -7   1    4.30    0.60
  -8   7  -1    9.40    0.70
   8  -7   1    7.10    0.70
  -9   7  -1    0.00    0.40
   9  -7   1    3.00    0.60
 -10   7  -1    0.00    0.40
  10  -7   1    0.40    0.50
   6   6  -1    7.60    0.90
  -6  -6   1    7.20    0.80
   5   6  -1   56.99    2.00
  -5  -6   1   56.99    2.00
   4   6  -1    3.30    0.60
  -4  -6   1    3.20    0.50
   3   6  -1  129.19    3.30
  -3  -6   1  125.99    3.20
  -3  -6   1  124.99    3.00
   2   6  -1   13.40    0.80
   2   6  -1   13.30    0.60
  -2  -6   1   14.20    0.60
  -2  -6   1   14.40    0.70
   1   6  -1  130.79    2.90
   1   6  -1  132.29    3.20
  -1  -6   1  134.29    3.00
  -1  -6   1  130.49    3.10
   0   6  -1   11.30    0.60
   0   6  -1   11.80    0.50
   0  -6   1   11.30    0.50
   0  -6   1   11.20    0.50
  -1   6  -1   25.90    0.90
  -1   6  -1   27.20    0.90
   1  -6   1   28.80    0.90
   1  -6   1   27.50    0.80
  -2   6  -1   38.60    1.20
  -2   6  -1   39.20    1.10
   2  -6   1   38.40    1.20
   2  -6   1   38.10    1.00
  -3   6  -1    0.60    0.30
  -3   6  -1    0.60    0.20
   3  -6   1    0.70    0.10
   3  -6   1    0.60    0.20
  -4   6  -1   10.60    0.50
   4  -6   1    9.80    0.40
   4  -6   1   10.70    0.60
  -5   6  -1    0.00    0.20
  -5   6  -1    0.60    0.20
   5  -6   1    0.40    0.10
   5  -6   1    0.40    0.20
  -6   6  -1    0.70    0.30
   6  -6   1    0.60    0.30
   6  -6   1    0.10    0.20
  -7   6  -1    0.30    0.30
   7  -6   1    0.30    0.30
   7  -6   1    0.10    0.30
  -8   6  -1    2.40    0.40
   8  -6   1    1.80    0.40
   8  -6   1    2.70    0.60
  -9   6  -1    1.60    0.40
   9  -6   1    0.90    0.50
   9  -6   1    1.50    0.50
  10  -6   1    1.60    0.50
   7   5  -1    5.10    0.80
  -7  -5   1    8.50    1.00
   6   5  -1   15.20    1.00
  -6  -5   1   13.10    1.00
   5   5  -1   77.69    2.30
  -5  -5   1   77.09    2.30
   4   5  -1   11.30    0.90
  -4  -5   1   10.80    0.70
  -4  -5   1   10.70    0.60
   3   5  -1  119.09    3.00
  -3  -5   1  117.09    3.00
  -3  -5   1  119.49    2.80
   2   5  -1    0.10    0.20
   2   5  -1    0.60    0.30
  -2  -5   1    0.10    0.20
  -2  -5   1    0.40    0.20
   1   5  -1   33.00    1.10
   1   5  -1   34.50    0.90
  -1  -5   1   35.20    1.10
  -1  -5   1   35.90    1.00
   0   5  -1    8.30    0.40
   0   5  -1    7.50    0.50
   0  -5   1    8.50    0.40
   0  -5   1    8.30    0.40
  -1   5  -1    0.10    0.20
  -1   5  -1   -0.10    0.20
   1  -5   1    0.10    0.10
   1  -5   1    0.10    0.10
  -2   5  -1 1059.49   21.20
  -2   5  -1 1062.39   21.20
   2  -5   1 1064.79   21.60
   2  -5   1 1030.20   21.00
  -3   5  -1    3.30    0.30
   3  -5   1    3.40    0.40
   3  -5   1    2.60    0.20
  -4   5  -1   17.60    0.70
   4  -5   1   18.00    0.80
   4  -5   1   17.80    0.50
   4  -5   1   19.30    0.70
  -5   5  -1   37.20    1.10
   5  -5   1   34.80    1.20
   5  -5   1   36.70    0.90
   5  -5   1   36.10    1.20
  -6   5  -1    0.10    0.20
   6  -5   1   -0.10    0.20
   6  -5   1    0.20    0.10
   6  -5   1   -0.20    0.20
  -7   5  -1   82.99    2.20
   7  -5   1   82.99    2.00
   7  -5   1   83.19    2.30
   7  -5   1   85.19    2.30
  -8   5  -1    0.50    0.30
   8  -5   1   -0.20    0.30
   8  -5   1    0.30    0.40
  -9   5  -1    2.20    0.50
   9  -5   1    1.80    0.50
   9  -5   1    2.70    0.60
 -10   5  -1    1.10    0.50
  10  -5   1    0.70    0.50
  10  -5   1    0.80    0.40
   7   4  -1    0.50    0.50
  -7  -4   1   -0.30    0.40
   6   4  -1    0.20    0.40
  -6  -4   1   -0.10    0.40
   5   4  -1    8.60    0.80
  -5  -4   1    6.40    0.50
  -5  -4   1    7.40    0.70
   4   4  -1    0.30    0.30
  -4  -4   1    0.30    0.20
  -4  -4   1    0.30    0.20
   3   4  -1   45.90    1.40
  -3  -4   1   44.60    1.40
  -3  -4   1   43.60    1.20
   2   4  -1    1.00    0.30
  -2  -4   1    1.00    0.30
  -2  -4   1    1.50    0.20
   1   4  -1    1.00    0.20
   1   4  -1    1.30    0.20
  -1  -4   1    1.60    0.30
  -1  -4   1    1.30    0.20
   0   4  -1   62.19    1.50
   0   4  -1   62.29    1.40
   0  -4   1   59.09    1.50
   0  -4   1   61.29    1.50
  -1   4  -1  216.68    4.50
  -1   4  -1  219.98    4.50
   1  -4   1  216.78    4.60
   1  -4   1  209.98    4.40
  -2   4  -1  275.47    5.50
   2  -4   1  262.27    5.40
   2  -4   1  263.57    5.60
  -3   4  -1   16.40    0.60
   3  -4   1   17.50    0.60
   3  -4   1   15.50    0.40
   3  -4   1   15.90    0.60
  -4   4  -1   70.89    1.70
   4  -4   1   71.79    1.80
   4  -4   1   72.99    1.80
   4  -4   1   73.29    1.60
  -5   4  -1    4.10    0.40
   5  -4   1    5.00    0.50
   5  -4   1    5.20    0.30
   5  -4   1    4.50    0.40
  -6   4  -1   54.09    1.50
   6  -4   1   53.19    1.50
   6  -4   1   55.99    1.40
   6  -4   1   51.79    1.60
  -7   4  -1  170.08    3.90
   7  -4   1  174.68    3.90
   7  -4   1  172.38    4.10
   7  -4   1  168.68    4.00
  -8   4  -1    1.30    0.40
   8  -4   1    1.10    0.40
   8  -4   1    0.90    0.30
   8  -4   1    1.20    0.40
  -9   4  -1   23.60    1.10
   9  -4   1   23.50    1.10
   9  -4   1   22.20    1.20
 -10   4  -1    3.20    0.60
  10  -4   1    2.80    0.60
   8   3  -1    1.70    0.60
  -8  -3   1    1.70    0.60
   7   3  -1    4.30    0.70
  -7  -3   1    3.80    0.60
   6   3  -1    0.40    0.40
  -6  -3   1    0.80    0.40
   5   3  -1    0.00    0.30
  -5  -3   1   -0.10    0.20
  -5  -3   1   -0.30    0.20
   4   3  -1    8.10    0.60
  -4  -3   1    7.10    0.40
  -4  -3   1    6.20    0.50
   3   3  -1    3.20    0.40
  -3  -3   1    3.90    0.40
  -3  -3   1    3.90    0.30
   2   3  -1    3.20    0.30
  -2  -3   1    3.80    0.30
  -2  -3   1    4.40    0.40
   1   3  -1    0.80    0.20
  -1  -3   1    0.90    0.20
  -1  -3   1    0.80    0.20
   0   3  -1    2.50    0.20
   0   3  -1    2.20    0.20
   0  -3   1    2.50    0.20
   0  -3   1    3.30    0.30
  -1   3  -1    6.10    0.30
   1  -3   1    6.00    0.20
   1  -3   1    6.20    0.30
  -2   3  -1    0.70    0.20
   2  -3   1    0.30    0.10
   2  -3   1    0.60    0.20
   2  -3   1    0.40    0.20
  -3   3  -1   35.80    0.90
   3  -3   1   35.20    1.00
   3  -3   1   35.80    0.80
   3  -3   1   36.20    1.00
  -4   3  -1    0.60    0.20
   4  -3   1    0.70    0.20
   4  -3   1    0.50    0.10
   4  -3   1    0.60    0.20
  -5   3  -1   73.59    1.90
   5  -3   1   77.19    2.00
   5  -3   1   78.19    1.80
   5  -3   1   80.09    1.90
   6  -3   1    7.80    0.50
   6  -3   1    7.60    0.50
   6  -3   1    7.80    0.60
   7  -3   1   -0.10    0.20
   7  -3   1   -0.20    0.30
   7  -3   1   -0.20    0.20
  -8   3  -1    2.20    0.40
   8  -3   1    2.20    0.40
   8  -3   1    3.30    0.50
  -9   3  -1    0.20    0.50
   9  -3   1    0.20    0.40
   9  -3   1   -0.10    0.30
 -10   3  -1    3.60    0.60
  10  -3   1    3.10    0.60
   8   2  -1    0.40    0.40
  -8  -2   1   -0.50    0.40
   7   2  -1   18.10    1.00
  -7  -2   1   16.40    1.00
   6   2  -1    4.40    0.60
  -6  -2   1    3.50    0.50
  -6  -2   1    4.60    0.40
   5   2  -1   20.30    0.70
   5   2  -1   20.60    0.90
  -5  -2   1   20.40    0.70
  -5  -2   1   20.30    0.90
   4   2  -1    2.80    0.40
   4   2  -1    2.50    0.30
   4   2  -1    3.00    0.40
  -4  -2   1    3.20    0.30
   3   2  -1   21.40    0.80
   3   2  -1   22.90    0.80
  -3  -2   1   21.80    0.70
   2   2  -1   31.50    0.90
   2   2  -1   32.30    0.90
  -2  -2   1   30.30    0.80
   1   2  -1    8.40    0.40
   1   2  -1    9.50    0.40
  -1  -2   1    9.30    0.30
   0   2  -1  641.34   12.40
   0   2  -1  598.94   12.40
   0   2  -1  625.24   12.30
   0  -2   1  612.84   12.50
  -1   2  -1   18.30    0.50
   1  -2   1   17.80    0.40
   1  -2   1   19.20    0.50
   1  -2   1   18.30    0.50
  -2   2  -1    7.90    0.30
   2  -2   1    7.90    0.40
   2  -2   1    8.40    0.20
   2  -2   1    8.10    0.30
  -3   2  -1   12.10    0.50
   3  -2   1   12.50    0.50
   3  -2   1   13.10    0.40
   3  -2   1   12.90    0.50
   4  -2   1    0.40    0.20
   4  -2   1    0.30    0.10
   4  -2   1    0.50    0.20
   4  -2   1    0.50    0.20
   5  -2   1    6.70    0.40
   5  -2   1    6.50    0.40
   5  -2   1    6.50    0.50
   5  -2   1    6.60    0.50
   6  -2   1   -0.20    0.20
   6  -2   1    0.20    0.20
   6  -2   1    0.20    0.20
   6  -2   1   -0.20    0.20
  -7   2  -1    1.20    0.30
   7  -2   1    2.00    0.40
   7  -2   1    1.70    0.40
   7  -2   1    1.60    0.30
  -8   2  -1    6.50    0.60
   8  -2   1    4.40    0.60
   8  -2   1    5.40    0.50
   8  -2   1    5.60    0.60
  -9   2  -1   -0.10    0.40
   9  -2   1   -0.20    0.40
   9  -2   1    0.00    0.40
  10  -2   1   -0.50    0.40
   9   1  -1    3.90    0.70
  -9  -1   1    3.80    0.70
   8   1  -1    0.40    0.40
  -8  -1   1    1.10    0.50
   7   1  -1    0.70    0.40
  -7  -1   1    0.20    0.20
  -7  -1   1    1.10    0.40
   6   1  -1    7.30    0.50
   6   1  -1    8.30    0.60
   6   1  -1    8.00    0.70
  -6  -1   1    8.10    0.50
   5   1  -1  437.16    9.10
   5   1  -1  412.26    8.80
   5   1  -1  437.86    9.00
  -5  -1   1  423.76    8.80
   4   1  -1   15.90    0.70
   4   1  -1   14.70    0.70
   4   1  -1   13.90    0.50
  -4  -1   1   15.00    0.60
   3   1  -1   30.00    0.80
   3   1  -1   30.80    0.90
   3   1  -1   29.70    0.90
  -3  -1   1   29.60    0.80
   2   1  -1    2.00    0.20
   2   1  -1    1.90    0.20
  -2  -1   1    2.40    0.20
   1   1  -1   66.49    1.50
   1   1  -1   66.99    1.50
  -1  -1   1   66.19    1.40
   0   1  -1  526.85   10.30
   0   1  -1  491.95   10.30
   0  -1   1  522.35   10.20
   0  -1   1  514.45   10.50
  -1   1  -1    0.70    0.10
  -1   1  -1    0.70    0.10
   1  -1   1    0.80    0.10
   1  -1   1    0.70    0.10
   2  -1   1  555.24   10.80
   2  -1   1  539.55   10.80
   2  -1   1  522.95   10.90
   3  -1   1   63.39    1.50
   3  -1   1   61.49    1.50
   3  -1   1   64.49    1.50
   3  -1   1   63.39    1.50
   4  -1   1  489.25   10.00
   4  -1   1  484.55    9.90
   4  -1   1  483.05   10.00
   4  -1   1  492.75   10.00
  -5   1  -1    0.50    0.20
   5  -1   1    0.70    0.20
   5  -1   1    0.40    0.20
   5  -1   1    0.50    0.20
  -6   1  -1    0.80    0.30
   6  -1   1    0.50    0.30
   6  -1   1    0.60    0.20
   6  -1   1    0.20    0.30
  -7   1  -1   11.80    0.70
   7  -1   1   12.40    0.60
   7  -1   1   11.40    0.70
   7  -1   1   11.00    0.80
  -8   1  -1    2.90    0.50
   8  -1   1    1.60    0.50
   8  -1   1    2.40    0.50
  -9   1  -1    0.30    0.40
   9  -1   1    0.50    0.40
   9  -1   1   -0.30    0.40
   9   0  -1    0.30    0.40
  -9   0   1   -0.20    0.50
   8   0  -1    5.10    0.70
  -8   0   1    4.70    0.60
  -8   0   1    5.70    0.70
   7   0  -1    0.00    0.30
   7   0  -1   -0.20    0.20
   7   0  -1    0.00    0.30
  -7   0   1    0.00    0.20
   6   0  -1   10.60    0.60
   6   0  -1    9.80    0.60
   6   0  -1   10.00    0.70
  -6   0   1   10.60    0.60
   5   0  -1    2.30    0.30
   5   0  -1    1.90    0.30
   5   0  -1    2.20    0.30
  -5   0   1    1.70    0.30
   4   0  -1    2.50    0.30
   4   0  -1    3.20    0.30
   4   0  -1    3.30    0.40
  -4   0   1    2.70    0.30
   3   0  -1   10.60    0.40
   3   0  -1    9.90    0.50
   3   0  -1   10.80    0.40
   2   0  -1 1307.57   26.10
   2   0  -1 1310.57   25.70
   2   0  -1 1268.77   25.70
   2   0  -1 1263.87   25.80
   1   0  -1    6.00    0.20
   1   0  -1    6.40    0.30
  -1   0   1    7.30    0.30
  -1   0   1    6.40    0.20
   0   0  -1  852.61   16.90
   0   0  -1  813.72   17.00
   0   0   1  846.32   16.90
   0   0   1  862.41   17.00
  -1   0  -1   -0.80    0.10
   1   0   1   -0.90    0.10
   1   0   1   -0.80    0.10
   1   0   1   -0.80    0.10
  -2   0  -1 1642.74   33.20
   2   0   1 1647.94   32.70
   2   0   1 1624.54   33.30
   2   0   1 1636.54   32.50
  -3   0  -1   47.40    1.20
   3   0   1   45.50    1.20
   3   0   1   47.20    1.10
   3   0   1   46.30    1.20
  -4   0  -1    0.60    0.20
   4   0   1    1.10    0.30
   4   0   1    0.60    0.20
   4   0   1    0.60    0.20
  -5   0  -1   32.60    1.00
   5   0   1   29.70    1.00
   5   0   1   30.30    1.10
  -6   0  -1    3.80    0.40
  -6   0  -1    4.20    0.50
   6   0   1    4.00    0.50
   6   0   1    4.10    0.40
  -7   0  -1  133.89    3.40
   7   0   1  132.89    3.30
   7   0   1  134.69    3.40
  -8   0  -1    6.40    0.70
   8   0   1    6.70    0.80
   8   0   1    8.20    0.70
  -9   0  -1    1.00    0.50
   9   0   1    1.00    0.50
   9  -1  -1    0.80    0.40
  -9   1   1    0.70    0.50
   8  -1  -1    0.00    0.30
   8  -1  -1    0.00    0.30
   8  -1  -1    0.20    0.30
  -8   1   1   -0.10    0.20
   7  -1  -1    0.10    0.20
   7  -1  -1   -0.20    0.30
   7  -1  -1    0.30    0.30
  -7   1   1   -0.20    0.20
   6  -1  -1   13.30    0.70
   6  -1  -1   13.00    0.60
   6  -1  -1   12.80    0.60
   6  -1  -1   12.60    0.70
   5  -1  -1   13.20    0.60
   5  -1  -1   13.00    0.60
   5  -1  -1   12.40    0.60
   5  -1  -1   14.00    0.60
   4  -1  -1    2.70    0.30
   4  -1  -1    2.00    0.30
   4  -1  -1    2.70    0.30
   4  -1  -1    2.30    0.30
   3  -1  -1   23.20    0.70
   3  -1  -1   22.50    0.70
   3  -1  -1   23.00    0.70
   3  -1  -1   22.70    0.70
   2  -1  -1   39.00    1.00
   2  -1  -1   38.20    0.90
   2  -1  -1   38.90    1.00
   1  -1  -1   37.60    0.90
   1  -1  -1   37.80    0.90
  -1   1   1   35.80    0.90
   0  -1  -1   -0.10    0.10
   0  -1  -1   -0.20    0.10
   0   1   1   -0.20    0.10
   0   1   1   -0.10    0.10
  -1  -1  -1    5.30    0.30
   1   1   1    5.40    0.30
   1   1   1    5.20    0.30
  -2  -1  -1  346.17    7.20
  -2  -1  -1  356.26    7.00
   2   1   1  355.16    7.20
   2   1   1  350.56    7.20
  -3  -1  -1    0.50    0.10
  -3  -1  -1    0.60    0.20
   3   1   1    0.50    0.20
   3   1   1    0.60    0.20
  -4  -1  -1    0.70    0.20
  -4  -1  -1    0.40    0.20
   4   1   1    0.70    0.20
   4   1   1    0.50    0.20
  -5  -1  -1   20.70    0.70
  -5  -1  -1   20.90    0.90
   5   1   1   20.50    0.80
   5   1   1   22.20    0.90
  -6  -1  -1    0.00    0.30
   6   1   1    0.20    0.20
   6   1   1    0.60    0.30
  -7  -1  -1   28.60    1.20
   7   1   1   29.50    1.30
   7   1   1   26.00    1.00
  -8  -1  -1    0.60    0.40
   8   1   1    1.00    0.50
  -9  -1  -1    3.30    0.70
   9   1   1    4.10    0.80
  10  -2  -1    8.30    0.80
 -10   2   1    7.10    0.80
   9  -2  -1    0.90    0.30
   9  -2  -1    1.10    0.40
   9  -2  -1    0.20    0.40
  -9   2   1    0.70    0.40
   8  -2  -1   12.20    0.80
   8  -2  -1   12.00    0.80
   8  -2  -1   11.90    0.70
   8  -2  -1   11.70    0.80
   7  -2  -1    2.40    0.40
   7  -2  -1    1.30    0.30
   7  -2  -1    1.50    0.40
   7  -2  -1    1.60    0.40
   6  -2  -1    2.70    0.40
   6  -2  -1    2.20    0.30
   6  -2  -1    1.80    0.30
   6  -2  -1    2.10    0.30
   5  -2  -1    6.60    0.40
   5  -2  -1    6.20    0.40
   5  -2  -1    6.30    0.40
   5  -2  -1    6.60    0.40
   4  -2  -1   14.20    0.50
   4  -2  -1   14.30    0.60
   4  -2  -1   15.50    0.60
   4  -2  -1   14.60    0.60
   3  -2  -1  280.37    5.80
   3  -2  -1  276.17    5.70
   3  -2  -1  280.27    5.80
   2  -2  -1    0.40    0.10
   2  -2  -1    0.40    0.10
  -2   2   1    0.60    0.20
   1  -2  -1   28.10    0.70
   1  -2  -1   28.20    0.70
  -1   2   1   28.30    0.80
   0  -2  -1    0.30    0.10
   0  -2  -1    0.30    0.10
   0   2   1    0.30    0.20
   0   2   1    0.40    0.10
  -1  -2  -1   -0.10    0.10
  -1  -2  -1   -0.30    0.10
   1   2   1   -0.10    0.10
   1   2   1   -0.20    0.10
  -2  -2  -1    1.30    0.10
  -2  -2  -1    1.00    0.20
   2   2   1    1.00    0.20
   2   2   1    0.80    0.20
  -3  -2  -1    1.30    0.20
  -3  -2  -1    1.50    0.20
   3   2   1    1.50    0.20
   3   2   1    1.30    0.30
  -4  -2  -1    8.40    0.50
  -4  -2  -1    7.50    0.40
   4   2   1    8.80    0.50
   4   2   1    9.60    0.60
  -5  -2  -1    0.10    0.20
  -5  -2  -1    0.00    0.20
   5   2   1   -0.10    0.30
   5   2   1    0.10    0.20
  -6  -2  -1    8.20    0.70
   6   2   1    7.30    0.60
   6   2   1    7.40    0.70
  -7  -2  -1    0.10    0.40
   7   2   1   -0.20    0.40
  -8  -2  -1    0.10    0.50
   8   2   1    1.20    0.50
  10  -3  -1  179.68    4.40
 -10   3   1  169.08    4.50
   9  -3  -1    0.80    0.40
   9  -3  -1   -0.30    0.30
   9  -3  -1    0.10    0.30
   8  -3  -1    2.40    0.50
   8  -3  -1    2.60    0.40
   8  -3  -1    2.90    0.50
   8  -3  -1    1.90    0.40
   7  -3  -1   32.40    1.20
   7  -3  -1   33.50    1.20
   7  -3  -1   32.80    1.20
   7  -3  -1   32.90    1.10
   6  -3  -1    3.80    0.40
   6  -3  -1    4.00    0.40
   6  -3  -1    3.60    0.40
   6  -3  -1    4.90    0.50
   5  -3  -1  204.68    4.50
   5  -3  -1  207.08    4.50
   5  -3  -1  205.58    4.50
   4  -3  -1  132.99    3.00
   4  -3  -1  129.69    2.90
  -4   3   1  133.29    2.80
   3  -3  -1    0.20    0.20
   3  -3  -1    0.10    0.10
  -3   3   1   -0.10    0.20
   2  -3  -1  201.38    4.10
   2  -3  -1  198.38    4.20
  -2   3   1  197.38    4.20
   1  -3  -1   57.09    1.40
   1  -3  -1   57.49    1.30
  -1   3   1   56.99    1.40
  -1   3   1   58.79    1.30
   0  -3  -1   49.50    1.20
   0  -3  -1   50.39    1.20
   0   3   1   50.69    1.20
   0   3   1   49.80    1.20
  -1  -3  -1  130.59    2.80
  -1  -3  -1  123.59    2.70
   1   3   1  129.39    2.80
   1   3   1  124.69    2.80
  -2  -3  -1   10.70    0.40
  -2  -3  -1   10.60    0.50
   2   3   1   11.50    0.60
   2   3   1   10.30    0.50
  -3  -3  -1    2.00    0.30
  -3  -3  -1    2.60    0.20
   3   3   1    2.70    0.30
   3   3   1    1.60    0.30
  -4  -3  -1    0.10    0.20
  -4  -3  -1    0.10    0.10
   4   3   1    0.20    0.20
   4   3   1    0.20    0.30
  -5  -3  -1   15.70    0.90
   5   3   1   17.30    0.90
   5   3   1   15.60    0.70
  -6  -3  -1    0.10    0.40
   6   3   1    1.10    0.50
   6   3   1    0.80    0.30
  -7  -3  -1    0.60    0.50
   7   3   1    0.30    0.50
  -8  -3  -1   -0.20    0.50
   8   3   1   -0.40    0.40
  10  -4  -1    1.00    0.40
 -10   4   1    0.40    0.40
   9  -4  -1    1.30    0.40
   9  -4  -1    1.30    0.40
  -9   4   1    1.20    0.40
   8  -4  -1    5.10    0.60
   8  -4  -1    3.50    0.50
  -8   4   1    4.10    0.50
   7  -4  -1    5.30    0.50
   7  -4  -1    5.80    0.60
  -7   4   1    4.90    0.50
   6  -4  -1    0.00    0.20
   6  -4  -1    0.00    0.20
  -6   4   1    0.10    0.20
  -6   4   1    0.00    0.20
   5  -4  -1  375.96    8.00
   5  -4  -1  377.26    7.90
  -5   4   1  379.26    7.70
   4  -4  -1   11.70    0.60
   4  -4  -1   10.50    0.50
  -4   4   1   10.20    0.60
   3  -4  -1   59.99    1.60
   3  -4  -1   60.39    1.50
  -3   4   1   61.19    1.60
   2  -4  -1  105.79    2.40
   2  -4  -1  109.09    2.40
  -2   4   1  106.89    2.50
   1  -4  -1    0.70    0.20
   1  -4  -1    0.80    0.20
  -1   4   1    0.80    0.20
  -1   4   1    1.10    0.20
   0  -4  -1 1600.24   32.10
   0  -4  -1 1560.94   32.70
   0   4   1 1580.64   31.70
   0   4   1 1604.64   31.70
  -1  -4  -1    4.10    0.30
  -1  -4  -1    5.30    0.40
   1   4   1    4.40    0.30
   1   4   1    4.10    0.40
  -2  -4  -1    9.10    0.40
  -2  -4  -1   10.90    0.60
   2   4   1    8.90    0.60
   2   4   1   10.60    0.50
  -3  -4  -1   28.80    0.80
  -3  -4  -1   28.20    1.10
   3   4   1   30.00    0.90
   3   4   1   27.40    1.10
  -4  -4  -1    0.70    0.30
   4   4   1    1.10    0.30
   4   4   1    0.60    0.40
  -5  -4  -1   15.10    0.90
   5   4   1   12.50    0.90
   5   4   1   14.10    0.70
  -6  -4  -1    4.30    0.70
   6   4   1    3.10    0.60
  -7  -4  -1   39.90    1.80
   7   4   1   41.10    1.80
  10  -5  -1    0.80    0.50
 -10   5   1    0.10    0.40
   9  -5  -1   -0.10    0.30
  -9   5   1    0.00    0.30
   8  -5  -1    2.90    0.50
   8  -5  -1    2.10    0.40
  -8   5   1    2.30    0.40
   7  -5  -1    6.00    0.50
   7  -5  -1    5.20    0.60
  -7   5   1    6.00    0.50
  -7   5   1    5.80    0.60
   6  -5  -1    4.40    0.40
   6  -5  -1    4.60    0.50
  -6   5   1    4.40    0.50
   5  -5  -1    0.90    0.30
   5  -5  -1    1.00    0.20
  -5   5   1    0.80    0.30
   4  -5  -1    2.20    0.30
   4  -5  -1    1.20    0.20
  -4   5   1    1.40    0.30
   3  -5  -1    8.10    0.50
   3  -5  -1    7.80    0.40
  -3   5   1    7.20    0.50
   2  -5  -1   62.09    1.60
   2  -5  -1   62.99    1.50
  -2   5   1   62.49    1.60
  -2   5   1   61.49    1.50
   1  -5  -1    0.20    0.10
   1  -5  -1    0.20    0.10
  -1   5   1    0.10    0.20
  -1   5   1    0.10    0.20
   0  -5  -1    0.30    0.20
   0  -5  -1    0.40    0.10
   0   5   1    0.60    0.20
   0   5   1    0.40    0.20
  -1  -5  -1   17.50    0.60
  -1  -5  -1   18.80    0.80
   1   5   1   18.10    0.80
   1   5   1   17.70    0.70
  -2  -5  -1   15.10    0.60
  -2  -5  -1   15.40    0.80
   2   5   1   14.20    0.80
   2   5   1   16.80    0.70
  -3  -5  -1   46.00    1.40
  -3  -5  -1   51.49    1.60
   3   5   1   49.60    1.40
   3   5   1   50.49    1.60
  -4  -5  -1   13.70    0.80
   4   5   1   12.20    0.90
   4   5   1   13.10    0.60
  -5  -5  -1   93.09    2.70
   5   5   1   99.39    2.80
  -6  -5  -1    0.60    0.50
   6   5   1    0.70    0.60
  -7  -5  -1   97.59    3.00
  10  -6  -1    1.30    0.50
 -10   6   1    0.60    0.50
   9  -6  -1    2.80    0.50
  -9   6   1    2.20    0.50
   8  -6  -1    0.80    0.40
  -8   6   1    0.90    0.40
   7  -6  -1    2.30    0.40
   7  -6  -1    1.80    0.30
  -7   6   1    2.50    0.50
   6  -6  -1    9.60    0.70
   6  -6  -1   10.70    0.50
  -6   6   1   11.60    0.70
   5  -6  -1    2.00    0.40
   5  -6  -1    1.40    0.20
  -5   6   1    2.10    0.40
   4  -6  -1    0.10    0.20
   4  -6  -1    0.30    0.10
  -4   6   1    0.30    0.30
   3  -6  -1    0.20    0.10
   3  -6  -1    0.10    0.20
  -3   6   1    0.10    0.20
   2  -6  -1    6.80    0.40
   2  -6  -1    8.20    0.40
  -2   6   1    7.80    0.50
  -2   6   1    6.70    0.40
   1  -6  -1   10.90    0.50
   1  -6  -1    9.50    0.50
  -1   6   1   10.40    0.50
  -1   6   1    9.50    0.60
   0  -6  -1    1.00    0.20
   0  -6  -1    1.00    0.20
   0   6   1    0.90    0.30
   0   6   1    1.00    0.30
  -1  -6  -1    4.00    0.50
  -1  -6  -1    4.30    0.40
   1   6   1    2.80    0.40
   1   6   1    4.20    0.40
  -2  -6  -1    4.60    0.50
  -2  -6  -1    3.30    0.30
   2   6   1    3.60    0.50
   2   6   1    4.30    0.40
  -3  -6  -1    8.60    0.70
   3   6   1    7.70    0.70
   3   6   1    8.80    0.60
  -4  -6  -1    0.20    0.40
   4   6   1    0.30    0.40
  -5  -6  -1    1.50    0.50
   5   6   1    1.60    0.60
  -6  -6  -1    2.40    0.60
   6   6   1    2.60    0.70
  10  -7  -1    0.00    0.40
 -10   7   1   -0.30    0.40
   9  -7  -1   -0.10    0.40
  -9   7   1    0.30    0.40
   8  -7  -1    0.60    0.40
  -8   7   1    0.80    0.50
   7  -7  -1    8.90    0.80
  -7   7   1    6.40    0.70
   6  -7  -1    3.90    0.40
   6  -7  -1    4.30    0.50
  -6   7   1    4.10    0.60
   5  -7  -1   26.80    1.10
   5  -7  -1   26.70    0.90
  -5   7   1   25.30    1.10
   4  -7  -1   27.90    1.10
   4  -7  -1   29.60    0.90
  -4   7   1   28.50    1.10
   3  -7  -1   35.60    1.20
   3  -7  -1   37.60    1.10
  -3   7   1   36.00    1.20
  -3   7   1   36.00    1.10
   2  -7  -1   29.60    1.00
   2  -7  -1   29.30    1.00
  -2   7   1   29.60    1.00
  -2   7   1   30.40    1.10
   1  -7  -1    3.90    0.40
   1  -7  -1    2.60    0.30
  -1   7   1    2.80    0.40
  -1   7   1    2.40    0.40
   0  -7  -1   21.70    0.90
   0  -7  -1   22.40    0.80
   0   7   1   21.10    0.90
   0   7   1   20.20    0.90
  -1  -7  -1    3.00    0.40
  -1  -7  -1    3.10    0.50
   1   7   1    3.00    0.40
   1   7   1    3.50    0.50
  -2  -7  -1    8.60    0.70
   2   7   1   10.30    0.80
   2   7   1    8.20    0.60
  -3  -7  -1   -0.20    0.30
   3   7   1    0.00    0.40
  -4  -7  -1   -0.40    0.30
   4   7   1    0.50    0.50
  -5  -7  -1    0.10    0.40
   5   7   1    0.30    0.50
  10  -8  -1    9.50    1.00
 -10   8   1    8.60    0.90
   9  -8  -1    0.60    0.40
  -9   8   1    0.80    0.50
   8  -8  -1    0.50    0.40
  -8   8   1    0.30    0.40
   7  -8  -1  186.08    4.50
  -7   8   1  188.58    4.60
   6  -8  -1    4.40    0.60
   5  -8  -1  359.46    7.90
   5  -8  -1  361.86    7.60
  -5   8   1  361.06    7.90
   4  -8  -1    9.00    0.60
   4  -8  -1    8.90    0.50
  -4   8   1    8.50    0.70
   3  -8  -1   16.10    0.70
   3  -8  -1   15.60    0.80
  -3   8   1   15.30    0.70
  -3   8   1   16.50    0.90
   2  -8  -1   34.90    1.20
   2  -8  -1   35.00    1.20
  -2   8   1   35.10    1.10
  -2   8   1   32.60    1.20
   1  -8  -1    9.00    0.60
   1  -8  -1    8.00    0.60
  -1   8   1    8.20    0.70
  -1   8   1    8.10    0.60
   0  -8  -1   16.80    0.80
   0  -8  -1   18.30    0.90
   0   8   1   15.70    0.80
   0   8   1   17.00    0.90
  -1  -8  -1   30.10    1.20
  -1  -8  -1   27.40    1.10
   1   8   1   28.40    1.10
   1   8   1   31.00    1.30
  -2  -8  -1    2.70    0.50
   2   8   1    2.10    0.50
  -3  -8  -1    4.00    0.60
   3   8   1    5.90    0.80
  -4  -8  -1    0.20    0.40
   4   8   1    0.10    0.60
   9  -9  -1    8.70    0.90
  -9   9   1   13.30    1.20
   8  -9  -1    2.50    0.50
  -8   9   1    3.20    0.70
   7  -9  -1    1.20    0.40
  -7   9   1    0.70    0.50
   6  -9  -1   -0.20    0.30
  -6   9   1    0.00    0.40
   5  -9  -1    2.70    0.50
  -5   9   1    2.60    0.50
   4  -9  -1    7.30    0.50
   4  -9  -1    6.50    0.70
  -4   9   1    7.50    0.70
   3  -9  -1    0.20    0.30
   3  -9  -1   -0.10    0.20
  -3   9   1   -0.20    0.30
  -3   9   1   -0.20    0.30
   2  -9  -1    0.00    0.30
   2  -9  -1    0.00    0.20
  -2   9   1    0.30    0.40
  -2   9   1    0.40    0.30
   1  -9  -1    1.30    0.40
   1  -9  -1    1.40    0.40
  -1   9   1    1.00    0.40
  -1   9   1    1.30    0.40
   0  -9  -1   39.80    1.50
   0  -9  -1   39.90    1.30
   0   9   1   35.90    1.40
   0   9   1   38.30    1.40
  -1  -9  -1    9.40    0.80
   1   9   1   10.40    0.90
   1   9   1   10.50    0.80
  -2  -9  -1    1.10    0.50
   2   9   1    1.90    0.60
  -3  -9  -1   -0.70    0.40
   3   9   1   -0.50    0.50
   9 -10  -1   10.70    1.00
  -9  10   1   12.60    1.20
   8 -10  -1    0.00    0.40
  -8  10   1    0.00    0.50
   7 -10  -1    0.30    0.40
  -7  10   1   -0.20    0.40
   6 -10  -1   -0.20    0.30
  -6  10   1   -0.10    0.40
   5 -10  -1    0.10    0.30
  -5  10   1    0.40    0.50
   4 -10  -1    0.20    0.30
  -4  10   1    0.30    0.40
   3 -10  -1    2.40    0.40
   3 -10  -1    2.80    0.50
  -3  10   1    3.60    0.60
   2 -10  -1    2.50    0.50
   2 -10  -1    1.50    0.40
  -2  10   1    1.10    0.40
  -2  10   1    2.40    0.50
   1 -10  -1   11.20    0.80
   1 -10  -1   10.90    0.80
  -1  10   1    9.30    0.80
  -1  10   1   10.00    0.80
   0 -10  -1    0.20    0.40
   0  10   1   -0.40    0.30
   0  10   1    0.00    0.40
  -1 -10  -1    2.30    0.60
   1  10   1    1.90    0.60
  -2 -10  -1    6.50    0.80
   2  10   1    4.40    0.80
   8 -11  -1    0.70    0.50
  -8  11   1    0.50    0.60
   7 -11  -1    0.70    0.40
  -7  11   1    0.80    0.60
   6 -11  -1    1.20    0.50
  -6  11   1    1.00    0.60
   5 -11  -1    1.60    0.50
  -5  11   1    2.00    0.60
   4 -11  -1    4.00    0.60
  -4  11   1    4.90    0.80
   3 -11  -1    2.90    0.50
  -3  11   1    3.00    0.60
   2 -11  -1    6.10    0.70
   2 -11  -1    6.50    0.70
  -2  11   1    5.40    0.70
   1 -11  -1    2.90    0.60
  -1  11   1    3.70    0.60
  -1  11   1    4.50    0.70
   0 -11  -1    3.30    0.60
   0  11   1    2.80    0.60
   6 -12  -1   22.00    1.30
  -6  12   1   23.80    1.50
   5 -12  -1    0.30    0.40
  -5  12   1    1.10    0.70
   4 -12  -1   -0.40    0.40
  -4  12   1    0.30    0.50
   3 -12  -1    1.90    0.60
  -3  12   1    2.30    0.60
  -2  12   1    4.50    0.70
  -1  12  -2    0.10    0.50
   1 -12   2    1.00    0.50
  -2  12  -2    8.50    0.90
   2 -12   2    9.90    1.00
  -3  12  -2    4.60    0.80
  -3  12  -2    3.10    0.60
   3 -12   2    5.10    0.80
  -4  12  -2    1.30    0.50
  -4  12  -2    0.70    0.40
   4 -12   2    0.40    0.40
  -5  12  -2    1.70    0.60
   5 -12   2    2.00    0.60
  -6  12  -2    3.70    0.80
   6 -12   2    1.90    0.60
  -7  12  -2    0.50    0.60
   7 -12   2    0.80    0.50
   1  11  -2   24.10    1.40
  -1 -11   2   25.20    1.30
   0  11  -2    2.10    0.60
   0 -11   2    3.20    0.50
   0 -11   2    3.30    0.60
  -1  11  -2   17.10    1.10
   1 -11   2   16.50    1.00
  -2  11  -2    1.20    0.50
   2 -11   2    1.90    0.50
  -3  11  -2    0.60    0.40
  -3  11  -2    0.10    0.40
   3 -11   2    0.10    0.40
  -4  11  -2    0.80    0.50
  -4  11  -2    1.10    0.50
   4 -11   2    1.10    0.40
  -5  11  -2    0.40    0.50
  -5  11  -2    0.20    0.40
   5 -11   2   -0.10    0.40
  -6  11  -2    4.80    0.80
   6 -11   2    3.20    0.60
  -7  11  -2    5.90    0.90
   7 -11   2    4.90    0.70
  -8  11  -2    2.10    0.70
   8 -11   2    1.30    0.50
   2  10  -2    1.50    0.60
  -2 -10   2    1.20    0.50
   1  10  -2   18.60    1.20
  -1 -10   2   16.60    1.00
  -1 -10   2   18.30    1.00
   0  10  -2    0.90    0.50
   0 -10   2    0.40    0.30
   0 -10   2    0.40    0.30
  -1  10  -2    2.50    0.50
   1 -10   2    2.80    0.50
   1 -10   2    2.00    0.40
  -2  10  -2   21.20    1.10
  -2  10  -2   23.60    1.00
   2 -10   2   23.70    1.10
  -3  10  -2    4.00    0.60
  -3  10  -2    3.10    0.50
   3 -10   2    3.90    0.60
  -4  10  -2   17.30    0.90
  -4  10  -2   19.60    1.10
   4 -10   2   17.70    1.00
  -5  10  -2    1.80    0.50
  -5  10  -2    3.10    0.50
   5 -10   2    3.80    0.60
  -6  10  -2   -0.10    0.30
  -6  10  -2   -0.20    0.40
   6 -10   2    0.00    0.30
  -7  10  -2    1.60    0.60
   7 -10   2    2.00    0.50
  -8  10  -2    7.80    0.90
   8 -10   2    7.20    0.80
  -9  10  -2   29.00    1.60
   9 -10   2   34.00    1.60
   3   9  -2    3.10    0.70
  -3  -9   2    2.80    0.60
   2   9  -2    0.40    0.50
  -2  -9   2    0.10    0.40
  -2  -9   2    0.00    0.30
   1   9  -2   16.00    1.00
  -1  -9   2   15.30    0.90
  -1  -9   2   16.90    0.90
   0   9  -2    2.80    0.50
   0  -9   2    2.80    0.40
   0  -9   2    2.60    0.50
  -1   9  -2    3.70    0.40
  -1   9  -2    3.20    0.50
   1  -9   2    4.10    0.50
   1  -9   2    3.40    0.40
  -2   9  -2    3.70    0.50
  -2   9  -2    5.20    0.60
   2  -9   2    5.30    0.60
   2  -9   2    4.70    0.40
  -3   9  -2    9.60    0.70
  -3   9  -2    9.80    0.70
   3  -9   2    9.00    0.70
  -4   9  -2   25.00    1.10
  -4   9  -2   22.20    1.00
   4  -9   2   20.90    1.00
  -5   9  -2    0.20    0.30
  -5   9  -2   -0.10    0.40
   5  -9   2    0.30    0.30
  -6   9  -2    1.20    0.40
  -6   9  -2    0.20    0.40
   6  -9   2    1.80    0.40
  -7   9  -2   -0.10    0.40
  -7   9  -2    0.30    0.40
   7  -9   2    0.00    0.30
  -8   9  -2   44.60    1.70
   8  -9   2   44.60    1.70
  -9   9  -2  197.68    4.90
   9  -9   2  186.88    4.80
   4   8  -2    1.20    0.60
  -4  -8   2    1.20    0.50
   3   8  -2    0.10    0.50
  -3  -8   2    0.50    0.40
   2   8  -2    1.90    0.50
  -2  -8   2    2.40    0.40
  -2  -8   2    1.70    0.40
   1   8  -2    1.30    0.40
  -1  -8   2    1.50    0.40
  -1  -8   2    1.50    0.40
   0   8  -2    0.00    0.30
   0   8  -2    0.00    0.20
   0  -8   2   -0.10    0.20
   0  -8   2    0.20    0.20
  -1   8  -2   37.70    1.20
  -1   8  -2   38.60    1.30
   1  -8   2   38.40    1.20
   1  -8   2   38.60    1.30
  -2   8  -2    1.00    0.30
  -2   8  -2    1.10    0.30
   2  -8   2    0.90    0.30
   2  -8   2    1.00    0.20
  -3   8  -2    1.50    0.40
  -3   8  -2    1.50    0.30
   3  -8   2    1.60    0.20
   3  -8   2    1.50    0.30
  -4   8  -2   18.60    0.90
  -4   8  -2   19.90    0.80
   4  -8   2   21.50    0.90
  -5   8  -2    1.70    0.40
  -5   8  -2    1.60    0.40
   5  -8   2    1.70    0.40
  -6   8  -2    6.50    0.60
   6  -8   2    6.70    0.60
  -7   8  -2   -0.30    0.40
  -7   8  -2    1.70    0.40
   7  -8   2    1.20    0.40
  -8   8  -2    5.10    0.60
   8  -8   2    5.70    0.70
  -9   8  -2    0.10    0.50
   9  -8   2    1.70    0.50
 -10   8  -2   -0.10    0.50
  10  -8   2   -0.40    0.40
   5   7  -2    1.90    0.60
  -5  -7   2    1.60    0.50
   4   7  -2    0.10    0.40
  -4  -7   2    0.30    0.40
   3   7  -2    2.40    0.50
  -3  -7   2    2.40    0.40
  -3  -7   2    3.90    0.60
   2   7  -2    5.40    0.60
  -2  -7   2    3.90    0.50
  -2  -7   2    4.70    0.50
   1   7  -2    0.60    0.20
   1   7  -2    0.60    0.40
  -1  -7   2    0.50    0.30
  -1  -7   2    0.70    0.30
   0   7  -2    2.40    0.30
   0   7  -2    2.40    0.40
   0  -7   2    2.00    0.40
   0  -7   2    1.60    0.30
  -1   7  -2    0.30    0.30
  -1   7  -2    0.30    0.20
   1  -7   2    0.50    0.20
   1  -7   2    0.20    0.20
  -2   7  -2   85.09    2.20
  -2   7  -2   89.39    2.20
   2  -7   2   90.49    2.30
   2  -7   2   84.19    2.00
  -3   7  -2   12.30    0.70
  -3   7  -2   12.40    0.60
   3  -7   2   13.80    0.70
   3  -7   2   13.70    0.50
  -4   7  -2    2.00    0.30
  -4   7  -2    2.80    0.40
   4  -7   2    1.70    0.30
  -5   7  -2    1.10    0.30
  -5   7  -2    0.10    0.30
   5  -7   2    0.90    0.30
  -6   7  -2    5.50    0.50
   6  -7   2    4.60    0.50
   6  -7   2    5.10    0.60
  -7   7  -2    0.20    0.30
   7  -7   2    0.00    0.30
   7  -7   2    0.10    0.30
  -8   7  -2    0.10    0.30
   8  -7   2    0.50    0.40
   8  -7   2    0.10    0.40
  -9   7  -2    1.30    0.40
   9  -7   2    1.40    0.50
   9  -7   2    1.00    0.40
  10  -7   2   -0.10    0.50
  10  -7   2   -0.30    0.40
   6   6  -2   16.00    1.10
  -6  -6   2   18.20    1.20
   5   6  -2    1.50    0.50
  -5  -6   2    1.70    0.50
   4   6  -2    1.90    0.50
  -4  -6   2    1.60    0.40
  -4  -6   2    2.00    0.50
   3   6  -2  734.63   15.00
  -3  -6   2  720.23   15.00
  -3  -6   2  704.43   14.80
   2   6  -2   53.99    1.70
  -2  -6   2   54.09    1.60
  -2  -6   2   55.69    1.50
   1   6  -2   60.99    1.70
  -1  -6   2   60.79    1.70
  -1  -6   2   60.19    1.60
   0   6  -2   19.90    0.70
   0   6  -2   19.40    0.80
   0  -6   2   17.90    0.70
   0  -6   2   18.00    0.70
  -1   6  -2    1.50    0.30
  -1   6  -2    1.80    0.30
   1  -6   2    1.40    0.20
   1  -6   2    1.50    0.30
  -2   6  -2   24.30    0.80
  -2   6  -2   24.10    0.80
   2  -6   2   25.10    0.90
   2  -6   2   22.40    0.70
  -3   6  -2    4.70    0.40
   3  -6   2    4.20    0.20
   3  -6   2    3.70    0.40
  -4   6  -2   80.89    2.00
   4  -6   2   77.79    2.10
   4  -6   2   80.39    2.10
  -5   6  -2    0.10    0.20
   5  -6   2   -0.10    0.20
   5  -6   2    0.10    0.20
  -6   6  -2   15.10    0.70
   6  -6   2   12.90    0.70
   6  -6   2   16.10    0.90
  -7   6  -2    7.20    0.60
   7  -6   2    8.20    0.80
   7  -6   2    8.50    0.70
  -8   6  -2    1.60    0.40
   8  -6   2    1.90    0.50
   8  -6   2    1.40    0.40
  -9   6  -2   -0.30    0.40
   9  -6   2    0.20    0.40
   9  -6   2   -0.70    0.40
 -10   6  -2    0.20    0.40
  10  -6   2    0.10    0.60
  10  -6   2    0.30    0.40
   7   5  -2    0.30    0.50
  -7  -5   2    0.10    0.50
   6   5  -2   14.10    1.00
  -6  -5   2   14.30    1.00
   5   5  -2    1.30    0.40
  -5  -5   2    1.60    0.40
  -5  -5   2    1.50    0.30
   4   5  -2   24.80    1.10
  -4  -5   2   26.00    1.10
  -4  -5   2   26.30    1.00
   3   5  -2   75.69    2.10
  -3  -5   2   71.39    2.00
  -3  -5   2   69.79    1.90
   2   5  -2    1.40    0.30
  -2  -5   2    1.70    0.30
  -2  -5   2    2.60    0.30
   1   5  -2   13.10    0.60
  -1  -5   2   12.50    0.60
  -1  -5   2   12.10    0.60
   0   5  -2   25.70    0.80
   0   5  -2   26.90    0.90
   0  -5   2   26.60    0.80
   0  -5   2   27.50    0.90
  -1   5  -2   18.30    0.70
  -1   5  -2   19.00    0.60
   1  -5   2   18.60    0.60
   1  -5   2   18.90    0.70
  -2   5  -2  169.68    3.70
   2  -5   2  173.58    3.70
   2  -5   2  162.88    3.50
  -3   5  -2    0.60    0.20
   3  -5   2    0.70    0.20
   3  -5   2    0.50    0.20
  -4   5  -2  268.77    5.70
   4  -5   2  267.97    5.70
   4  -5   2  265.77    5.80
  -5   5  -2    5.00    0.40
   5  -5   2    5.70    0.40
   5  -5   2    6.30    0.30
   5  -5   2    5.90    0.50
  -6   5  -2   12.30    0.70
   6  -5   2   12.60    0.70
   6  -5   2   12.10    0.70
  -7   5  -2   37.70    1.30
   7  -5   2   36.00    1.30
   7  -5   2   33.00    1.30
  -8   5  -2    0.60    0.30
   8  -5   2    0.50    0.40
   8  -5   2    0.50    0.40
  -9   5  -2   54.39    1.80
   9  -5   2   57.59    2.00
   9  -5   2   58.89    1.90
 -10   5  -2    0.80    0.50
  10  -5   2    0.90    0.60
   7   4  -2    0.80    0.40
  -7  -4   2    0.10    0.50
   6   4  -2    0.50    0.40
  -6  -4   2    0.60    0.40
   5   4  -2    0.60    0.30
  -5  -4   2    0.00    0.30
  -5  -4   2    0.60    0.30
   4   4  -2   10.00    0.70
  -4  -4   2    9.10    0.60
  -4  -4   2    9.10    0.50
   3   4  -2   16.70    0.80
  -3  -4   2   15.60    0.60
  -3  -4   2   16.20    0.80
   2   4  -2    1.20    0.30
  -2  -4   2    1.50    0.20
  -2  -4   2    1.60    0.30
   1   4  -2    5.60    0.40
  -1  -4   2    6.00    0.40
  -1  -4   2    5.10    0.30
   0   4  -2   41.80    1.00
   0   4  -2   43.60    1.20
   0  -4   2   41.40    1.10
   0  -4   2   41.80    1.10
  -1   4  -2   42.80    1.10
   1  -4   2   42.90    1.10
   1  -4   2   42.40    1.00
  -2   4  -2   75.89    1.80
   2  -4   2   79.59    1.80
   2  -4   2   77.99    1.80
   2  -4   2   74.39    1.60
  -3   4  -2   19.90    0.70
   3  -4   2   20.50    0.70
   3  -4   2   20.90    0.70
  -4   4  -2   27.50    0.90
   4  -4   2   27.00    0.90
   4  -4   2   27.20    0.90
  -5   4  -2   29.50    1.00
   5  -4   2   29.80    1.00
   5  -4   2   28.00    1.00
  -6   4  -2    1.40    0.20
  -6   4  -2    1.10    0.30
   6  -4   2    1.60    0.30
   6  -4   2    1.20    0.30
  -7   4  -2    3.80    0.40
  -7   4  -2    5.00    0.50
   7  -4   2    4.30    0.60
   7  -4   2    4.60    0.50
  -8   4  -2    0.60    0.30
   8  -4   2    0.20    0.30
   8  -4   2    0.40    0.40
  -9   4  -2    0.90    0.40
   9  -4   2    1.90    0.40
   9  -4   2    1.60    0.50
 -10   4  -2    1.90    0.50
  10  -4   2    1.40    0.60
   8   3  -2    0.10    0.40
  -8  -3   2    0.00    0.50
   7   3  -2    0.50    0.40
  -7  -3   2    0.30    0.40
   6   3  -2    6.10    0.70
  -6  -3   2    5.90    0.60
  -6  -3   2    7.30    0.70
   5   3  -2    3.20    0.50
   5   3  -2    3.70    0.50
  -5  -3   2    3.80    0.40
  -5  -3   2    3.50    0.50
   4   3  -2    5.40    0.50
   4   3  -2    6.40    0.60
  -4  -3   2    5.80    0.40
   3   3  -2   32.60    1.10
   3   3  -2   35.50    1.10
  -3  -3   2   32.60    1.00
   2   3  -2   38.70    1.10
   2   3  -2   38.20    1.10
  -2  -3   2   39.60    1.10
   1   3  -2    0.00    0.20
   1   3  -2    0.00    0.10
  -1  -3   2    0.10    0.10
   0   3  -2    1.60    0.20
   0   3  -2    1.70    0.20
   0   3  -2    1.70    0.20
   0  -3   2    1.80    0.20
  -1   3  -2   11.70    0.50
   1  -3   2   13.00    0.50
   1  -3   2   12.50    0.30
   1  -3   2   12.10    0.40
  -2   3  -2    2.50    0.20
   2  -3   2    2.10    0.20
   2  -3   2    2.20    0.20
  -3   3  -2   32.20    0.70
  -3   3  -2   32.60    0.90
   3  -3   2   33.60    1.00
   3  -3   2   33.50    0.90
  -4   3  -2    0.20    0.20
  -4   3  -2    0.30    0.10
   4  -3   2    0.20    0.20
   4  -3   2    0.30    0.20
  -5   3  -2   20.90    0.70
  -5   3  -2   21.50    0.80
   5  -3   2   21.70    0.80
   5  -3   2   21.30    0.90
  -6   3  -2    2.00    0.30
  -6   3  -2    1.30    0.30
   6  -3   2    1.70    0.40
   6  -3   2    2.20    0.30
  -7   3  -2    2.10    0.40
  -7   3  -2    1.90    0.40
   7  -3   2    1.60    0.40
   7  -3   2    2.00    0.30
  -8   3  -2    0.00    0.30
  -8   3  -2    0.30    0.30
   8  -3   2    0.50    0.30
   8  -3   2    0.10    0.40
  -9   3  -2   11.00    0.90
   9  -3   2   12.10    1.00
 -10   3  -2   -0.10    0.40
  10  -3   2    0.70    0.50
   8   2  -2   75.89    2.40
  -8  -2   2   74.49    2.40
   7   2  -2    0.40    0.40
  -7  -2   2    0.30    0.40
  -7  -2   2    0.10    0.30
   6   2  -2   16.50    0.90
   6   2  -2   16.90    0.90
  -6  -2   2   16.50    0.80
   5   2  -2    2.70    0.40
   5   2  -2    3.70    0.50
  -5  -2   2    3.30    0.40
   4   2  -2    1.30    0.30
   4   2  -2    1.20    0.30
  -4  -2   2    2.00    0.30
   3   2  -2  222.48    4.80
   3   2  -2  221.08    4.80
  -3  -2   2  218.68    4.70
   2   2  -2    6.60    0.40
   2   2  -2    6.50    0.40
  -2  -2   2    6.40    0.30
   1   2  -2  191.68    4.10
   1   2  -2  195.28    4.10
  -1  -2   2  195.18    4.10
   0   2  -2   76.99    1.70
   0   2  -2   78.19    1.70
   0  -2   2   76.69    1.60
   0  -2   2   74.89    1.70
  -1   2  -2   75.49    1.60
  -1   2  -2   77.59    1.70
   1  -2   2   78.59    1.70
   1  -2   2   77.99    1.70
  -2   2  -2   11.30    0.30
  -2   2  -2   12.40    0.50
   2  -2   2   12.60    0.50
   2  -2   2   12.30    0.40
  -3   2  -2    9.80    0.40
  -3   2  -2   10.00    0.30
   3  -2   2   10.10    0.50
   3  -2   2    9.70    0.40
  -4   2  -2    0.10    0.10
   4  -2   2   -0.20    0.20
   4  -2   2    0.00    0.10
  -5   2  -2   23.50    0.80
   5  -2   2   23.40    0.90
   5  -2   2   23.60    0.80
   5  -2   2   24.90    0.90
  -6   2  -2    5.20    0.40
   6  -2   2    5.30    0.50
   6  -2   2    4.40    0.50
   6  -2   2    4.60    0.40
  -7   2  -2    0.90    0.30
   7  -2   2    0.70    0.30
   7  -2   2    0.70    0.40
   7  -2   2    0.70    0.30
  -8   2  -2    3.10    0.50
   8  -2   2    2.80    0.50
   8  -2   2    3.70    0.60
  -9   2  -2    0.20    0.40
   9  -2   2    1.40    0.50
   9  -2   2    0.00    0.40
  10  -2   2    0.20    0.50
   9   1  -2   -0.20    0.40
  -9  -1   2    0.40    0.50
   8   1  -2    0.00    0.40
  -8  -1   2   -0.40    0.40
   7   1  -2    6.40    0.70
   7   1  -2    6.80    0.70
  -7  -1   2    6.70    0.50
   6   1  -2    0.10    0.20
   6   1  -2    0.50    0.30
   6   1  -2    0.60    0.20
  -6  -1   2    0.40    0.20
   5   1  -2   49.90    1.50
   5   1  -2   51.59    1.50
  -5  -1   2   51.29    1.40
   4   1  -2   -0.10    0.20
   4   1  -2   -0.10    0.20
  -4  -1   2    0.00    0.10
   3   1  -2   65.09    1.70
   3   1  -2   65.39    1.60
  -3  -1   2   65.59    1.60
   2   1  -2    1.60    0.20
   2   1  -2    1.30    0.20
  -2  -1   2    2.30    0.20
   1   1  -2  398.86    7.90
   1   1  -2  394.76    8.00
  -1  -1   2  386.26    8.00
   0   1  -2  277.37    5.60
   0   1  -2  271.27    5.60
   0  -1   2  279.77    5.60
   0  -1   2  276.37    5.60
  -1   1  -2   15.00    0.40
  -1   1  -2   16.00    0.50
   1  -1   2   15.60    0.40
   1  -1   2   16.10    0.50
  -2   1  -2 9508.05  199.28
  -2   1  -2 9999.00  202.68
   2  -1   2 9554.14  207.88
   2  -1   2 9494.25  201.08
  -3   1  -2   70.49    1.60
   3  -1   2   70.99    1.70
   3  -1   2   70.29    1.70
   3  -1   2   70.49    1.60
  -4   1  -2  191.88    4.10
   4  -1   2  189.38    4.00
   4  -1   2  189.68    4.20
   4  -1   2  197.08    4.20
  -5   1  -2   60.29    1.60
   5  -1   2   61.49    1.70
   5  -1   2   60.09    1.70
   5  -1   2   60.99    1.50
  -6   1  -2    7.30    0.50
   6  -1   2    7.00    0.60
   6  -1   2    6.60    0.40
   6  -1   2    6.90    0.60
  -7   1  -2    0.10    0.30
   7  -1   2    0.20    0.30
   7  -1   2   -0.10    0.20
   7  -1   2    0.30    0.40
  -8   1  -2   -0.30    0.30
   8  -1   2    0.10    0.40
   8  -1   2    0.10    0.40
  -9   1  -2    3.30    0.60
   9  -1   2    4.30    0.60
   9  -1   2    4.40    0.70
   9   0  -2   -0.30    0.30
  -9   0   2    0.30    0.50
   8   0  -2    1.50    0.40
   8   0  -2    2.20    0.50
  -8   0   2    1.60    0.40
   7   0  -2    0.10    0.30
   7   0  -2    0.60    0.30
  -7   0   2    0.40    0.30
   6   0  -2   -0.10    0.20
   6   0  -2   -0.10    0.20
   6   0  -2    0.10    0.30
  -6   0   2    0.00    0.20
   5   0  -2   10.20    0.50
   5   0  -2    9.80    0.50
   5   0  -2    9.50    0.60
  -5   0   2   10.60    0.50
   4   0  -2   19.10    0.70
   4   0  -2   19.90    0.80
   4   0  -2   19.80    0.60
  -4   0   2   19.90    0.70
   3   0  -2  107.39    2.40
   3   0  -2  105.69    2.30
  -3   0   2  108.79    2.40
  -3   0   2   93.49    2.20
   2   0  -2  156.28    3.30
   2   0  -2  161.28    3.40
  -2   0   2  156.88    3.40
  -2   0   2  160.28    3.30
   1   0  -2  145.89    3.00
  -1   0   2  139.39    2.90
  -1   0   2  134.29    2.90
   0   0  -2   21.10    0.60
   0   0  -2   20.80    0.50
   0   0   2   21.30    0.50
   0   0   2   21.30    0.50
  -1   0  -2   77.79    1.70
   1   0   2   77.69    1.60
   1   0   2   78.39    1.70
   1   0   2   78.79    1.70
  -2   0  -2  861.81   17.60
   2   0   2  872.41   17.60
   2   0   2  888.11   17.60
   2   0   2  895.71   17.50
  -3   0  -2   10.00    0.40
   3   0   2    9.10    0.30
   3   0   2    8.10    0.50
   3   0   2    9.30    0.40
  -4   0  -2    1.40    0.30
   4   0   2    2.10    0.30
   4   0   2    1.50    0.20
   4   0   2    1.60    0.30
  -5   0  -2    0.50    0.20
   5   0   2    0.50    0.20
   5   0   2    0.30    0.20
  -6   0  -2    0.20    0.20
   6   0   2    0.20    0.30
   6   0   2    0.00    0.30
  -7   0  -2   23.10    1.10
   7   0   2   22.20    1.00
   7   0   2   23.90    1.10
  -8   0  -2    1.20    0.50
   8   0   2    1.70    0.40
   8   0   2    2.00    0.50
  -9   0  -2   23.60    1.30
   9   0   2   24.40    1.40
   9  -1  -2    0.10    0.30
   9  -1  -2    0.80    0.50
  -9   1   2    0.30    0.30
   8  -1  -2    6.20    0.60
   8  -1  -2    5.90    0.70
  -8   1   2    7.50    0.70
   7  -1  -2    0.40    0.30
   7  -1  -2    0.20    0.30
  -7   1   2    0.00    0.20
   6  -1  -2    3.60    0.40
   6  -1  -2    2.90    0.40
   6  -1  -2    3.80    0.40
  -6   1   2    3.70    0.40
   5  -1  -2   28.50    1.00
   5  -1  -2   28.30    1.00
   5  -1  -2   28.70    0.90
   4  -1  -2    2.80    0.30
   4  -1  -2    2.80    0.30
   4  -1  -2    3.00    0.30
  -4   1   2    4.00    0.30
   3  -1  -2   27.10    0.80
   3  -1  -2   26.90    0.80
   3  -1  -2   26.60    0.70
  -3   1   2   26.90    0.80
   2  -1  -2    3.60    0.30
   2  -1  -2    3.50    0.30
  -2   1   2    4.00    0.30
   1  -1  -2  182.28    3.70
   1  -1  -2  179.68    3.70
  -1   1   2  175.48    3.70
   0  -1  -2   60.79    1.30
   0  -1  -2   64.69    1.40
   0   1   2   61.99    1.40
   0   1   2   61.49    1.30
  -1  -1  -2  225.78    4.70
   1   1   2  233.78    4.70
   1   1   2  219.58    4.70
  -2  -1  -2   22.20    0.70
   2   1   2   22.10    0.70
   2   1   2   23.00    0.70
  -3  -1  -2    1.20    0.20
   3   1   2    1.00    0.30
   3   1   2    1.70    0.30
  -4  -1  -2   13.80    0.40
  -4  -1  -2   14.20    0.70
   4   1   2   15.20    0.70
   4   1   2   14.60    0.60
  -5  -1  -2    2.20    0.40
  -5  -1  -2    2.20    0.20
   5   1   2    2.50    0.40
   5   1   2    3.00    0.40
  -6  -1  -2    0.70    0.30
   6   1   2    0.70    0.40
   6   1   2    0.40    0.30
  -7  -1  -2    5.40    0.70
   7   1   2    4.80    0.70
   7   1   2    4.80    0.60
  -8  -1  -2    1.40    0.50
   8   1   2    1.00    0.40
   8   1   2    1.50    0.50
  -9  -1  -2    0.30    0.50
   9   1   2    1.30    0.60
  10  -2  -2  101.29    3.00
   9  -2  -2   17.20    1.10
   9  -2  -2   16.90    0.90
  -9   2   2   16.90    0.90
   8  -2  -2    0.60    0.30
   8  -2  -2    0.30    0.30
  -8   2   2   -0.20    0.20
  -8   2   2    0.40    0.30
   7  -2  -2    0.30    0.20
   7  -2  -2    0.60    0.30
   7  -2  -2    0.50    0.30
  -7   2   2    0.60    0.30
   6  -2  -2   39.10    1.30
   6  -2  -2   39.80    1.30
   6  -2  -2   39.70    1.20
  -6   2   2   35.10    1.20
   5  -2  -2  160.88    3.70
   5  -2  -2  163.98    3.70
   5  -2  -2  165.38    3.60
  -5   2   2  167.28    3.60
   4  -2  -2    5.20    0.40
   4  -2  -2    4.80    0.40
  -4   2   2    4.30    0.40
   3  -2  -2   28.10    0.90
   3  -2  -2   29.40    0.90
  -3   2   2   28.10    0.80
   2  -2  -2   67.19    1.60
   2  -2  -2   65.29    1.50
  -2   2   2   65.99    1.60
   1  -2  -2    8.80    0.40
   1  -2  -2    8.60    0.40
  -1   2   2    8.30    0.40
   0  -2  -2  139.69    2.90
   0  -2  -2  140.69    3.00
   0   2   2  138.09    3.00
   0   2   2  143.19    2.90
  -1  -2  -2   82.19    1.90
   1   2   2   84.39    1.90
   1   2   2   83.29    1.90
  -2  -2  -2   17.60    0.70
   2   2   2   18.20    0.60
   2   2   2   18.50    0.70
  -3  -2  -2   19.30    0.70
   3   2   2   19.70    0.70
   3   2   2   20.60    0.80
  -4  -2  -2    2.50    0.20
  -4  -2  -2    2.90    0.40
   4   2   2    2.60    0.40
   4   2   2    3.30    0.40
  -5  -2  -2    7.80    0.60
   5   2   2    7.60    0.50
   5   2   2    9.00    0.70
  -6  -2  -2    0.30    0.40
   6   2   2    0.50    0.30
   6   2   2    0.40    0.40
  -7  -2  -2    0.70    0.40
   7   2   2    0.80    0.30
   7   2   2    1.10    0.50
  -8  -2  -2    1.60    0.60
   8   2   2    1.30    0.60
  10  -3  -2   99.59    2.90
 -10   3   2   98.89    2.80
   9  -3  -2   35.20    1.40
   9  -3  -2   34.10    1.40
   9  -3  -2   34.10    1.40
  -9   3   2   30.30    1.20
   8  -3  -2   12.40    0.80
   8  -3  -2   14.20    0.80
   8  -3  -2   12.10    0.70
  -8   3   2   11.80    0.70
   7  -3  -2    0.10    0.20
   7  -3  -2    0.00    0.20
   7  -3  -2   -0.30    0.20
  -7   3   2   -0.20    0.20
   6  -3  -2    0.10    0.20
   6  -3  -2   -0.10    0.20
   6  -3  -2    0.00    0.20
  -6   3   2    0.00    0.20
   5  -3  -2   83.89    2.00
   5  -3  -2   79.19    2.10
  -5   3   2   78.59    2.00
   4  -3  -2    0.10    0.20
   4  -3  -2    0.10    0.20
  -4   3   2   -0.20    0.20
   3  -3  -2  949.90   19.20
   3  -3  -2  966.30   19.30
  -3   3   2  950.40   19.20
   2  -3  -2    6.80    0.40
   2  -3  -2    6.40    0.30
  -2   3   2    6.30    0.40
   1  -3  -2   16.40    0.60
   1  -3  -2   14.90    0.50
  -1   3   2   14.80    0.60
   0  -3  -2    9.20    0.30
   0  -3  -2    9.10    0.40
   0   3   2    9.10    0.40
   0   3   2    9.40    0.40
  -1  -3  -2   12.40    0.40
  -1  -3  -2   12.60    0.50
   1   3   2   12.90    0.50
   1   3   2   11.40    0.50
  -2  -3  -2  254.97    5.40
  -2  -3  -2  244.78    5.10
   2   3   2  254.27    5.40
   2   3   2  254.07    5.30
  -3  -3  -2    2.70    0.40
   3   3   2    2.60    0.30
   3   3   2    2.90    0.40
  -4  -3  -2   41.70    1.40
   4   3   2   40.10    1.40
   4   3   2   41.50    1.20
  -5  -3  -2    8.30    0.70
   5   3   2    7.40    0.70
   5   3   2    7.20    0.50
  -6  -3  -2    1.00    0.40
   6   3   2    1.50    0.40
   6   3   2    0.20    0.50
  -7  -3  -2    4.40    0.70
   7   3   2    4.00    0.70
  -8  -3  -2    2.10    0.60
   8   3   2    1.40    0.60
  10  -4  -2    7.60    0.80
  10  -4  -2    8.20    0.80
   9  -4  -2    0.60    0.30
   9  -4  -2    0.80    0.40
  -9   4   2    0.60    0.40
   8  -4  -2   19.00    0.90
   8  -4  -2   20.20    1.00
  -8   4   2   18.80    0.90
   7  -4  -2    6.40    0.60
   7  -4  -2    6.60    0.50
  -7   4   2    8.00    0.70
  -7   4   2    6.90    0.50
   6  -4  -2    2.20    0.40
   6  -4  -2    2.40    0.30
  -6   4   2    2.70    0.40
   5  -4  -2   20.00    0.80
   5  -4  -2   20.90    0.80
  -5   4   2   20.10    0.80
   4  -4  -2    9.60    0.50
   4  -4  -2    9.10    0.50
  -4   4   2    9.40    0.60
   3  -4  -2   28.10    0.90
   3  -4  -2   28.40    0.90
  -3   4   2   28.70    0.90
   2  -4  -2   85.79    2.00
   2  -4  -2   84.69    2.00
  -2   4   2   86.39    2.10
   1  -4  -2   44.70    1.20
   1  -4  -2   45.70    1.20
  -1   4   2   46.60    1.20
  -1   4   2   45.50    1.10
   0  -4  -2  191.48    4.20
   0  -4  -2  191.58    4.00
   0   4   2  195.28    4.20
   0   4   2  192.08    4.10
  -1  -4  -2    8.10    0.50
  -1  -4  -2    6.40    0.30
   1   4   2    6.70    0.50
   1   4   2    7.10    0.40
  -2  -4  -2  230.08    5.00
  -2  -4  -2  224.58    4.70
   2   4   2  224.88    5.00
   2   4   2  233.58    4.90
  -3  -4  -2   11.80    0.70
   3   4   2   11.50    0.60
   3   4   2   13.20    0.70
  -4  -4  -2    4.50    0.50
   4   4   2    6.30    0.50
   4   4   2    5.50    0.60
  -5  -4  -2   20.30    1.10
   5   4   2   20.00    1.10
   5   4   2   17.90    0.80
  -6  -4  -2   26.00    1.30
   6   4   2   23.90    1.40
  -7  -4  -2  247.88    6.00
   7   4   2  236.78    5.90
  10  -5  -2    0.10    0.40
 -10   5   2    0.10    0.40
   9  -5  -2    2.40    0.50
   9  -5  -2    1.80    0.40
  -9   5   2    1.10    0.40
   8  -5  -2    0.00    0.20
   8  -5  -2    0.20    0.30
  -8   5   2    0.90    0.40
   7  -5  -2    2.70    0.40
   7  -5  -2    2.10    0.40
  -7   5   2    2.60    0.50
   6  -5  -2    6.50    0.60
   6  -5  -2    7.90    0.50
  -6   5   2    8.10    0.60
   5  -5  -2    9.00    0.50
   5  -5  -2    8.20    0.60
  -5   5   2    7.70    0.60
   4  -5  -2   21.60    0.80
   4  -5  -2   22.40    0.90
  -4   5   2   21.20    0.90
   3  -5  -2    6.70    0.40
   3  -5  -2    7.50    0.40
  -3   5   2    6.60    0.50
   2  -5  -2   11.90    0.50
   2  -5  -2   13.30    0.60
  -2   5   2   11.80    0.60
   1  -5  -2   17.40    0.70
   1  -5  -2   16.80    0.60
  -1   5   2   16.40    0.60
  -1   5   2   16.00    0.70
   0  -5  -2    0.10    0.20
   0  -5  -2    0.00    0.10
   0   5   2    0.40    0.20
   0   5   2    0.10    0.20
  -1  -5  -2   14.80    0.50
  -1  -5  -2   14.10    0.70
   1   5   2   14.60    0.70
   1   5   2   13.30    0.70
  -2  -5  -2   95.79    2.20
  -2  -5  -2   97.49    2.50
   2   5   2   98.29    2.50
   2   5   2   97.19    2.40
  -3  -5  -2    0.40    0.30
   3   5   2    0.50    0.30
   3   5   2    0.20    0.30
  -4  -5  -2    0.90    0.40
   4   5   2    0.80    0.30
   4   5   2    1.10    0.40
  -5  -5  -2    3.40    0.60
   5   5   2    2.30    0.60
  -6  -5  -2    0.70    0.50
   6   5   2    0.20    0.50
  10  -6  -2   10.50    1.00
 -10   6   2    9.10    0.90
   9  -6  -2    1.30    0.50
  -9   6   2    0.60    0.40
   8  -6  -2    3.60    0.50
   8  -6  -2    4.10    0.60
  -8   6   2    4.00    0.60
   7  -6  -2    2.30    0.40
   7  -6  -2    2.20    0.50
  -7   6   2    2.70    0.50
   6  -6  -2    0.50    0.20
   6  -6  -2    0.80    0.30
  -6   6   2    0.80    0.40
   5  -6  -2   30.20    1.00
   5  -6  -2   31.30    1.10
  -5   6   2   29.80    1.10
   4  -6  -2    0.10    0.20
   4  -6  -2    0.10    0.20
  -4   6   2    0.30    0.30
   3  -6  -2   31.90    1.10
   3  -6  -2   32.60    1.00
  -3   6   2   32.40    1.10
   2  -6  -2    4.80    0.40
   2  -6  -2    5.10    0.40
  -2   6   2    5.30    0.50
   1  -6  -2   11.40    0.50
   1  -6  -2   12.50    0.60
  -1   6   2   12.40    0.60
  -1   6   2   11.50    0.60
   0  -6  -2    0.20    0.20
   0  -6  -2    0.20    0.20
   0   6   2    0.30    0.20
   0   6   2    0.30    0.20
  -1  -6  -2    3.70    0.50
  -1  -6  -2    3.50    0.30
   1   6   2    4.20    0.50
   1   6   2    3.40    0.40
  -2  -6  -2    0.80    0.30
   2   6   2    0.10    0.30
   2   6   2    0.80    0.40
  -3  -6  -2    8.60    0.80
   3   6   2    7.00    0.70
   3   6   2    7.10    0.60
  -4  -6  -2    0.30    0.40
   4   6   2    0.00    0.40
   4   6   2    0.00    0.30
  -5  -6  -2    3.50    0.70
   5   6   2    4.00    0.70
  -6  -6  -2    3.60    0.80
   6   6   2    4.90    0.90
  10  -7  -2   38.90    1.70
 -10   7   2   39.40    1.70
   9  -7  -2   -0.20    0.40
  -9   7   2    0.30    0.40
   8  -7  -2    0.70    0.40
  -8   7   2    1.20    0.50
   7  -7  -2    0.20    0.30
   7  -7  -2    0.30    0.20
  -7   7   2   -0.10    0.30
   6  -7  -2    1.00    0.30
   6  -7  -2    1.30    0.40
  -6   7   2    1.80    0.40
   5  -7  -2  206.88    4.90
   5  -7  -2  219.68    4.70
  -5   7   2  208.68    4.90
   4  -7  -2  133.19    3.10
   4  -7  -2  131.19    3.20
  -4   7   2  129.99    3.20
   3  -7  -2    6.50    0.50
   3  -7  -2    7.10    0.60
  -3   7   2    5.20    0.60
   2  -7  -2    1.90    0.30
   2  -7  -2    2.10    0.30
  -2   7   2    1.90    0.30
   1  -7  -2   -0.20    0.20
   1  -7  -2   -0.10    0.20
  -1   7   2    0.10    0.20
  -1   7   2    0.20    0.30
   0  -7  -2   40.90    1.20
   0  -7  -2   38.70    1.30
   0   7   2   39.00    1.30
   0   7   2   39.40    1.30
  -1  -7  -2    3.60    0.40
  -1  -7  -2    4.40    0.50
   1   7   2    4.70    0.50
   1   7   2    4.10    0.50
  -2  -7  -2    0.70    0.40
   2   7   2    0.30    0.40
   2   7   2    0.30    0.30
  -3  -7  -2   10.40    0.90
   3   7   2   11.60    0.70
   3   7   2   10.00    0.90
  -4  -7  -2    0.30    0.40
   4   7   2    0.20    0.50
  -5  -7  -2    7.40    0.90
   5   7   2    9.30    1.00
  10  -8  -2    0.60    0.50
 -10   8   2    1.80    0.60
   9  -8  -2    6.00    0.80
  -9   8   2    5.10    0.80
   8  -8  -2    9.40    0.90
  -8   8   2    9.50    1.00
   7  -8  -2    8.70    0.80
  -7   8   2    7.90    0.80
   6  -8  -2    3.50    0.60
   6  -8  -2    4.20    0.50
  -6   8   2    4.40    0.60
   5  -8  -2  457.85    9.70
   5  -8  -2  448.66    9.50
  -5   8   2  455.35    9.80
   4  -8  -2   68.19    2.00
   4  -8  -2   70.89    1.90
  -4   8   2   69.39    2.10
   3  -8  -2   77.79    2.10
   3  -8  -2   83.69    2.20
  -3   8   2   78.69    2.30
   2  -8  -2    8.20    0.60
   2  -8  -2    8.50    0.60
  -2   8   2    9.80    0.80
  -2   8   2    7.30    0.60
   1  -8  -2    0.60    0.30
   1  -8  -2    0.30    0.20
  -1   8   2    0.50    0.40
  -1   8   2    0.30    0.30
   0  -8  -2    1.10    0.40
   0  -8  -2    1.60    0.30
   0   8   2    1.40    0.40
   0   8   2    0.90    0.40
  -1  -8  -2    1.00    0.40
   1   8   2    0.40    0.40
   1   8   2    0.10    0.30
  -2  -8  -2   49.99    1.80
   2   8   2   50.49    1.80
   2   8   2   49.60    1.60
  -3  -8  -2    3.00    0.60
   3   8   2    3.10    0.70
  -4  -8  -2    0.40    0.50
   4   8   2    0.30    0.60
   9  -9  -2    1.10    0.50
  -9   9   2    0.80    0.60
   8  -9  -2    1.20    0.50
  -8   9   2    1.10    0.50
   7  -9  -2    6.50    0.70
  -7   9   2    5.60    0.70
   6  -9  -2   10.60    0.80
  -6   9   2    9.40    0.90
   5  -9  -2   31.20    1.30
   5  -9  -2   32.50    1.10
  -5   9   2   31.80    1.40
   4  -9  -2    6.50    0.50
   4  -9  -2    5.60    0.60
  -4   9   2    7.00    0.70
   3  -9  -2   20.60    1.00
   3  -9  -2   17.80    0.90
  -3   9   2   20.00    1.10
   2  -9  -2    2.40    0.40
   2  -9  -2    1.50    0.40
  -2   9   2    2.50    0.50
  -2   9   2    1.70    0.40
   1  -9  -2    3.80    0.50
   1  -9  -2    2.90    0.50
  -1   9   2    3.50    0.60
  -1   9   2    3.80    0.50
   0  -9  -2    5.90    0.70
   0   9   2    4.80    0.60
   0   9   2    5.30    0.60
  -1  -9  -2   -0.40    0.40
   1   9   2    0.10    0.30
   1   9   2   -0.20    0.40
  -2  -9  -2    3.60    0.70
   2   9   2    1.60    0.60
  -3  -9  -2    8.50    1.00
   3   9   2    9.80    1.00
   9 -10  -2    0.30    0.50
  -9  10   2    0.10    0.60
   8 -10  -2    0.40    0.40
  -8  10   2    0.00    0.50
   7 -10  -2    6.20    0.80
  -7  10   2    4.90    0.70
   6 -10  -2    0.20    0.30
  -6  10   2    0.60    0.50
   5 -10  -2   -0.30    0.30
  -5  10   2   -0.60    0.40
   4 -10  -2    0.20    0.20
   4 -10  -2   -0.30    0.30
  -4  10   2    0.20    0.50
   3 -10  -2    0.20    0.30
   3 -10  -2    0.10    0.30
  -3  10   2    1.10    0.50
   2 -10  -2    4.60    0.60
   2 -10  -2    4.80    0.60
  -2  10   2    5.00    0.70
   1 -10  -2   10.40    0.80
  -1  10   2   10.70    0.80
  -1  10   2   11.70    0.90
   0 -10  -2    0.00    0.40
   0  10   2    0.20    0.40
   0  10   2   -0.10    0.40
  -1 -10  -2    7.90    0.80
   1  10   2    6.00    0.80
  -2 -10  -2    2.40    0.60
   2  10   2    1.90    0.70
   8 -11  -2   -0.20    0.40
  -8  11   2    0.00    0.60
   7 -11  -2   14.10    1.00
  -7  11   2   15.40    1.20
   6 -11  -2   -0.30    0.40
  -6  11   2    0.50    0.50
   5 -11  -2   19.70    1.10
  -5  11   2   21.30    1.30
   4 -11  -2    4.30    0.70
  -4  11   2    5.00    0.80
   3 -11  -2    0.00    0.30
   3 -11  -2    0.10    0.40
  -3  11   2    0.00    0.50
   2 -11  -2    4.60    0.60
   2 -11  -2    3.30    0.60
  -2  11   2    3.70    0.70
   1 -11  -2    0.00    0.40
  -1  11   2   -0.20    0.40
   0 -11  -2    1.60    0.50
   0  11   2    2.50    0.60
   6 -12  -2    1.30    0.50
  -6  12   2    2.60    0.80
   5 -12  -2   79.29    2.60
  -5  12   2   82.59    2.70
   4 -12  -2   -0.60    0.40
  -4  12   2    0.20    0.60
   3 -12  -2    0.50    0.40
  -3  12   2   -0.50    0.50
  -2  12  -3    0.80    0.50
   2 -12   3    0.90    0.50
  -3  12  -3    1.60    0.50
   3 -12   3    2.60    0.60
  -4  12  -3   -0.40    0.40
  -4  12  -3    0.80    0.50
   4 -12   3    0.00    0.40
  -5  12  -3    3.00    0.60
  -5  12  -3    4.40    0.70
   5 -12   3    3.20    0.70
  -6  12  -3    0.40    0.60
   6 -12   3    0.70    0.50
   1  11  -3   96.19    2.90
  -1 -11   3   91.99    2.70
  -1 -11   3   87.99    2.70
   0  11  -3    0.30    0.50
   0 -11   3   -0.30    0.40
  -1  11  -3    3.00    0.60
   1 -11   3    2.60    0.60
  -2  11  -3   11.00    0.90
   2 -11   3   11.30    0.90
  -3  11  -3    0.40    0.40
  -3  11  -3   -0.10    0.40
   3 -11   3    0.00    0.40
  -4  11  -3    5.20    0.70
  -4  11  -3    6.40    0.70
   4 -11   3    3.70    0.60
  -5  11  -3    0.90    0.50
  -5  11  -3    1.50    0.50
   5 -11   3    0.50    0.40
  -6  11  -3   -0.10    0.50
  -6  11  -3   -0.20    0.40
   6 -11   3    0.10    0.40
  -7  11  -3    0.10    0.60
   7 -11   3    0.90    0.50
  -8  11  -3   -0.60    0.60
   8 -11   3   -0.30    0.40
   2  10  -3   16.90    1.20
  -2 -10   3   18.50    1.10
   1  10  -3   68.69    2.30
  -1 -10   3   69.19    2.10
  -1 -10   3   67.49    2.10
   0  10  -3    0.80    0.50
   0 -10   3    0.60    0.30
   0 -10   3    0.90    0.40
  -1  10  -3    6.30    0.70
   1 -10   3    9.50    0.90
  -2  10  -3    0.40    0.30
  -2  10  -3   -0.20    0.40
   2 -10   3   -0.30    0.30
  -3  10  -3   21.40    1.00
  -3  10  -3   19.70    1.00
   3 -10   3   22.00    1.10
  -4  10  -3   79.29    2.30
  -4  10  -3   85.69    2.40
   4 -10   3   84.19    2.50
  -5  10  -3    2.10    0.60
  -5  10  -3    1.60    0.40
   5 -10   3    1.00    0.40
  -6  10  -3   18.30    1.00
  -6  10  -3   20.50    1.20
   6 -10   3   21.80    1.10
  -7  10  -3    2.20    0.60
  -7  10  -3    2.70    0.50
   7 -10   3    2.20    0.50
  -8  10  -3    9.30    1.00
   8 -10   3   10.10    0.90
  -9  10  -3   44.70    1.90
   9 -10   3   45.10    1.80
   3   9  -3    1.00    0.60
  -3  -9   3    0.20    0.40
   2   9  -3    0.30    0.50
  -2  -9   3    0.00    0.30
  -2  -9   3    0.30    0.30
   1   9  -3    0.60    0.40
  -1  -9   3   -0.10    0.30
  -1  -9   3    0.50    0.30
   0   9  -3    3.80    0.60
   0  -9   3    3.30    0.40
   0  -9   3    3.70    0.50
  -1   9  -3   10.20    0.80
  -1   9  -3   10.70    0.60
   1  -9   3    9.50    0.60
   1  -9   3   10.10    0.70
  -2   9  -3    8.40    0.70
  -2   9  -3    9.90    0.70
   2  -9   3    9.30    0.70
  -3   9  -3    0.00    0.30
  -3   9  -3    0.30    0.30
   3  -9   3    0.00    0.20
  -4   9  -3    0.20    0.40
  -4   9  -3    0.30    0.30
   4  -9   3    0.20    0.30
  -5   9  -3    0.50    0.50
  -5   9  -3    0.50    0.30
   5  -9   3    0.60    0.30
  -6   9  -3    3.50    0.50
  -6   9  -3    4.20    0.60
   6  -9   3    2.90    0.50
  -7   9  -3    6.20    0.70
   7  -9   3    4.40    0.60
  -8   9  -3   -0.10    0.50
  -8   9  -3    2.80    0.50
   8  -9   3    1.90    0.50
   4   8  -3   -0.40    0.50
  -4  -8   3    0.20    0.40
   3   8  -3   13.90    1.00
  -3  -8   3   14.50    0.80
  -3  -8   3   15.40    1.00
   2   8  -3    2.80    0.60
  -2  -8   3    2.30    0.50
  -2  -8   3    2.70    0.40
   1   8  -3   11.20    0.80
  -1  -8   3   14.80    0.80
  -1  -8   3   14.60    0.80
   0   8  -3    2.00    0.50
   0  -8   3    1.70    0.40
   0  -8   3    2.00    0.30
  -1   8  -3    0.10    0.30
  -1   8  -3   -0.10    0.20
   1  -8   3    0.20    0.20
   1  -8   3    0.20    0.30
  -2   8  -3    4.70    0.50
  -2   8  -3    4.70    0.50
   2  -8   3    4.70    0.30
   2  -8   3    5.40    0.60
  -3   8  -3    0.10    0.30
  -3   8  -3    0.00    0.30
   3  -8   3    0.20    0.30
  -4   8  -3    6.90    0.60
  -4   8  -3    5.20    0.50
   4  -8   3    3.60    0.50
  -5   8  -3    2.20    0.40
  -5   8  -3   -0.30    0.30
   5  -8   3    1.20    0.30
  -6   8  -3    0.10    0.30
   6  -8   3    0.40    0.30
  -7   8  -3    0.40    0.40
   7  -8   3    0.40    0.40
   7  -8   3    0.70    0.40
  -8   8  -3    0.10    0.40
   8  -8   3    0.50    0.40
   8  -8   3    0.20    0.40
  -9   8  -3    5.30    0.70
   9  -8   3    5.80    0.80
   9  -8   3    5.20    0.80
   5   7  -3    3.50    0.70
  -5  -7   3    3.40    0.60
   4   7  -3   11.80    0.90
  -4  -7   3   12.20    0.90
  -4  -7   3   11.20    0.70
   3   7  -3    6.70    0.80
  -3  -7   3    7.30    0.60
  -3  -7   3    8.90    0.70
   2   7  -3    5.70    0.70
  -2  -7   3    6.80    0.60
  -2  -7   3    5.00    0.50
   1   7  -3   89.19    2.40
  -1  -7   3   91.59    2.30
  -1  -7   3   88.69    2.30
   0   7  -3   10.60    0.70
   0   7  -3    9.50    0.50
   0  -7   3   11.30    0.60
   0  -7   3   11.00    0.60
  -1   7  -3  134.89    3.10
  -1   7  -3  137.59    3.30
   1  -7   3  138.89    3.10
   1  -7   3  142.79    3.30
  -2   7  -3    7.30    0.60
  -2   7  -3    8.80    0.50
   2  -7   3    7.80    0.50
   2  -7   3    7.90    0.40
  -3   7  -3   17.70    0.80
   3  -7   3   19.20    0.80
  -4   7  -3   43.10    1.30
   4  -7   3   39.80    1.30
  -5   7  -3    0.10    0.30
   5  -7   3    0.10    0.30
   5  -7   3   -0.20    0.20
  -6   7  -3    4.50    0.50
   6  -7   3    4.60    0.50
   6  -7   3    4.10    0.60
  -7   7  -3   -0.10    0.30
   7  -7   3   -0.20    0.40
   7  -7   3   -0.20    0.30
  -8   7  -3    0.10    0.40
   8  -7   3    0.00    0.40
   8  -7   3    0.00    0.40
  -9   7  -3    0.20    0.40
   9  -7   3    0.00    0.50
   9  -7   3    0.30    0.40
 -10   7  -3    0.50    0.50
  10  -7   3    0.20    0.50
  10  -7   3    0.20    0.40
   6   6  -3    0.50    0.50
  -6  -6   3   -0.20    0.40
   5   6  -3   10.00    0.90
  -5  -6   3   11.50    0.90
   4   6  -3    3.60    0.60
  -4  -6   3    4.50    0.60
  -4  -6   3    3.20    0.50
   3   6  -3   88.09    2.50
  -3  -6   3   88.59    2.40
  -3  -6   3   87.49    2.30
   2   6  -3   24.20    1.10
  -2  -6   3   24.70    1.00
  -2  -6   3   23.30    0.90
   1   6  -3  375.76    7.90
  -1  -6   3  362.86    7.80
  -1  -6   3  369.46    7.80
   0   6  -3    1.40    0.20
   0  -6   3    1.40    0.20
   0  -6   3    1.20    0.30
  -1   6  -3   13.60    0.60
  -1   6  -3   12.40    0.60
   1  -6   3   14.90    0.60
   1  -6   3   13.70    0.50
  -2   6  -3    2.90    0.40
   2  -6   3    3.20    0.20
   2  -6   3    4.60    0.50
  -3   6  -3    1.50    0.30
   3  -6   3    1.70    0.30
   3  -6   3    1.40    0.30
  -4   6  -3  260.87    5.60
   4  -6   3  257.27    5.60
   4  -6   3  249.58    5.60
  -5   6  -3    5.60    0.50
   5  -6   3    4.20    0.50
   5  -6   3    4.90    0.50
  -6   6  -3    0.00    0.30
   6  -6   3    0.20    0.30
   6  -6   3    0.00    0.20
  -7   6  -3   11.00    0.70
   7  -6   3   10.50    0.70
   7  -6   3   10.80    0.80
  -8   6  -3    0.50    0.40
   8  -6   3    0.00    0.30
   8  -6   3    0.90    0.40
  -9   6  -3    7.70    0.80
   9  -6   3    9.90    1.00
   9  -6   3    7.90    0.80
 -10   6  -3    0.50    0.50
  10  -6   3   -0.20    0.50
   7   5  -3    0.10    0.50
  -7  -5   3   -0.40    0.40
   6   5  -3    0.10    0.40
  -6  -5   3   -0.40    0.30
   5   5  -3    2.20    0.50
  -5  -5   3    1.90    0.40
  -5  -5   3    1.60    0.40
   4   5  -3    0.10    0.30
  -4  -5   3    0.40    0.30
  -4  -5   3    0.50    0.30
   3   5  -3   17.40    0.90
  -3  -5   3   18.00    0.80
  -3  -5   3   18.30    0.80
   2   5  -3    0.90    0.30
  -2  -5   3    1.00    0.30
  -2  -5   3    1.50    0.30
   1   5  -3   28.50    1.00
  -1  -5   3   29.10    1.00
  -1  -5   3   28.30    0.90
   0   5  -3    6.50    0.50
   0   5  -3    6.30    0.30
   0  -5   3    6.70    0.40
   0  -5   3    6.80    0.40
  -1   5  -3    0.20    0.20
  -1   5  -3    0.60    0.20
   1  -5   3    0.70    0.10
   1  -5   3    0.80    0.20
  -2   5  -3   51.89    1.40
   2  -5   3   50.59    1.40
   2  -5   3   55.29    1.40
   2  -5   3   52.09    1.20
  -3   5  -3   67.39    1.70
   3  -5   3   68.99    1.80
   3  -5   3   66.99    1.70
  -4   5  -3  254.07    5.40
   4  -5   3  249.78    5.50
   4  -5   3  253.77    5.50
  -5   5  -3    3.10    0.40
   5  -5   3    2.80    0.40
   5  -5   3    2.90    0.40
  -6   5  -3    8.50    0.60
   6  -5   3    7.90    0.60
   6  -5   3    8.30    0.60
  -7   5  -3    5.20    0.60
   7  -5   3    6.50    0.70
   7  -5   3    6.50    0.60
  -8   5  -3   13.60    0.90
   8  -5   3   12.90    0.80
   8  -5   3   14.50    1.00
  -9   5  -3   88.89    2.60
   9  -5   3   89.79    2.50
   9  -5   3   89.89    2.70
 -10   5  -3    0.60    0.50
  10  -5   3    0.20    0.50
   7   4  -3    5.80    0.80
  -7  -4   3    5.30    0.80
   6   4  -3    2.20    0.50
  -6  -4   3    2.20    0.40
  -6  -4   3    3.40    0.60
   5   4  -3   12.90    0.80
  -5  -4   3   11.40    0.70
  -5  -4   3   10.20    0.80
   4   4  -3    2.30    0.40
   4   4  -3    1.40    0.40
  -4  -4   3    1.80    0.30
   3   4  -3    0.10    0.20
   3   4  -3    0.10    0.20
  -3  -4   3    0.30    0.20
   2   4  -3    2.00    0.30
   2   4  -3    1.90    0.30
  -2  -4   3    2.80    0.30
   1   4  -3   34.80    1.10
   1   4  -3   37.10    1.10
  -1  -4   3   37.20    1.10
   0   4  -3    0.10    0.20
   0   4  -3    0.00    0.20
   0  -4   3    0.00    0.10
  -1   4  -3    0.40    0.10
  -1   4  -3    0.40    0.20
   1  -4   3    0.20    0.10
   1  -4   3    0.40    0.20
  -2   4  -3    0.20    0.20
   2  -4   3    0.10    0.10
   2  -4   3    0.00    0.10
  -3   4  -3    4.90    0.40
   3  -4   3    5.40    0.40
   3  -4   3    5.90    0.40
  -4   4  -3    7.40    0.50
   4  -4   3    7.60    0.50
   4  -4   3    6.50    0.40
  -5   4  -3   15.10    0.50
  -5   4  -3   15.00    0.70
   5  -4   3   17.10    0.80
   5  -4   3   15.00    0.70
  -6   4  -3    5.30    0.50
  -6   4  -3    4.90    0.40
   6  -4   3    5.70    0.50
   6  -4   3    5.90    0.60
  -7   4  -3   17.10    0.90
   7  -4   3   17.50    0.80
   7  -4   3   16.60    0.90
  -8   4  -3    4.40    0.60
   8  -4   3    4.90    0.70
   8  -4   3    3.90    0.50
  -9   4  -3    4.70    0.70
   9  -4   3    4.50    0.70
 -10   4  -3    1.60    0.60
  10  -4   3    1.30    0.60
   8   3  -3   23.90    1.30
  -8  -3   3   23.80    1.40
   7   3  -3    0.40    0.40
  -7  -3   3    0.50    0.30
  -7  -3   3   -0.10    0.40
   6   3  -3    1.10    0.40
   6   3  -3    0.60    0.40
  -6  -3   3    0.70    0.30
   5   3  -3   27.00    1.20
   5   3  -3   27.80    1.10
  -5  -3   3   27.60    1.00
   4   3  -3   16.20    0.80
   4   3  -3   15.70    0.80
  -4  -3   3   14.70    0.70
   3   3  -3    4.80    0.50
   3   3  -3    4.90    0.50
  -3  -3   3    4.90    0.40
   2   3  -3   14.10    0.60
   2   3  -3   13.60    0.60
  -2  -3   3   13.60    0.60
   1   3  -3    0.20    0.20
   1   3  -3    0.40    0.20
  -1  -3   3    0.20    0.10
   0   3  -3   62.99    1.60
   0   3  -3   64.99    1.50
   0  -3   3   64.49    1.60
  -1   3  -3   11.30    0.50
  -1   3  -3   12.30    0.40
   1  -3   3   12.80    0.50
   1  -3   3   11.90    0.50
  -2   3  -3  137.49    3.00
   2  -3   3  134.99    3.00
   2  -3   3  131.79    2.90
  -3   3  -3    9.60    0.30
  -3   3  -3   10.90    0.50
   3  -3   3   10.70    0.50
   3  -3   3   10.60    0.50
  -4   3  -3    6.80    0.30
  -4   3  -3    7.70    0.50
   4  -3   3    6.60    0.40
   4  -3   3    6.40    0.50
  -5   3  -3    2.70    0.30
  -5   3  -3    2.50    0.30
   5  -3   3    3.10    0.40
   5  -3   3    2.20    0.30
  -6   3  -3    1.50    0.30
  -6   3  -3    1.60    0.40
   6  -3   3    2.00    0.30
   6  -3   3    2.00    0.40
  -7   3  -3    1.60    0.30
  -7   3  -3    1.80    0.40
   7  -3   3    2.30    0.50
   7  -3   3    2.50    0.40
  -8   3  -3    0.10    0.30
   8  -3   3   -0.30    0.40
  -9   3  -3    0.30    0.40
   9  -3   3    0.80    0.50
 -10   3  -3    3.00    0.60
  10  -3   3    2.10    0.60
   8   2  -3   67.39    2.20
  -8  -2   3   71.39    2.40
   7   2  -3    8.90    0.80
   7   2  -3    9.00    0.90
  -7  -2   3   10.00    0.70
   6   2  -3    0.40    0.30
   6   2  -3    0.20    0.30
  -6  -2   3    0.00    0.20
   5   2  -3   17.40    0.80
   5   2  -3   14.20    0.80
  -5  -2   3   16.60    0.70
   4   2  -3    5.50    0.40
   4   2  -3    4.90    0.50
  -4  -2   3    4.90    0.40
   3   2  -3  712.43   14.50
   3   2  -3  708.53   14.40
  -3  -2   3  702.53   14.40
   2   2  -3   33.50    0.90
   2   2  -3   29.30    1.00
  -2  -2   3   33.30    0.90
   1   2  -3   27.90    0.80
   1   2  -3   26.40    0.80
  -1  -2   3   27.60    0.80
   0   2  -3    4.40    0.30
   0   2  -3    3.60    0.30
   0  -2   3    3.80    0.30
   0  -2   3    4.10    0.20
  -1   2  -3   36.30    0.90
  -1   2  -3   31.60    0.80
   1  -2   3   37.60    0.90
   1  -2   3   36.20    0.90
  -2   2  -3    0.20    0.10
  -2   2  -3    0.30    0.20
   2  -2   3    0.50    0.20
   2  -2   3    0.40    0.10
  -3   2  -3    0.70    0.10
  -3   2  -3    1.10    0.20
   3  -2   3    1.20    0.20
   3  -2   3    1.00    0.20
  -4   2  -3  104.89    2.50
  -4   2  -3  102.09    2.30
   4  -2   3  103.59    2.50
   4  -2   3  102.99    2.30
  -5   2  -3   35.40    1.00
   5  -2   3   36.00    1.20
   5  -2   3   33.50    1.00
  -6   2  -3  141.79    3.30
   6  -2   3  145.29    3.20
   6  -2   3  140.99    3.40
  -7   2  -3    0.10    0.30
   7  -2   3   -0.30    0.20
   7  -2   3   -0.10    0.30
  -8   2  -3    0.10    0.30
   8  -2   3    0.20    0.40
   9  -2   3    7.20    0.80
   9   1  -3   -0.20    0.40
  -9  -1   3   -0.50    0.50
   8   1  -3    2.00    0.50
   8   1  -3    2.20    0.50
  -8  -1   3    2.40    0.40
   7   1  -3    0.60    0.30
   7   1  -3    0.20    0.40
  -7  -1   3    0.50    0.30
   6   1  -3   14.40    0.80
   6   1  -3   15.40    0.90
  -6  -1   3   15.20    0.70
   5   1  -3    1.40    0.30
   5   1  -3    1.30    0.30
  -5  -1   3    1.70    0.30
   4   1  -3   20.40    0.80
   4   1  -3   22.50    0.90
  -4  -1   3   21.80    0.80
   3   1  -3   51.79    1.30
   3   1  -3   52.59    1.40
  -3  -1   3   50.99    1.40
   2   1  -3   11.70    0.50
   2   1  -3   11.80    0.50
  -2  -1   3   12.60    0.50
   1   1  -3   13.80    0.50
   1   1  -3   14.10    0.50
  -1  -1   3   14.20    0.50
   0   1  -3  827.32   16.50
   0   1  -3  842.52   16.50
   0  -1   3  819.12   16.70
   0  -1   3  811.82   17.10
  -1   1  -3   26.00    0.70
  -1   1  -3   27.10    0.70
   1  -1   3   26.20    0.70
   1  -1   3   26.00    0.70
  -2   1  -3  311.77    6.30
  -2   1  -3  302.07    6.20
   2  -1   3  301.07    6.20
   2  -1   3  310.57    6.30
  -3   1  -3    9.90    0.40
   3  -1   3    9.50    0.50
   3  -1   3   10.30    0.40
  -4   1  -3 1091.09   22.00
   4  -1   3 1102.29   21.90
   4  -1   3 1104.99   22.20
   4  -1   3 1096.49   22.20
  -5   1  -3    1.40    0.30
   5  -1   3    1.80    0.20
   5  -1   3    2.20    0.40
   5  -1   3    1.20    0.30
  -6   1  -3    0.90    0.30
   6  -1   3    1.10    0.30
   6  -1   3    0.80    0.20
   6  -1   3    0.90    0.30
  -7   1  -3   13.80    0.80
   7  -1   3   14.70    0.90
   7  -1   3   14.20    0.90
  -8   1  -3    0.10    0.40
   8  -1   3    0.20    0.40
   8  -1   3    1.10    0.50
  -9   1  -3   35.50    1.50
   9  -1   3   32.30    1.50
   9  -1   3   31.90    1.60
   9   0  -3   -0.50    0.40
   9   0  -3   -0.40    0.30
  -9   0   3    0.00    0.30
   8   0  -3    0.00    0.30
   8   0  -3    0.20    0.40
  -8   0   3    0.40    0.30
   7   0  -3   -0.10    0.30
   7   0  -3    0.20    0.30
  -7   0   3    0.30    0.30
   6   0  -3    0.00    0.20
   6   0  -3    0.20    0.30
  -6   0   3   -0.10    0.20
  -6   0   3    0.20    0.20
   5   0  -3    0.10    0.20
   5   0  -3    0.20    0.20
  -5   0   3    0.00    0.20
  -5   0   3    0.10    0.20
   4   0  -3   30.30    0.90
   4   0  -3   30.30    1.00
  -4   0   3   31.30    0.80
  -4   0   3   30.40    1.00
   3   0  -3   56.49    1.40
   3   0  -3   59.39    1.50
  -3   0   3   58.59    1.30
  -3   0   3   59.59    1.50
   2   0  -3   33.80    0.90
   2   0  -3   36.20    1.00
  -2   0   3   35.20    1.00
  -2   0   3   34.90    0.80
   1   0  -3   46.60    1.20
   1   0  -3   45.40    1.10
  -1   0   3   49.00    1.10
  -1   0   3   46.50    1.10
   0   0  -3  118.29    2.50
   0   0  -3  112.19    2.40
   0   0   3  116.79    2.40
   0   0   3  115.49    2.50
  -1   0  -3   13.30    0.50
  -1   0  -3   13.40    0.50
   1   0   3   13.70    0.40
   1   0   3   13.30    0.50
  -2   0  -3    9.50    0.40
   2   0   3   10.90    0.50
   2   0   3    9.70    0.40
  -3   0  -3    1.70    0.20
   3   0   3    1.90    0.30
   3   0   3    1.60    0.30
  -4   0  -3   30.40    1.00
   4   0   3   33.20    1.10
   4   0   3   31.70    1.00
   4   0   3   31.00    0.80
  -5   0  -3    6.10    0.50
   5   0   3    4.60    0.50
   5   0   3    5.70    0.50
  -6   0  -3    1.00    0.30
   6   0   3    1.60    0.40
   6   0   3    0.80    0.30
  -7   0  -3    5.20    0.60
   7   0   3    3.80    0.60
   7   0   3    5.10    0.60
  -8   0  -3    1.00    0.50
   8   0   3    0.80    0.50
   8   0   3    1.20    0.50
  -9   0  -3   21.10    1.30
   9   0   3   22.20    1.40
   9   0   3   20.80    1.20
   9  -1  -3    1.60    0.50
   9  -1  -3    1.30    0.40
  -9   1   3    1.20    0.40
   8  -1  -3    2.10    0.40
   8  -1  -3    2.00    0.50
  -8   1   3    1.70    0.40
   7  -1  -3    0.10    0.30
   7  -1  -3    0.60    0.30
  -7   1   3    0.00    0.20
  -7   1   3    0.10    0.30
   6  -1  -3   22.20    0.80
   6  -1  -3   23.30    1.00
  -6   1   3   22.50    0.90
  -6   1   3   21.60    0.80
   5  -1  -3   11.70    0.60
   5  -1  -3   11.20    0.50
  -5   1   3   11.90    0.60
  -5   1   3   10.90    0.50
   4  -1  -3    2.90    0.30
   4  -1  -3    2.90    0.30
   4  -1  -3    3.30    0.30
  -4   1   3    3.20    0.30
   3  -1  -3   19.50    0.70
   3  -1  -3   18.20    0.70
  -3   1   3   18.50    0.60
   2  -1  -3   26.50    0.80
   2  -1  -3   27.20    0.80
  -2   1   3   27.00    0.80
   1  -1  -3  364.96    7.50
   1  -1  -3  370.36    7.50
  -1   1   3  363.56    7.50
   0  -1  -3    6.50    0.30
   0   1   3    6.20    0.30
   0   1   3    7.30    0.30
  -1  -1  -3   14.60    0.50
   1   1   3   14.60    0.50
   1   1   3   16.00    0.60
  -2  -1  -3    0.20    0.10
   2   1   3    0.30    0.20
   2   1   3    0.10    0.20
  -3  -1  -3    5.70    0.40
   3   1   3    5.70    0.40
   3   1   3    5.80    0.50
  -4  -1  -3    0.50    0.20
   4   1   3    0.20    0.20
   4   1   3    0.80    0.20
  -5  -1  -3    1.20    0.30
   5   1   3    0.90    0.40
   5   1   3    0.80    0.30
  -6  -1  -3    3.80    0.50
   6   1   3    3.10    0.50
   6   1   3    2.90    0.50
  -7  -1  -3    0.30    0.40
   7   1   3   -0.20    0.40
   7   1   3   -0.30    0.30
  -8  -1  -3    4.00    0.70
   8   1   3    4.60    0.60
   8   1   3    4.50    0.70
  10  -2  -3   49.70    2.00
 -10   2   3   50.09    1.80
   9  -2  -3    5.30    0.70
  -9   2   3    4.60    0.60
   8  -2  -3  387.86    8.50
   8  -2  -3  385.76    8.30
  -8   2   3  387.46    8.40
   7  -2  -3    0.00    0.20
   7  -2  -3    0.20    0.30
   7  -2  -3   -0.10    0.20
  -7   2   3    0.10    0.20
   6  -2  -3    0.30    0.20
   6  -2  -3    0.30    0.20
   6  -2  -3    0.70    0.30
  -6   2   3    0.20    0.20
   5  -2  -3   77.59    2.00
   5  -2  -3   77.89    2.00
  -5   2   3   78.39    1.90
   4  -2  -3    0.10    0.20
   4  -2  -3    0.30    0.20
  -4   2   3    0.10    0.20
   3  -2  -3   59.09    1.60
   3  -2  -3   64.49    1.60
  -3   2   3   63.29    1.50
   2  -2  -3   94.19    2.20
   2  -2  -3   93.49    2.10
  -2   2   3   93.69    2.10
   1  -2  -3    3.50    0.30
   1  -2  -3    3.40    0.30
  -1   2   3    4.20    0.30
   0  -2  -3   74.39    1.60
   0  -2  -3   74.89    1.80
   0   2   3   72.99    1.70
   0   2   3   76.09    1.80
  -1  -2  -3   35.10    1.00
   1   2   3   33.60    0.90
   1   2   3   32.80    1.00
  -2  -2  -3    0.00    0.20
   2   2   3    0.20    0.20
   2   2   3    0.10    0.20
  -3  -2  -3    8.20    0.50
   3   2   3    7.30    0.50
   3   2   3    6.80    0.50
  -4  -2  -3    0.10    0.20
   4   2   3    0.10    0.20
   4   2   3    0.00    0.30
  -5  -2  -3    0.60    0.30
   5   2   3    0.70    0.30
   5   2   3    0.40    0.40
  -6  -2  -3   -0.40    0.30
   6   2   3    0.00    0.40
   6   2   3   -0.10    0.30
  -7  -2  -3    1.80    0.50
   7   2   3    1.10    0.50
   7   2   3    1.50    0.40
  -8  -2  -3    1.30    0.60
   8   2   3    0.80    0.60
  10  -3  -3    3.40    0.60
 -10   3   3    3.20    0.60
   9  -3  -3    1.10    0.40
  -9   3   3    0.70    0.40
   8  -3  -3   19.40    1.00
   8  -3  -3   19.70    1.00
  -8   3   3   19.80    0.90
   7  -3  -3    0.60    0.30
   7  -3  -3    0.70    0.30
   7  -3  -3    0.50    0.20
  -7   3   3    1.00    0.30
   6  -3  -3   15.90    0.70
   6  -3  -3   14.30    0.70
  -6   3   3   14.10    0.70
   5  -3  -3   14.40    0.70
   5  -3  -3   14.10    0.70
  -5   3   3   13.70    0.70
   4  -3  -3    1.80    0.30
   4  -3  -3    1.60    0.30
  -4   3   3    1.60    0.30
   3  -3  -3  844.62   17.30
   3  -3  -3  848.02   17.20
  -3   3   3  864.21   17.20
   2  -3  -3   85.19    2.00
   2  -3  -3   79.99    2.00
  -2   3   3   84.59    2.00
   1  -3  -3    3.80    0.30
   1  -3  -3    3.10    0.30
  -1   3   3    3.80    0.40
   0  -3  -3  164.48    3.50
   0  -3  -3  162.08    3.40
   0   3   3  159.58    3.50
   0   3   3  157.28    3.40
  -1  -3  -3    2.60    0.20
  -1  -3  -3    3.40    0.40
   1   3   3    2.60    0.30
   1   3   3    3.50    0.40
  -2  -3  -3  582.14   12.30
   2   3   3  604.94   12.30
   2   3   3  611.44   12.30
  -3  -3  -3   11.40    0.60
   3   3   3   11.20    0.60
   3   3   3   12.10    0.70
  -4  -3  -3   13.60    0.80
   4   3   3   13.00    0.80
   4   3   3   13.60    0.70
  -5  -3  -3    7.80    0.70
   5   3   3    8.90    0.80
   5   3   3    8.20    0.60
  -6  -3  -3    1.30    0.50
   6   3   3    1.60    0.40
   6   3   3    0.70    0.50
  -7  -3  -3    0.70    0.50
   7   3   3    0.00    0.60
  10  -4  -3    0.40    0.40
   9  -4  -3    4.10    0.60
   9  -4  -3    3.70    0.60
  -9   4   3    3.20    0.50
   8  -4  -3    0.60    0.30
   8  -4  -3    1.00    0.40
  -8   4   3    0.50    0.30
   7  -4  -3   -0.20    0.20
   7  -4  -3    0.00    0.20
  -7   4   3    0.30    0.30
   6  -4  -3    2.60    0.40
   6  -4  -3    2.70    0.40
  -6   4   3    2.90    0.40
   5  -4  -3   23.00    0.90
   5  -4  -3   23.80    0.90
  -5   4   3   23.20    0.90
   4  -4  -3    0.60    0.20
   4  -4  -3    0.30    0.20
  -4   4   3    0.40    0.30
   3  -4  -3   15.40    0.60
   3  -4  -3   14.90    0.60
  -3   4   3   14.60    0.70
   2  -4  -3    1.70    0.30
   2  -4  -3    1.30    0.20
  -2   4   3    1.30    0.30
   1  -4  -3   25.30    0.90
   1  -4  -3   26.80    0.80
  -1   4   3   26.60    0.90
   0  -4  -3   89.39    2.00
   0  -4  -3   88.19    2.20
   0   4   3   87.59    2.10
   0   4   3   90.19    2.20
  -1  -4  -3    0.00    0.10
  -1  -4  -3    0.00    0.20
   1   4   3    0.20    0.20
   1   4   3    0.00    0.20
  -2  -4  -3   49.90    1.50
   2   4   3   47.50    1.40
   2   4   3   48.30    1.40
  -3  -4  -3    7.10    0.60
   3   4   3    6.20    0.60
   3   4   3    6.80    0.50
  -4  -4  -3   21.30    1.00
   4   4   3   19.10    1.00
   4   4   3   20.80    0.90
  -5  -4  -3   10.90    0.90
   5   4   3   10.00    0.70
   5   4   3   10.50    1.00
  -6  -4  -3    7.50    0.80
   6   4   3    6.70    0.70
   6   4   3    9.60    1.00
  -7  -4  -3   49.30    2.00
   7   4   3   50.39    2.10
  10  -5  -3    0.10    0.30
  10  -5  -3   -0.30    0.40
 -10   5   3    0.00    0.40
   9  -5  -3   -0.20    0.30
   9  -5  -3    0.00    0.40
  -9   5   3   -0.50    0.30
   8  -5  -3    2.60    0.50
   8  -5  -3    1.70    0.40
  -8   5   3    2.10    0.50
   7  -5  -3    8.00    0.60
   7  -5  -3    6.90    0.70
  -7   5   3    8.30    0.70
   6  -5  -3    3.50    0.50
   6  -5  -3    2.20    0.40
  -6   5   3    2.10    0.40
   5  -5  -3    0.10    0.20
   5  -5  -3    0.10    0.20
  -5   5   3   -0.10    0.20
   4  -5  -3    5.20    0.40
   4  -5  -3    5.30    0.50
  -4   5   3    5.50    0.50
   3  -5  -3   -0.20    0.10
   3  -5  -3   -0.20    0.10
  -3   5   3    0.10    0.20
   2  -5  -3    1.20    0.20
   2  -5  -3    1.20    0.30
  -2   5   3    1.20    0.30
   1  -5  -3    0.20    0.10
   1  -5  -3    0.20    0.20
  -1   5   3    0.40    0.20
  -1   5   3    0.20    0.20
   0  -5  -3    9.20    0.50
   0  -5  -3    8.00    0.40
   0   5   3    7.20    0.50
   0   5   3    8.20    0.50
  -1  -5  -3    7.60    0.40
  -1  -5  -3    8.40    0.60
   1   5   3    8.30    0.60
   1   5   3    8.70    0.60
  -2  -5  -3   -0.20    0.20
   2   5   3   -0.10    0.30
   2   5   3   -0.30    0.20
  -3  -5  -3    2.60    0.50
   3   5   3    3.40    0.50
   3   5   3    2.00    0.40
  -4  -5  -3    2.70    0.50
   4   5   3    3.20    0.50
   4   5   3    3.70    0.60
  -5  -5  -3    6.30    0.80
   5   5   3    6.20    0.60
   5   5   3    6.70    0.80
  -6  -5  -3   -0.60    0.50
   6   5   3   -0.50    0.50
  10  -6  -3   13.30    1.00
 -10   6   3   14.80    1.00
   9  -6  -3    5.50    0.70
   9  -6  -3    4.80    0.60
  -9   6   3    4.60    0.70
   8  -6  -3    0.10    0.20
   8  -6  -3   -0.20    0.30
  -8   6   3    0.30    0.40
   7  -6  -3    3.80    0.50
   7  -6  -3    3.50    0.50
  -7   6   3    4.10    0.60
   6  -6  -3    5.80    0.60
   6  -6  -3    6.00    0.60
  -6   6   3    7.40    0.70
   5  -6  -3   57.69    1.60
   5  -6  -3   61.19    1.80
  -5   6   3   57.79    1.80
   4  -6  -3   -0.10    0.20
   4  -6  -3    0.10    0.20
  -4   6   3    0.20    0.30
   3  -6  -3    1.70    0.30
   3  -6  -3    1.70    0.30
  -3   6   3    1.80    0.40
   2  -6  -3   58.49    1.60
   2  -6  -3   59.49    1.60
  -2   6   3   56.69    1.70
   1  -6  -3   27.10    1.00
   1  -6  -3   28.20    0.90
  -1   6   3   24.80    0.90
  -1   6   3   25.30    1.00
   0  -6  -3   26.40    0.90
   0  -6  -3   26.40    1.00
   0   6   3   27.80    1.00
   0   6   3   26.80    1.00
  -1  -6  -3    0.90    0.30
  -1  -6  -3    0.60    0.20
   1   6   3    0.70    0.30
   1   6   3    0.10    0.30
  -2  -6  -3    8.20    0.70
   2   6   3    6.80    0.60
   2   6   3    6.40    0.60
  -3  -6  -3    7.20    0.70
   3   6   3    6.70    0.60
   3   6   3    5.90    0.70
  -4  -6  -3    3.40    0.60
   4   6   3    4.30    0.60
   4   6   3    3.40    0.60
  -5  -6  -3   -0.20    0.50
   5   6   3   -0.10    0.50
  10  -7  -3   25.50    1.40
 -10   7   3   25.80    1.40
   9  -7  -3    5.60    0.80
  -9   7   3    3.20    0.60
   8  -7  -3   20.10    1.10
   8  -7  -3   21.20    1.00
  -8   7   3   20.90    1.10
   7  -7  -3   -0.30    0.30
   7  -7  -3    0.10    0.20
  -7   7   3    0.60    0.40
   6  -7  -3    5.20    0.50
   6  -7  -3    6.30    0.70
  -6   7   3    5.50    0.60
   5  -7  -3  144.39    3.60
   5  -7  -3  145.99    3.40
  -5   7   3  145.69    3.60
   3  -7  -3  561.84   11.70
   3  -7  -3  567.74   11.70
  -3   7   3  559.44   11.80
   2  -7  -3    0.40    0.20
   2  -7  -3    0.00    0.20
  -2   7   3    0.20    0.30
   1  -7  -3   23.60    0.90
   1  -7  -3   23.50    1.00
  -1   7   3   24.70    0.90
  -1   7   3   23.60    1.00
   0  -7  -3   42.10    1.30
   0  -7  -3   45.60    1.50
   0   7   3   42.50    1.40
   0   7   3   43.70    1.40
  -1  -7  -3    9.40    0.70
   1   7   3    9.40    0.70
   1   7   3    9.70    0.70
  -2  -7  -3    0.30    0.40
   2   7   3    0.50    0.40
   2   7   3    0.20    0.40
  -3  -7  -3   14.20    1.00
   3   7   3   12.40    1.00
   3   7   3   13.00    0.80
  -4  -7  -3    1.60    0.50
   4   7   3    1.90    0.60
  -5  -7  -3    0.50    0.60
   5   7   3    0.60    0.60
   9  -8  -3    1.20    0.50
  -9   8   3    1.50    0.60
   8  -8  -3    4.80    0.70
  -8   8   3    6.20    0.80
   7  -8  -3   21.80    1.10
   7  -8  -3   22.00    1.00
  -7   8   3   19.90    1.10
   6  -8  -3    6.70    0.70
   6  -8  -3    5.20    0.50
  -6   8   3    5.80    0.70
   5  -8  -3   -0.10    0.20
   5  -8  -3   -0.10    0.30
  -5   8   3   -0.20    0.30
   4  -8  -3    0.10    0.30
   4  -8  -3    0.00    0.20
  -4   8   3   -0.60    0.30
   3  -8  -3   47.40    1.50
   3  -8  -3   48.00    1.50
  -3   8   3   49.70    1.70
   2  -8  -3    8.70    0.60
   2  -8  -3    8.60    0.70
  -2   8   3    9.10    0.60
  -2   8   3    9.40    0.80
   1  -8  -3    1.40    0.40
   1  -8  -3    1.90    0.40
  -1   8   3    1.40    0.40
  -1   8   3    1.60    0.40
   0  -8  -3    1.50    0.40
   0   8   3    1.10    0.40
   0   8   3    1.30    0.40
  -1  -8  -3    2.40    0.50
   1   8   3    1.50    0.50
   1   8   3    1.80    0.50
  -2  -8  -3   42.10    1.70
   2   8   3   38.20    1.60
   2   8   3   39.70    1.50
  -3  -8  -3   14.40    1.10
   3   8   3   15.00    1.10
  -4  -8  -3    1.00    0.60
   4   8   3    0.60    0.60
   9  -9  -3   -0.20    0.40
  -9   9   3   -0.30    0.40
   8  -9  -3    4.40    0.70
  -8   9   3    1.80    0.60
   7  -9  -3   13.60    0.90
  -7   9   3   13.90    1.00
   6  -9  -3    0.30    0.40
   6  -9  -3    0.60    0.30
  -6   9   3    0.30    0.50
   5  -9  -3    0.20    0.20
   5  -9  -3   -0.10    0.30
  -5   9   3   -0.10    0.40
   4  -9  -3    1.20    0.40
   4  -9  -3    1.30    0.30
  -4   9   3    1.10    0.50
   3  -9  -3    2.50    0.40
   3  -9  -3    3.50    0.50
  -3   9   3    3.50    0.60
   2  -9  -3    0.30    0.30
   2  -9  -3    0.90    0.30
  -2   9   3    0.70    0.40
   1  -9  -3    0.30    0.30
   1  -9  -3    0.20    0.30
  -1   9   3    0.30    0.40
  -1   9   3    0.20    0.40
   0  -9  -3    3.60    0.60
   0   9   3    2.80    0.50
   0   9   3    3.40    0.60
  -1  -9  -3    3.20    0.60
   1   9   3    3.40    0.60
   1   9   3    3.70    0.60
  -2  -9  -3    0.50    0.50
   2   9   3   -0.20    0.50
  -3  -9  -3    0.30    0.50
   3   9   3    0.00    0.60
   8 -10  -3    1.60    0.50
  -8  10   3    2.00    0.70
   7 -10  -3    3.00    0.60
  -7  10   3    3.70    0.70
   6 -10  -3    1.10    0.50
  -6  10   3    1.70    0.60
   5 -10  -3    0.30    0.40
   5 -10  -3    0.10    0.30
  -5  10   3   -0.10    0.40
   4 -10  -3   -0.10    0.30
   4 -10  -3   -0.30    0.20
  -4  10   3    0.40    0.50
   3 -10  -3    3.20    0.50
   3 -10  -3    3.90    0.60
  -3  10   3    5.70    0.80
   2 -10  -3    1.60    0.40
   2 -10  -3    2.00    0.50
  -2  10   3    2.00    0.60
   1 -10  -3    0.90    0.40
  -1  10   3    1.30    0.50
   0 -10  -3    0.20    0.40
   0  10   3    0.60    0.50
   0  10   3    0.40    0.40
  -1 -10  -3    0.20    0.50
   1  10   3    0.30    0.50
   1  10   3    0.20    0.50
   7 -11  -3    1.90    0.60
  -7  11   3    2.40    0.70
   6 -11  -3    0.40    0.40
  -6  11   3    1.50    0.60
   5 -11  -3   10.50    0.90
  -5  11   3   11.70    1.10
   4 -11  -3   28.30    1.30
   4 -11  -3   26.90    1.30
  -4  11   3   29.60    1.50
   3 -11  -3    0.30    0.40
   3 -11  -3    0.90    0.40
  -3  11   3    0.60    0.50
   2 -11  -3    0.60    0.40
  -2  11   3    1.90    0.60
   1 -11  -3    3.80    0.70
  -1  11   3    3.10    0.60
   4 -12  -3    2.00    0.50
  -4  12   3    2.40    0.70
  -2  12  -4    1.00    0.50
   2 -12   4    1.80    0.60
  -3  12  -4    8.10    0.90
   3 -12   4    8.10    0.90
  -4  12  -4    3.00    0.70
  -4  12  -4    1.50    0.50
   4 -12   4    2.10    0.60
  -5  12  -4    0.00    0.50
  -5  12  -4   -0.30    0.50
   5 -12   4   -0.20    0.40
  -6  12  -4    1.10    0.60
  -6  12  -4    0.30    0.50
   6 -12   4    0.00    0.50
   0  11  -4    0.20    0.50
   0 -11   4    0.90    0.50
  -1  11  -4   49.40    1.80
   1 -11   4   48.30    1.80
  -2  11  -4    1.10    0.50
   2 -11   4    0.80    0.50
  -3  11  -4    4.70    0.70
   3 -11   4    4.30    0.70
  -4  11  -4    2.80    0.60
  -4  11  -4    3.30    0.60
   4 -11   4    2.40    0.60
  -5  11  -4    2.10    0.60
  -5  11  -4    1.30    0.50
   5 -11   4    1.20    0.50
  -6  11  -4   18.00    1.20
  -6  11  -4   15.00    1.00
   6 -11   4   15.30    1.10
  -7  11  -4    2.30    0.60
  -7  11  -4    3.40    0.70
   7 -11   4    2.10    0.50
  -8  11  -4    0.30    0.60
   8 -11   4    0.50    0.50
   2  10  -4    0.70    0.60
  -2 -10   4    0.40    0.40
  -2 -10   4    0.40    0.40
   1  10  -4    4.60    0.70
  -1 -10   4    3.90    0.50
  -1 -10   4    4.50    0.60
   0  10  -4    1.00    0.50
   0 -10   4    0.80    0.40
  -1  10  -4    1.90    0.50
   1 -10   4    2.40    0.50
  -2  10  -4    4.60    0.60
   2 -10   4    5.10    0.70
  -3  10  -4    0.00    0.30
  -3  10  -4   -0.10    0.40
   3 -10   4    0.00    0.30
  -4  10  -4    3.70    0.60
  -4  10  -4    3.70    0.60
   4 -10   4    3.20    0.50
  -5  10  -4   12.30    0.90
  -5  10  -4   12.40    1.00
   5 -10   4   10.40    0.80
  -6  10  -4    0.70    0.40
  -6  10  -4    1.60    0.60
   6 -10   4    0.10    0.30
  -7  10  -4    0.10    0.50
  -7  10  -4    0.70    0.50
   7 -10   4   -0.20    0.30
  -8  10  -4    1.10    0.50
  -8  10  -4    0.60    0.50
   8 -10   4    0.90    0.50
   3   9  -4   -0.40    0.50
  -3  -9   4    0.40    0.40
  -3  -9   4    0.20    0.40
   2   9  -4    0.60    0.50
  -2  -9   4    0.10    0.30
  -2  -9   4    0.40    0.30
   1   9  -4   -0.20    0.40
  -1  -9   4    0.00    0.20
  -1  -9   4    0.30    0.30
   0   9  -4   -0.30    0.40
   0  -9   4    0.20    0.20
   0  -9   4   -0.10    0.30
  -1   9  -4    0.20    0.40
   1  -9   4    0.20    0.30
  -2   9  -4    1.90    0.40
  -2   9  -4    0.90    0.40
   2  -9   4    1.00    0.40
  -3   9  -4   27.30    1.10
  -3   9  -4   27.70    1.20
   3  -9   4   28.30    1.20
  -4   9  -4    0.80    0.40
  -4   9  -4    0.70    0.40
   4  -9   4    0.10    0.30
  -5   9  -4    0.80    0.40
  -5   9  -4    0.10    0.30
   5  -9   4    0.20    0.30
  -6   9  -4   17.50    1.00
   6  -9   4   16.80    1.00
  -7   9  -4    1.00    0.40
   7  -9   4    0.90    0.40
  -8   9  -4    2.40    0.60
   8  -9   4    3.40    0.60
  -9   9  -4    0.40    0.50
   9  -9   4   -0.20    0.40
   4   8  -4    3.60    0.70
  -4  -8   4    1.60    0.50
  -4  -8   4    2.20    0.50
   3   8  -4    1.60    0.50
  -3  -8   4    0.70    0.40
  -3  -8   4    0.90    0.40
   2   8  -4    0.40    0.40
  -2  -8   4    0.50    0.30
  -2  -8   4    0.90    0.30
   1   8  -4    1.00    0.40
  -1  -8   4    1.70    0.40
  -1  -8   4    1.70    0.40
   0   8  -4    9.70    0.80
   0  -8   4   11.00    0.70
   0  -8   4   11.60    0.60
  -1   8  -4    0.60    0.30
  -1   8  -4    0.60    0.30
   1  -8   4    0.30    0.20
   1  -8   4    0.50    0.30
  -2   8  -4    0.50    0.30
  -2   8  -4    0.80    0.30
   2  -8   4    0.60    0.30
  -3   8  -4   -0.10    0.30
  -3   8  -4   -0.10    0.30
   3  -8   4   -0.20    0.30
  -4   8  -4   27.30    1.10
   4  -8   4   26.60    1.10
  -5   8  -4    7.00    0.60
   5  -8   4    6.20    0.60
   5  -8   4    6.40    0.60
  -6   8  -4    0.70    0.40
   6  -8   4    0.10    0.30
   6  -8   4    0.40    0.40
  -7   8  -4    0.80    0.40
   7  -8   4    0.60    0.50
   7  -8   4    0.60    0.30
  -8   8  -4    2.70    0.60
   8  -8   4    3.30    0.70
   8  -8   4    2.20    0.50
  -9   8  -4    1.00    0.50
   9  -8   4   -0.20    0.40
   9  -8   4    0.30    0.50
   5   7  -4    1.20    0.50
  -5  -7   4    0.70    0.50
   4   7  -4   19.90    1.10
  -4  -7   4   19.40    1.10
  -4  -7   4   18.80    1.00
   3   7  -4    0.10    0.40
  -3  -7   4   -0.20    0.30
  -3  -7   4    0.40    0.30
   2   7  -4   12.20    0.80
  -2  -7   4    9.90    0.70
  -2  -7   4    9.80    0.70
   1   7  -4  574.54   12.00
  -1  -7   4  568.84   12.00
  -1  -7   4  573.94   11.90
   0   7  -4   43.60    1.40
   0  -7   4   41.40    1.30
   0  -7   4   43.50    1.40
  -1   7  -4   90.89    2.20
  -1   7  -4   91.69    2.40
   1  -7   4   93.59    2.20
   1  -7   4   96.29    2.40
  -2   7  -4   11.60    0.60
  -2   7  -4   10.10    0.70
   2  -7   4    8.90    0.40
   2  -7   4   10.20    0.60
  -3   7  -4    1.30    0.30
   3  -7   4    1.00    0.30
  -4   7  -4    2.30    0.40
   4  -7   4    1.90    0.40
   4  -7   4    1.40    0.30
  -5   7  -4    0.90    0.40
   5  -7   4    1.60    0.40
   5  -7   4    1.10    0.40
  -6   7  -4   10.20    0.80
   6  -7   4    9.80    0.80
   6  -7   4    8.90    0.70
  -7   7  -4   -0.10    0.30
   7  -7   4   -0.20    0.40
   7  -7   4    0.10    0.30
  -8   7  -4    4.40    0.60
   8  -7   4    5.50    0.70
   8  -7   4    4.90    0.70
  -9   7  -4    3.80    0.60
   9  -7   4    4.60    0.70
   9  -7   4    4.90    0.70
   6   6  -4    1.40    0.50
  -6  -6   4    0.60    0.50
   5   6  -4    0.30    0.50
  -5  -6   4    0.00    0.30
  -5  -6   4    0.40    0.30
   4   6  -4   29.80    1.30
  -4  -6   4   31.20    1.20
  -4  -6   4   31.70    1.30
   3   6  -4    6.50    0.70
  -3  -6   4    6.30    0.60
  -3  -6   4    4.80    0.50
   2   6  -4   30.30    1.20
  -2  -6   4   29.50    1.10
  -2  -6   4   30.10    1.10
   1   6  -4  264.67    5.70
  -1  -6   4  257.77    5.70
  -1  -6   4  254.07    5.60
   0   6  -4    0.60    0.30
   0  -6   4    0.60    0.20
   0  -6   4    0.70    0.20
  -1   6  -4    0.10    0.20
  -1   6  -4   -0.10    0.20
   1  -6   4    0.10    0.20
   1  -6   4    0.40    0.10
  -2   6  -4    0.80    0.30
   2  -6   4    1.10    0.10
   2  -6   4    0.70    0.20
   2  -6   4    1.00    0.30
  -3   6  -4    9.30    0.60
   3  -6   4    8.60    0.50
   3  -6   4    9.20    0.50
  -4   6  -4   40.80    1.30
   4  -6   4   39.60    1.30
   4  -6   4   38.50    1.30
  -5   6  -4    0.80    0.30
   5  -6   4    0.70    0.20
   5  -6   4    1.00    0.30
  -6   6  -4  165.18    3.90
   6  -6   4  162.98    3.90
   6  -6   4  171.98    4.00
  -7   6  -4    0.00    0.30
   7  -6   4    0.10    0.30
   7  -6   4    0.30    0.40
  -8   6  -4    2.40    0.50
   8  -6   4    2.40    0.50
   8  -6   4    2.70    0.60
  -9   6  -4    2.90    0.60
   9  -6   4    2.30    0.60
   9  -6   4    2.60    0.50
 -10   6  -4    0.50    0.50
  10  -6   4    0.40    0.60
   6   5  -4    0.10    0.40
  -6  -5   4    0.40    0.30
  -6  -5   4    0.10    0.40
   5   5  -4    0.50    0.40
  -5  -5   4    0.20    0.30
  -5  -5   4    0.10    0.30
   4   5  -4    1.90    0.40
   4   5  -4    0.30    0.40
  -4  -5   4    1.50    0.40
   3   5  -4    2.00    0.40
   3   5  -4    0.70    0.40
  -3  -5   4    1.10    0.30
   2   5  -4    5.90    0.50
   2   5  -4    6.30    0.60
  -2  -5   4    6.40    0.50
   1   5  -4    9.40    0.60
   1   5  -4    8.30    0.50
  -1  -5   4    9.30    0.50
   0   5  -4    4.30    0.40
   0   5  -4    4.40    0.40
   0  -5   4    4.70    0.40
  -1   5  -4    1.60    0.20
  -1   5  -4    1.70    0.30
   1  -5   4    2.10    0.30
   1  -5   4    1.70    0.20
  -2   5  -4   15.80    0.70
   2  -5   4   15.60    0.60
   2  -5   4   15.20    0.40
   2  -5   4   15.30    0.60
  -3   5  -4    9.30    0.50
   3  -5   4    8.60    0.50
   3  -5   4    8.90    0.50
  -4   5  -4   18.40    0.80
   4  -5   4   18.60    0.80
   4  -5   4   16.90    0.70
  -5   5  -4    0.20    0.20
   5  -5   4    0.30    0.30
   5  -5   4    0.40    0.20
  -6   5  -4    0.10    0.30
   6  -5   4    0.30    0.30
   6  -5   4    0.40    0.30
  -7   5  -4    9.30    0.70
   7  -5   4   11.70    0.70
   7  -5   4   11.10    0.80
  -8   5  -4    2.60    0.50
   8  -5   4    2.60    0.50
   8  -5   4    2.90    0.50
  -9   5  -4    1.40    0.50
   9  -5   4    2.40    0.60
 -10   5  -4    0.40    0.50
  10  -5   4    0.10    0.60
   7   4  -4    6.00    0.70
  -7  -4   4    6.10    0.80
   6   4  -4    2.20    0.50
   6   4  -4    1.30    0.50
  -6  -4   4    1.60    0.40
   5   4  -4    0.30    0.30
   5   4  -4   -0.20    0.40
  -5  -4   4    0.40    0.30
   4   4  -4    2.40    0.50
   4   4  -4    3.30    0.50
  -4  -4   4    3.10    0.40
   3   4  -4    0.30    0.20
   3   4  -4    0.30    0.30
  -3  -4   4    0.30    0.20
   2   4  -4    4.20    0.40
   2   4  -4    4.80    0.50
  -2  -4   4    5.30    0.40
   1   4  -4   21.30    0.80
   1   4  -4   21.20    0.80
  -1  -4   4   20.30    0.80
   0   4  -4   33.80    1.00
   0   4  -4   32.80    0.90
   0  -4   4   31.50    1.00
  -1   4  -4    4.20    0.30
  -1   4  -4    3.60    0.40
   1  -4   4    4.10    0.30
   1  -4   4    4.10    0.30
  -2   4  -4    0.50    0.10
  -2   4  -4    0.40    0.20
   2  -4   4    0.20    0.20
   2  -4   4    0.20    0.10
  -3   4  -4    6.70    0.50
   3  -4   4    6.60    0.50
   3  -4   4    6.70    0.40
  -4   4  -4    0.20    0.20
   4  -4   4    0.00    0.10
   4  -4   4    0.40    0.20
  -5   4  -4    1.30    0.30
   5  -4   4    1.90    0.30
   5  -4   4    1.20    0.30
  -6   4  -4    0.00    0.30
   6  -4   4   -0.10    0.20
   6  -4   4    0.00    0.30
  -7   4  -4    9.10    0.70
   7  -4   4   10.40    0.80
   7  -4   4   11.00    0.60
  -8   4  -4    0.20    0.40
   8  -4   4    0.10    0.40
  -9   4  -4   -0.40    0.40
   9  -4   4   -0.20    0.50
 -10   4  -4    0.80    0.50
  10  -4   4    0.70    0.60
   8   3  -4   11.50    0.90
  -8  -3   4   10.80    1.10
   7   3  -4    1.70    0.50
   7   3  -4    1.90    0.50
  -7  -3   4    2.10    0.40
   6   3  -4  131.89    3.60
   6   3  -4  139.99    3.50
  -6  -3   4  137.49    3.40
   5   3  -4   -0.20    0.30
   5   3  -4    0.20    0.30
  -5  -3   4    0.10    0.20
   4   3  -4   33.80    1.20
   4   3  -4   32.00    1.20
  -4  -3   4   33.60    1.10
   3   3  -4   12.40    0.60
   3   3  -4   10.70    0.60
  -3  -3   4   11.20    0.60
   2   3  -4    6.30    0.50
   2   3  -4    5.20    0.40
  -2  -3   4    6.50    0.40
   1   3  -4  256.87    5.40
   1   3  -4  252.47    5.40
  -1  -3   4  254.77    5.40
   0   3  -4    1.80    0.30
   0   3  -4    1.70    0.20
   0  -3   4    1.90    0.20
   0  -3   4    2.30    0.30
  -1   3  -4  203.98    4.30
  -1   3  -4  204.98    4.40
   1  -3   4  208.18    4.40
   1  -3   4  207.08    4.30
  -2   3  -4    6.10    0.40
  -2   3  -4    4.70    0.20
   2  -3   4    5.30    0.40
   2  -3   4    5.70    0.30
  -3   3  -4   46.60    1.30
  -3   3  -4   39.40    1.00
   3  -3   4   47.60    1.30
   3  -3   4   45.00    1.20
  -4   3  -4   44.70    1.10
  -4   3  -4   45.30    1.30
   4  -3   4   45.70    1.40
   4  -3   4   46.50    1.20
  -5   3  -4   10.10    0.60
  -5   3  -4   11.30    0.50
   5  -3   4   11.00    0.70
   5  -3   4   11.70    0.50
  -6   3  -4   -0.10    0.20
  -6   3  -4    0.00    0.30
   6  -3   4    0.10    0.30
   6  -3   4    0.20    0.20
  -7   3  -4    4.30    0.60
   7  -3   4    3.50    0.40
   7  -3   4    5.40    0.70
  -8   3  -4    1.60    0.50
   8  -3   4    2.60    0.60
  -9   3  -4    0.70    0.50
   9  -3   4    0.70    0.50
   8   2  -4    2.70    0.50
   8   2  -4    2.50    0.60
  -8  -2   4    3.50    0.50
   7   2  -4    0.20    0.40
   7   2  -4   -0.20    0.30
  -7  -2   4    0.50    0.30
   6   2  -4    9.20    0.80
   6   2  -4   10.00    0.70
  -6  -2   4   10.40    0.70
   5   2  -4    7.60    0.60
   5   2  -4    8.20    0.70
  -5  -2   4    8.30    0.60
   4   2  -4    8.70    0.50
   4   2  -4    8.60    0.60
  -4  -2   4    8.60    0.50
   3   2  -4   67.39    1.80
   3   2  -4   64.79    1.70
  -3  -2   4   63.69    1.70
   2   2  -4    7.60    0.40
   2   2  -4    7.00    0.50
  -2  -2   4    7.60    0.40
   1   2  -4  289.27    6.20
   1   2  -4  307.27    6.20
  -1  -2   4  293.97    6.20
   0   2  -4    0.40    0.20
   0   2  -4    0.50    0.20
   0  -2   4    0.70    0.20
   0  -2   4    0.40    0.10
  -1   2  -4  113.19    2.50
  -1   2  -4  107.09    2.40
   1  -2   4  115.69    2.50
   1  -2   4  116.79    2.50
  -2   2  -4   17.00    0.50
  -2   2  -4   18.80    0.70
   2  -2   4   19.50    0.70
   2  -2   4   18.40    0.60
  -3   2  -4    0.50    0.10
  -3   2  -4    0.70    0.20
   3  -2   4    0.80    0.20
   3  -2   4    0.50    0.10
  -4   2  -4 1704.13   34.20
  -4   2  -4 1742.03   34.40
   4  -2   4 1719.03   34.50
   4  -2   4 1705.63   34.20
  -5   2  -4   22.50    0.80
  -5   2  -4   22.70    0.90
   5  -2   4   23.00    0.70
   5  -2   4   21.90    0.90
  -6   2  -4   96.39    2.50
  -6   2  -4   97.49    2.40
   6  -2   4   91.19    2.20
   6  -2   4   96.29    2.50
  -7   2  -4    8.50    0.60
  -7   2  -4    6.20    0.60
   7  -2   4    9.30    0.80
  -8   2  -4    6.60    0.70
   8  -2   4    6.50    0.80
  -9   2  -4   -0.30    0.40
   9  -2   4    0.20    0.50
   9   1  -4    0.80    0.50
   9   1  -4    0.20    0.40
   8   1  -4    0.10    0.30
   8   1  -4   -0.10    0.40
  -8  -1   4   -0.20    0.30
   7   1  -4    0.50    0.40
   7   1  -4    0.50    0.30
  -7  -1   4    0.20    0.30
   6   1  -4    6.40    0.60
   6   1  -4    5.00    0.60
  -6  -1   4    5.50    0.60
   5   1  -4    3.90    0.40
   5   1  -4    3.00    0.50
  -5  -1   4    4.10    0.50
   4   1  -4    0.10    0.20
   4   1  -4    0.10    0.20
  -4  -1   4    0.10    0.20
   3   1  -4   28.20    0.90
   3   1  -4   29.00    1.00
  -3  -1   4   30.30    0.90
   2   1  -4   19.20    0.70
   2   1  -4   19.40    0.60
  -2  -1   4   19.70    0.70
   1   1  -4   82.89    2.00
   1   1  -4   86.89    1.90
  -1  -1   4   86.49    1.80
  -1  -1   4   85.19    2.00
   0   1  -4  181.08    3.90
   0   1  -4  181.18    3.80
   0  -1   4  187.48    3.90
   0  -1   4  184.88    3.80
  -1   1  -4   74.19    1.70
  -1   1  -4   67.29    1.60
   1  -1   4   72.69    1.70
   1  -1   4   76.09    1.60
  -2   1  -4   23.80    0.70
  -2   1  -4   24.40    0.80
   2  -1   4   23.50    0.60
   2  -1   4   24.50    0.80
  -3   1  -4   31.50    0.90
  -3   1  -4   30.40    1.00
   3  -1   4   31.80    1.00
   3  -1   4   31.10    0.80
  -4   1  -4  606.54   12.20
   4  -1   4  606.64   12.10
   4  -1   4  586.24   12.40
  -5   1  -4    1.50    0.30
   5  -1   4    1.70    0.40
   5  -1   4    2.00    0.40
   5  -1   4    2.30    0.20
  -6   1  -4   14.90    0.80
   6  -1   4   14.50    0.80
   6  -1   4   15.00    0.90
  -7   1  -4    1.20    0.40
   7  -1   4    1.30    0.40
   7  -1   4    1.40    0.40
  -8   1  -4    0.10    0.40
   8  -1   4   -0.30    0.40
   8  -1   4   -0.10    0.40
   9  -1   4    8.40    0.90
   9   0  -4    0.00    0.30
   9   0  -4    1.20    0.50
  -9   0   4    0.10    0.40
   8   0  -4   11.00    0.70
   8   0  -4    9.40    0.90
  -8   0   4    9.30    0.70
   7   0  -4    0.80    0.30
   7   0  -4    0.60    0.40
  -7   0   4    0.20    0.30
   6   0  -4   13.20    0.80
   6   0  -4   15.30    0.70
  -6   0   4   13.60    0.70
   5   0  -4    2.40    0.30
   5   0  -4    2.00    0.40
  -5   0   4    1.40    0.30
   4   0  -4   22.10    0.80
   4   0  -4   19.20    0.70
  -4   0   4   20.20    0.60
  -4   0   4   21.50    0.80
   3   0  -4   24.90    0.90
   3   0  -4   25.30    0.70
  -3   0   4   24.90    0.80
  -3   0   4   26.10    0.70
   2   0  -4   16.10    0.60
   2   0  -4   14.70    0.50
  -2   0   4   14.90    0.60
  -2   0   4   14.40    0.50
   1   0  -4    3.10    0.30
   1   0  -4    2.70    0.20
  -1   0   4    3.00    0.20
  -1   0   4    3.30    0.30
   0   0  -4    1.00    0.20
   0   0  -4    1.10    0.20
   0   0   4    1.10    0.20
   0   0   4    1.40    0.20
  -1   0  -4   66.29    1.70
  -1   0  -4   71.99    1.70
   1   0   4   73.29    1.70
   1   0   4   74.19    1.60
  -2   0  -4    4.60    0.30
   2   0   4    4.30    0.30
   2   0   4    4.40    0.20
  -3   0  -4   77.79    1.90
   3   0   4   76.59    1.90
   3   0   4   77.69    2.00
  -4   0  -4    1.10    0.30
   4   0   4    1.00    0.30
   4   0   4    1.20    0.30
  -5   0  -4    1.60    0.30
   5   0   4    1.30    0.30
   5   0   4    1.10    0.40
  -6   0  -4   15.70    0.80
   6   0   4   15.40    0.90
   6   0   4   15.70    0.90
  -7   0  -4    0.30    0.40
   7   0   4    0.50    0.40
   7   0   4   -0.30    0.40
  -8   0  -4    0.10    0.40
   8   0   4    1.00    0.40
   8   0   4   -0.20    0.50
  -9   0  -4    1.20    0.60
   9   0   4    1.20    0.50
   9   0   4    1.00    0.60
   9  -1  -4    0.70    0.50
  -9   1   4    0.20    0.40
   8  -1  -4   64.09    1.90
   8  -1  -4   65.29    2.10
  -8   1   4   65.49    2.00
   7  -1  -4   13.60    0.90
   7  -1  -4   13.10    0.70
  -7   1   4   12.80    0.80
   6  -1  -4    1.70    0.40
   6  -1  -4    1.60    0.30
  -6   1   4    2.10    0.30
  -6   1   4    1.80    0.40
   5  -1  -4    0.20    0.20
   5  -1  -4    0.10    0.20
  -5   1   4   -0.10    0.20
  -5   1   4   -0.10    0.20
   4  -1  -4  119.19    2.80
  -4   1   4  120.39    2.70
  -4   1   4  115.29    2.80
   3  -1  -4  355.96    7.40
  -3   1   4  352.66    7.40
  -3   1   4  348.97    7.30
   2  -1  -4    8.10    0.40
  -2   1   4    7.20    0.40
  -2   1   4    7.10    0.40
   1  -1  -4  175.18    3.80
  -1   1   4  171.98    3.70
  -1   1   4  176.78    3.70
   0  -1  -4   51.19    1.20
   0  -1  -4   53.89    1.40
   0   1   4   53.19    1.20
   0   1   4   53.49    1.30
  -1  -1  -4    0.10    0.10
   1   1   4    0.10    0.10
   1   1   4    0.20    0.20
   1   1   4    0.00    0.10
  -2  -1  -4   37.90    1.10
   2   1   4   38.90    1.10
   2   1   4   37.70    1.10
  -3  -1  -4   23.40    0.80
   3   1   4   25.70    0.90
   3   1   4   23.50    0.90
  -4  -1  -4    0.20    0.20
   4   1   4   -0.10    0.30
   4   1   4    0.20    0.20
  -5  -1  -4    4.50    0.50
   5   1   4    4.50    0.50
   5   1   4    4.10    0.60
  -6  -1  -4    0.30    0.40
   6   1   4   -0.50    0.40
   6   1   4   -0.20    0.30
  -7  -1  -4    4.60    0.70
   7   1   4    5.10    0.70
   7   1   4    4.20    0.70
  -8  -1  -4    1.00    0.50
   8   1   4    1.70    0.60
   8   1   4    0.80    0.50
   9  -2  -4   -0.10    0.40
  -9   2   4   -0.30    0.30
   8  -2  -4  233.08    5.50
  -8   2   4  233.18    5.40
   7  -2  -4   87.29    2.20
   7  -2  -4   91.69    2.50
  -7   2   4   89.09    2.30
  -7   2   4   92.29    2.50
   6  -2  -4   62.79    1.90
   6  -2  -4   62.79    1.80
  -6   2   4   65.19    1.70
   5  -2  -4    2.10    0.30
   5  -2  -4    1.90    0.30
  -5   2   4    2.70    0.30
   4  -2  -4    1.40    0.30
   4  -2  -4    1.10    0.20
  -4   2   4    1.00    0.20
   3  -2  -4   57.39    1.50
   3  -2  -4   58.59    1.60
  -3   2   4   58.59    1.50
   2  -2  -4    2.10    0.30
   2  -2  -4    1.80    0.30
  -2   2   4    2.20    0.30
   1  -2  -4  970.30   19.70
   1  -2  -4 1004.70   19.80
  -1   2   4  974.60   19.80
   0  -2  -4   54.79    1.30
   0  -2  -4   51.99    1.40
   0   2   4   53.39    1.40
   0   2   4   53.99    1.30
  -1  -2  -4   13.30    0.60
   1   2   4   12.10    0.50
   1   2   4   11.70    0.60
   1   2   4   11.90    0.30
  -2  -2  -4   21.60    0.80
   2   2   4   23.00    0.80
   2   2   4   23.20    0.80
  -3  -2  -4    1.70    0.30
   3   2   4    1.80    0.30
   3   2   4    1.50    0.30
  -4  -2  -4   77.29    2.10
   4   2   4   80.49    2.10
   4   2   4   78.49    2.20
  -5  -2  -4    3.10    0.50
   5   2   4    3.90    0.60
   5   2   4    3.20    0.50
  -6  -2  -4   21.90    1.10
   6   2   4   21.70    1.10
   6   2   4   23.90    1.20
  -7  -2  -4    3.20    0.70
   7   2   4    2.30    0.50
   7   2   4    1.40    0.60
  -8  -2  -4   -0.10    0.50
   8   2   4    0.70    0.60
   8   2   4    1.00    0.50
  10  -3  -4    4.90    0.70
 -10   3   4    5.40    0.70
   9  -3  -4   -0.10    0.30
  -9   3   4    0.10    0.30
   8  -3  -4    3.40    0.50
  -8   3   4    3.80    0.50
   7  -3  -4    1.40    0.40
   7  -3  -4    0.90    0.30
  -7   3   4    1.10    0.30
   6  -3  -4   35.40    1.30
   6  -3  -4   38.00    1.30
  -6   3   4   38.90    1.20
   5  -3  -4    3.80    0.40
   5  -3  -4    4.60    0.50
  -5   3   4    4.50    0.50
   4  -3  -4    3.90    0.40
   4  -3  -4    4.10    0.40
  -4   3   4    4.60    0.50
   3  -3  -4   13.20    0.60
   3  -3  -4   14.40    0.60
  -3   3   4   13.00    0.60
   2  -3  -4   11.80    0.60
   2  -3  -4   11.20    0.50
  -2   3   4   10.90    0.60
   1  -3  -4  213.18    4.50
   1  -3  -4  219.58    4.70
  -1   3   4  213.28    4.70
   0  -3  -4   28.50    0.80
   0  -3  -4   27.90    0.90
   0   3   4   28.30    0.90
   0   3   4   27.40    0.80
  -1  -3  -4   29.20    1.00
   1   3   4   29.80    1.00
   1   3   4   29.10    0.90
  -2  -3  -4   39.60    1.30
   2   3   4   38.80    1.20
   2   3   4   38.80    1.20
  -3  -3  -4    0.90    0.30
   3   3   4    0.70    0.30
   3   3   4    0.40    0.30
  -4  -3  -4  193.48    4.50
   4   3   4  193.78    4.50
   4   3   4  189.18    4.40
  -5  -3  -4    1.70    0.50
   5   3   4    1.10    0.50
   5   3   4    1.30    0.40
  -6  -3  -4    2.50    0.60
   6   3   4    2.80    0.60
   6   3   4    2.20    0.50
  -7  -3  -4    7.10    0.90
   7   3   4    5.90    0.70
   7   3   4    5.20    0.80
  10  -4  -4    1.00    0.50
 -10   4   4    1.10    0.50
   9  -4  -4    0.00    0.40
   9  -4  -4    0.60    0.40
  -9   4   4    0.10    0.40
   8  -4  -4    0.60    0.40
   8  -4  -4    0.60    0.30
  -8   4   4    0.60    0.30
   7  -4  -4    0.70    0.30
   7  -4  -4    0.70    0.30
  -7   4   4    1.10    0.30
   6  -4  -4   -0.30    0.20
   6  -4  -4    0.10    0.20
  -6   4   4   -0.10    0.20
   5  -4  -4    0.80    0.30
   5  -4  -4    0.70    0.30
  -5   4   4    1.20    0.30
   4  -4  -4   22.80    0.90
   4  -4  -4   23.90    0.90
  -4   4   4   22.00    0.90
   3  -4  -4    3.30    0.40
   3  -4  -4    3.00    0.40
  -3   4   4    3.60    0.40
   2  -4  -4   42.00    1.20
   2  -4  -4   41.50    1.20
  -2   4   4   39.30    1.20
   1  -4  -4   10.10    0.50
   1  -4  -4   10.00    0.50
  -1   4   4    9.80    0.60
   0  -4  -4    0.70    0.20
   0  -4  -4    0.70    0.20
   0   4   4    0.60    0.20
   0   4   4    0.60    0.20
  -1  -4  -4    0.80    0.10
  -1  -4  -4    0.60    0.20
   1   4   4    0.90    0.30
   1   4   4    0.80    0.20
  -2  -4  -4    1.30    0.30
   2   4   4    0.70    0.30
   2   4   4    0.10    0.20
  -3  -4  -4    3.60    0.50
   3   4   4    5.10    0.50
   3   4   4    3.70    0.50
  -4  -4  -4   25.70    1.20
   4   4   4   22.70    1.00
   4   4   4   23.90    1.20
  -5  -4  -4    1.90    0.50
   5   4   4    2.10    0.60
   5   4   4    1.70    0.40
  -6  -4  -4    0.20    0.50
   6   4   4    0.80    0.50
   6   4   4    1.00    0.40
  -7  -4  -4    1.70    0.70
   7   4   4    1.60    0.70
  10  -5  -4    7.00    0.90
  10  -5  -4    7.50    0.80
   9  -5  -4    1.50    0.50
   9  -5  -4    1.10    0.40
  -9   5   4    0.30    0.40
   8  -5  -4   16.90    1.00
   8  -5  -4   18.00    0.90
  -8   5   4   16.40    0.90
   7  -5  -4    1.00    0.40
   7  -5  -4    1.00    0.30
  -7   5   4    0.50    0.30
   6  -5  -4    4.70    0.50
   6  -5  -4    4.00    0.50
  -6   5   4    4.80    0.60
   5  -5  -4    0.40    0.20
   5  -5  -4    0.30    0.20
  -5   5   4    0.30    0.30
   4  -5  -4    0.30    0.20
   4  -5  -4    0.30    0.20
  -4   5   4    0.20    0.20
   3  -5  -4   53.19    1.50
   3  -5  -4   53.59    1.50
  -3   5   4   54.29    1.60
   2  -5  -4    0.10    0.20
   2  -5  -4    0.50    0.20
  -2   5   4    0.70    0.30
   1  -5  -4   37.20    1.10
   1  -5  -4   37.60    1.20
  -1   5   4   38.40    1.20
   0  -5  -4    1.60    0.30
   0  -5  -4    1.10    0.20
   0   5   4    1.00    0.30
   0   5   4    0.80    0.30
  -1  -5  -4   16.50    0.80
   1   5   4   14.90    0.80
   1   5   4   15.80    0.70
  -2  -5  -4    0.80    0.30
   2   5   4    1.00    0.30
   2   5   4    0.80    0.30
  -3  -5  -4    0.90    0.40
   3   5   4    1.20    0.40
   3   5   4    1.30    0.40
  -4  -5  -4   -0.20    0.40
   4   5   4   -0.10    0.30
   4   5   4   -0.20    0.40
  -5  -5  -4    1.90    0.60
   5   5   4    1.60    0.50
   5   5   4    0.20    0.50
  -6  -5  -4   -1.10    0.50
   6   5   4   -0.10    0.60
  10  -6  -4    2.20    0.60
 -10   6   4    2.70    0.60
   9  -6  -4    3.20    0.50
   9  -6  -4    3.80    0.60
  -9   6   4    3.20    0.60
   8  -6  -4   77.09    2.40
   8  -6  -4   76.29    2.20
  -8   6   4   74.89    2.30
   7  -6  -4    0.20    0.30
   7  -6  -4    0.10    0.30
  -7   6   4    0.50    0.40
   6  -6  -4    0.00    0.20
   6  -6  -4    0.00    0.30
  -6   6   4    0.00    0.30
   5  -6  -4    0.40    0.20
   5  -6  -4    0.00    0.30
  -5   6   4   -0.30    0.30
   4  -6  -4   13.00    0.70
   4  -6  -4   12.50    0.70
  -4   6   4   12.40    0.80
   3  -6  -4   53.79    1.60
   3  -6  -4   55.39    1.60
  -3   6   4   54.49    1.70
   2  -6  -4   92.19    2.30
   2  -6  -4   93.49    2.40
  -2   6   4   91.09    2.40
   1  -6  -4    7.60    0.50
   1  -6  -4    7.70    0.50
  -1   6   4    8.30    0.60
   0  -6  -4    2.00    0.30
   0  -6  -4    2.40    0.30
   0   6   4    1.40    0.30
   0   6   4    2.10    0.30
  -1  -6  -4    0.10    0.30
   1   6   4    0.30    0.30
   1   6   4    0.60    0.30
  -2  -6  -4   16.00    0.90
   2   6   4   16.80    0.90
   2   6   4   15.00    0.90
  -3  -6  -4    4.70    0.70
   3   6   4    4.50    0.60
   3   6   4    3.80    0.60
  -4  -6  -4    3.70    0.70
   4   6   4    2.70    0.70
   4   6   4    2.70    0.50
  -5  -6  -4    3.30    0.70
   5   6   4    3.50    0.80
   9  -7  -4    0.90    0.40
   9  -7  -4    0.80    0.40
  -9   7   4    0.40    0.40
   8  -7  -4    0.20    0.30
   8  -7  -4    0.00    0.30
  -8   7   4    0.00    0.40
   7  -7  -4    3.60    0.50
   7  -7  -4    3.70    0.60
  -7   7   4    3.70    0.60
   6  -7  -4   26.00    1.10
   6  -7  -4   24.80    1.10
  -6   7   4   23.20    1.20
   5  -7  -4   17.10    0.90
   5  -7  -4   15.80    0.80
  -5   7   4   14.00    0.90
   4  -7  -4   12.00    0.70
   4  -7  -4   11.60    0.70
  -4   7   4   10.80    0.90
   3  -7  -4  725.03   15.00
   3  -7  -4  747.03   15.10
  -3   7   4  717.73   15.20
   2  -7  -4  113.79    2.80
   2  -7  -4  115.99    2.90
  -2   7   4  112.59    2.90
   1  -7  -4  172.98    4.00
   1  -7  -4  166.38    3.80
  -1   7   4  168.68    4.10
   0  -7  -4    9.10    0.70
   0   7   4    6.90    0.70
   0   7   4    6.80    0.60
  -1  -7  -4    0.20    0.30
   1   7   4    0.00    0.30
   1   7   4    0.40    0.40
  -2  -7  -4    0.80    0.40
   2   7   4    0.80    0.40
   2   7   4    0.70    0.40
  -3  -7  -4    0.40    0.40
   3   7   4    0.00    0.40
   3   7   4   -0.60    0.40
  -4  -7  -4   28.50    1.50
   4   7   4   28.60    1.50
   4   7   4   29.10    1.30
   9  -8  -4    0.30    0.40
  -9   8   4    0.50    0.40
   8  -8  -4    0.40    0.30
   8  -8  -4    0.30    0.40
  -8   8   4   -0.20    0.40
   7  -8  -4    0.70    0.30
   7  -8  -4    1.40    0.50
  -7   8   4    0.70    0.40
   6  -8  -4    2.30    0.50
   6  -8  -4    2.50    0.40
  -6   8   4    2.40    0.60
   5  -8  -4   11.40    0.70
   5  -8  -4   11.60    0.80
  -5   8   4   10.50    0.90
   4  -8  -4    9.50    0.70
   4  -8  -4    9.40    0.70
  -4   8   4    8.90    0.80
   3  -8  -4   12.50    0.80
   3  -8  -4   12.40    0.70
  -3   8   4   13.00    0.90
   2  -8  -4    7.70    0.70
   2  -8  -4    9.00    0.60
  -2   8   4    9.10    0.80
   1  -8  -4   11.60    0.60
   1  -8  -4   11.30    0.80
  -1   8   4   11.10    0.80
  -1   8   4   11.60    0.80
   0  -8  -4   -0.30    0.30
   0   8   4   -0.10    0.30
   0   8   4   -0.10    0.30
  -1  -8  -4    3.60    0.60
   1   8   4    3.50    0.60
   1   8   4    5.20    0.70
  -2  -8  -4    2.50    0.50
   2   8   4    2.40    0.60
   2   8   4    3.00    0.60
  -3  -8  -4    0.40    0.50
   3   8   4    0.70    0.40
   3   8   4    0.60    0.60
   9  -9  -4    0.40    0.50
  -9   9   4    0.50    0.50
   8  -9  -4    1.90    0.60
  -8   9   4    0.90    0.50
   7  -9  -4    0.00    0.40
   7  -9  -4    0.10    0.30
  -7   9   4    0.10    0.50
   6  -9  -4    0.20    0.40
   6  -9  -4    0.80    0.40
  -6   9   4    0.40    0.50
   5  -9  -4    3.60    0.60
   5  -9  -4    3.00    0.50
  -5   9   4    2.60    0.60
   4  -9  -4    0.90    0.40
   4  -9  -4    0.70    0.40
  -4   9   4    1.10    0.50
   3  -9  -4    2.90    0.50
   3  -9  -4    2.30    0.40
  -3   9   4    3.00    0.60
   2  -9  -4    0.30    0.30
   2  -9  -4    0.60    0.40
  -2   9   4    0.50    0.40
   1  -9  -4    0.10    0.30
  -1   9   4    0.10    0.40
   0  -9  -4    1.60    0.50
   0   9   4    1.90    0.80
   0   9   4    1.90    0.50
  -1  -9  -4    6.00    0.80
   1   9   4    6.80    0.80
   1   9   4    6.10    0.80
  -2  -9  -4    0.80    0.50
   2   9   4    0.30    0.40
   2   9   4    0.20    0.50
   8 -10  -4    6.30    0.90
  -8  10   4    5.40    0.80
   7 -10  -4    9.40    1.00
  -7  10   4    8.60    1.00
   6 -10  -4   -0.30    0.30
   6 -10  -4    0.60    0.50
  -6  10   4   -0.20    0.40
   5 -10  -4   30.30    1.40
   5 -10  -4   32.10    1.30
  -5  10   4   32.80    1.50
   4 -10  -4    2.70    0.50
   4 -10  -4    2.40    0.50
  -4  10   4    3.60    0.70
   3 -10  -4   12.70    0.80
   3 -10  -4   14.20    0.90
  -3  10   4   13.20    1.10
   2 -10  -4    3.20    0.60
  -2  10   4    5.50    0.70
   1 -10  -4    0.00    0.40
  -1  10   4    0.10    0.50
   0 -10  -4    8.10    0.90
   0  10   4    8.50    0.90
  -1 -10  -4    0.70    0.50
   1  10   4    1.10    0.50
   6 -11  -4   -0.40    0.40
  -6  11   4   -0.20    0.50
   5 -11  -4    5.30    0.70
  -5  11   4    7.90    1.00
   4 -11  -4    0.90    0.40
   4 -11  -4    1.40    0.50
  -4  11   4    0.90    0.60
   3 -11  -4   99.89    2.90
  -3  11   4  100.39    3.10
   2 -11  -4    1.90    0.60
  -2  11   4    1.20    0.60
   1 -11  -4    0.10    0.50
  -1  11   4    0.00    0.50
  -3  12  -5    5.00    0.80
   3 -12   5    4.90    0.80
  -4  12  -5    7.50    0.80
   4 -12   5    6.30    0.90
  -5  12  -5    1.60    0.60
  -5  12  -5    1.00    0.50
   5 -12   5    0.80    0.50
   0  11  -5   13.40    1.10
   0 -11   5   11.90    1.00
  -1  11  -5   89.69    2.70
  -2  11  -5    0.80    0.50
   2 -11   5    0.90    0.50
  -3  11  -5    0.90    0.50
   3 -11   5    0.70    0.50
  -4  11  -5   -0.50    0.40
  -4  11  -5   -0.80    0.40
   4 -11   5    0.40    0.40
  -5  11  -5    8.20    0.90
  -5  11  -5    8.00    0.80
   5 -11   5    6.00    0.80
  -6  11  -5   58.39    2.00
  -6  11  -5   63.69    2.20
   6 -11   5   56.19    2.10
  -7  11  -5   -0.30    0.50
  -7  11  -5   -0.40    0.50
   7 -11   5    0.50    0.40
   2  10  -5    2.90    0.70
  -2 -10   5    3.10    0.60
  -2 -10   5    1.90    0.50
   1  10  -5   -0.30    0.40
  -1 -10   5    0.10    0.40
  -1 -10   5   -0.20    0.30
   0  10  -5   -0.10    0.40
   0 -10   5   -0.30    0.30
  -1  10  -5    3.60    0.60
   1 -10   5    2.50    0.50
  -2  10  -5    3.20    0.60
   2 -10   5    3.30    0.60
  -3  10  -5   16.20    1.00
  -3  10  -5   17.50    0.90
   3 -10   5   17.40    1.00
  -4  10  -5    2.50    0.50
  -4  10  -5    2.00    0.50
   4 -10   5    1.20    0.40
  -5  10  -5   -0.20    0.50
  -5  10  -5    0.30    0.40
   5 -10   5   -0.40    0.30
  -6  10  -5    4.90    0.70
   6 -10   5    4.70    0.60
  -7  10  -5   -0.10    0.50
  -7  10  -5    0.30    0.50
   7 -10   5   -0.50    0.40
  -8  10  -5    3.10    0.60
  -8  10  -5    0.20    0.50
   8 -10   5    1.70    0.60
   3   9  -5    3.00    0.70
  -3  -9   5    3.00    0.60
  -3  -9   5    2.40    0.50
   2   9  -5    0.00    0.40
  -2  -9   5   -0.40    0.30
  -2  -9   5   -0.10    0.30
   1   9  -5    6.40    0.80
  -1  -9   5    6.50    0.70
  -1  -9   5    7.40    0.60
   0   9  -5    0.40    0.40
   0  -9   5    0.50    0.30
   0  -9   5    0.30    0.30
  -1   9  -5   14.00    0.90
   1  -9   5   12.70    0.80
  -2   9  -5   -0.10    0.30
  -2   9  -5    0.30    0.40
   2  -9   5    0.00    0.30
  -3   9  -5    0.00    0.40
  -3   9  -5    0.10    0.40
   3  -9   5    0.20    0.30
  -4   9  -5    4.60    0.60
  -4   9  -5    3.80    0.60
   4  -9   5    5.00    0.60
  -5   9  -5    0.40    0.40
   5  -9   5   -0.10    0.30
  -6   9  -5    3.30    0.60
   6  -9   5    3.10    0.50
   6  -9   5    4.20    0.60
  -7   9  -5    1.30    0.50
   7  -9   5    1.20    0.50
   7  -9   5    1.50    0.50
  -8   9  -5    1.10    0.50
   8  -9   5    0.50    0.50
   8  -9   5    1.10    0.60
  -9   9  -5    0.30    0.50
   9  -9   5    0.60    0.60
   9  -9   5    1.10    0.50
   4   8  -5    0.50    0.50
  -4  -8   5    1.10    0.50
  -4  -8   5    0.40    0.40
   3   8  -5    4.10    0.70
  -3  -8   5    2.90    0.50
  -3  -8   5    3.00    0.50
   2   8  -5    5.10    0.70
  -2  -8   5    5.50    0.60
  -2  -8   5    4.60    0.60
   1   8  -5    1.20    0.50
  -1  -8   5    0.90    0.30
  -1  -8   5    0.70    0.30
   0   8  -5    6.40    0.70
   0  -8   5    5.00    0.60
   0  -8   5    6.30    0.50
  -1   8  -5   25.00    1.10
   1  -8   5   26.00    1.10
   1  -8   5   24.50    0.90
  -2   8  -5   11.40    0.70
  -2   8  -5    9.70    0.70
   2  -8   5   10.00    0.70
  -3   8  -5   80.59    2.30
   3  -8   5   84.79    2.30
  -4   8  -5    4.10    0.50
   4  -8   5    4.10    0.50
   4  -8   5    4.30    0.50
  -5   8  -5   12.60    0.80
   5  -8   5   10.50    0.80
   5  -8   5   10.80    0.80
  -6   8  -5   26.00    1.20
   6  -8   5   23.90    1.10
   6  -8   5   24.90    1.20
  -7   8  -5    0.30    0.40
   7  -8   5   -0.10    0.40
   7  -8   5   -0.20    0.30
  -8   8  -5    3.10    0.60
   8  -8   5    2.40    0.70
   8  -8   5    2.50    0.50
  -9   8  -5    0.10    0.50
   9  -8   5    0.40    0.50
   9  -8   5   -0.10    0.50
   5   7  -5    0.00    0.40
  -5  -7   5    0.10    0.40
  -5  -7   5    0.20    0.40
   4   7  -5    0.90    0.50
  -4  -7   5    0.60    0.40
  -4  -7   5    0.20    0.30
   3   7  -5   10.70    0.90
  -3  -7   5    9.00    0.70
  -3  -7   5    9.50    0.70
   2   7  -5    0.10    0.30
  -2  -7   5    0.10    0.20
  -2  -7   5    0.30    0.30
   1   7  -5   44.80    1.50
  -1  -7   5   43.10    1.40
  -1  -7   5   40.80    1.40
   0   7  -5   18.20    0.90
   0  -7   5   20.50    0.80
   0  -7   5   19.70    0.90
  -1   7  -5  495.35   10.30
  -1   7  -5  483.55   10.00
   1  -7   5  485.85   10.30
   1  -7   5  485.45   10.00
  -2   7  -5   13.10    0.80
   2  -7   5   12.70    0.70
  -3   7  -5    6.00    0.60
   3  -7   5    7.60    0.70
   3  -7   5    6.80    0.60
  -4   7  -5    1.40    0.40
   4  -7   5    2.20    0.40
   4  -7   5    2.20    0.40
  -5   7  -5    1.40    0.40
   5  -7   5    1.70    0.40
   5  -7   5    1.30    0.40
  -6   7  -5   53.79    1.70
   6  -7   5   53.79    1.70
   6  -7   5   53.99    1.80
  -7   7  -5    1.20    0.40
   7  -7   5    1.90    0.50
   7  -7   5    1.40    0.40
  -8   7  -5    1.20    0.50
   8  -7   5    1.60    0.60
   8  -7   5    1.20    0.40
  -9   7  -5    3.00    0.60
   9  -7   5    2.80    0.50
   9  -7   5    2.70    0.70
   6   6  -5    9.70    1.00
  -6  -6   5    7.80    0.90
  -6  -6   5    7.90    0.90
   5   6  -5    0.40    0.40
  -5  -6   5    0.50    0.40
  -5  -6   5   -0.30    0.40
   4   6  -5    0.90    0.40
  -4  -6   5    0.50    0.40
  -4  -6   5    0.80    0.40
   3   6  -5    6.20    0.70
   3   6  -5    5.10    0.60
  -3  -6   5    6.80    0.70
   2   6  -5    0.00    0.30
   2   6  -5    0.60    0.40
  -2  -6   5    0.10    0.20
   1   6  -5   25.40    1.00
   1   6  -5   24.50    1.00
  -1  -6   5   24.30    1.00
   0   6  -5    6.40    0.50
   0   6  -5    5.80    0.50
   0  -6   5    6.60    0.50
  -1   6  -5    0.00    0.20
   1  -6   5    0.10    0.20
  -2   6  -5    6.80    0.50
   2  -6   5    8.40    0.50
   2  -6   5    7.30    0.30
   2  -6   5    7.70    0.50
  -3   6  -5    0.20    0.20
   3  -6   5    0.20    0.20
   3  -6   5   -0.10    0.20
  -4   6  -5   16.60    0.80
   4  -6   5   16.90    0.80
   4  -6   5   15.70    0.80
  -5   6  -5   22.60    1.00
   5  -6   5   22.00    1.00
   5  -6   5   21.20    0.90
  -6   6  -5  104.29    2.70
   6  -6   5  102.49    2.80
   6  -6   5  100.59    2.60
  -7   6  -5   -0.20    0.30
   7  -6   5   -0.10    0.40
   7  -6   5    0.50    0.30
  -8   6  -5    0.40    0.40
   8  -6   5    0.20    0.40
   8  -6   5    0.50    0.30
  -9   6  -5    2.20    0.60
   9  -6   5    2.50    0.70
   6   5  -5   12.50    1.00
  -6  -5   5   10.00    0.90
  -6  -5   5   10.00    0.80
   5   5  -5    9.60    0.90
   5   5  -5    6.60    0.80
  -5  -5   5    8.60    0.70
   4   5  -5    0.90    0.40
   4   5  -5    2.00    0.40
  -4  -5   5    1.90    0.40
   3   5  -5   14.20    0.80
   3   5  -5   12.60    0.80
  -3  -5   5   14.60    0.80
   2   5  -5    3.70    0.50
   2   5  -5    4.00    0.50
  -2  -5   5    4.20    0.50
   1   5  -5   -0.10    0.20
   1   5  -5    0.00    0.20
  -1  -5   5    0.00    0.20
   0   5  -5    1.00    0.30
   0   5  -5    0.50    0.20
   0  -5   5    0.60    0.20
  -1   5  -5   38.20    1.20
  -1   5  -5   35.60    1.00
   1  -5   5   35.50    1.10
   1  -5   5   35.60    1.00
  -2   5  -5    0.00    0.20
  -2   5  -5   -0.20    0.10
   2  -5   5    0.10    0.20
   2  -5   5   -0.20    0.10
  -3   5  -5    2.60    0.40
   3  -5   5    1.60    0.30
   3  -5   5    1.50    0.30
  -4   5  -5    0.80    0.30
   4  -5   5    0.70    0.30
   4  -5   5    1.30    0.30
  -5   5  -5    0.90    0.30
   5  -5   5    0.60    0.30
   5  -5   5    0.90    0.30
  -6   5  -5    8.70    0.70
   6  -5   5    8.70    0.70
   6  -5   5    8.60    0.60
  -7   5  -5    3.10    0.50
   7  -5   5    3.60    0.50
   7  -5   5    3.50    0.60
  -8   5  -5    6.00    0.70
   8  -5   5    6.50    0.80
   8  -5   5    5.30    0.60
  -9   5  -5    2.40    0.60
   9  -5   5    3.00    0.70
   7   4  -5    1.20    0.60
   7   4  -5    1.60    0.50
  -7  -4   5    0.80    0.40
   6   4  -5    6.50    0.70
   6   4  -5    4.10    0.70
  -6  -4   5    5.40    0.60
   5   4  -5    0.20    0.30
   5   4  -5    0.20    0.40
  -5  -4   5   -0.10    0.30
   4   4  -5    4.50    0.50
   4   4  -5    4.50    0.60
  -4  -4   5    3.40    0.50
   3   4  -5   15.20    0.80
   3   4  -5   15.10    0.80
  -3  -4   5   15.60    0.70
   2   4  -5   21.40    0.90
   2   4  -5   23.10    0.90
  -2  -4   5   21.50    0.90
   1   4  -5    1.90    0.30
   1   4  -5    2.10    0.30
  -1  -4   5    1.90    0.30
   0   4  -5   17.80    0.70
   0   4  -5   17.80    0.70
   0  -4   5   18.50    0.70
  -1   4  -5    0.10    0.10
  -1   4  -5   -0.10    0.20
   1  -4   5    0.00    0.10
   1  -4   5    0.10    0.10
  -2   4  -5   17.80    0.50
  -2   4  -5   18.60    0.70
   2  -4   5   18.50    0.70
   2  -4   5   19.00    0.70
  -3   4  -5    1.50    0.10
  -3   4  -5    1.50    0.30
   3  -4   5    2.20    0.30
   3  -4   5    1.70    0.30
  -4   4  -5   12.70    0.70
   4  -4   5   13.10    0.60
   4  -4   5   13.90    0.70
  -5   4  -5   10.20    0.70
   5  -4   5   10.70    0.70
   5  -4   5    9.70    0.50
  -6   4  -5    1.50    0.40
   6  -4   5    1.70    0.30
   6  -4   5    2.30    0.50
  -7   4  -5    1.50    0.40
   7  -4   5    1.90    0.50
  -8   4  -5    2.90    0.60
   8  -4   5    2.90    0.60
  -9   4  -5    0.40    0.50
   9  -4   5    0.70    0.60
   7   3  -5    0.50    0.50
   7   3  -5    0.50    0.40
  -7  -3   5    0.20    0.30
   6   3  -5   99.19    2.70
  -6  -3   5   98.49    2.70
   5   3  -5   13.10    0.80
   5   3  -5   14.90    0.90
  -5  -3   5   14.20    0.80
   4   3  -5    8.50    0.60
   4   3  -5    8.60    0.70
  -4  -3   5   10.10    0.60
   3   3  -5   49.10    1.40
   3   3  -5   46.50    1.50
  -3  -3   5   48.10    1.40
   2   3  -5    0.20    0.20
   2   3  -5    0.20    0.20
  -2  -3   5    0.10    0.20
   1   3  -5  446.16    9.00
   1   3  -5  438.16    9.10
  -1  -3   5  425.26    9.00
   0   3  -5   24.40    0.80
   0   3  -5   26.00    0.80
   0  -3   5   25.00    0.70
   0  -3   5   25.60    0.80
  -1   3  -5   61.29    1.60
  -1   3  -5   59.79    1.50
   1  -3   5   62.69    1.50
   1  -3   5   63.79    1.60
  -2   3  -5   10.30    0.50
  -2   3  -5    9.80    0.40
   2  -3   5   11.70    0.50
   2  -3   5   10.50    0.50
  -3   3  -5    1.60    0.20
  -3   3  -5    2.20    0.30
   3  -3   5    2.30    0.30
   3  -3   5    1.70    0.30
  -4   3  -5   19.20    0.60
  -4   3  -5   20.10    0.80
   4  -3   5   21.20    0.70
   4  -3   5   19.50    0.80
  -5   3  -5    0.20    0.30
  -5   3  -5    0.20    0.20
   5  -3   5    0.40    0.20
   5  -3   5    0.30    0.30
  -6   3  -5    1.00    0.40
   6  -3   5    1.40    0.40
   6  -3   5    1.80    0.30
  -7   3  -5   11.40    0.80
   7  -3   5   10.00    0.80
  -8   3  -5   45.20    1.70
   8  -3   5   43.60    1.70
  -9   3  -5    0.30    0.50
   9  -3   5    0.60    0.50
   8   2  -5    2.10    0.60
   8   2  -5    3.10    0.50
  -8  -2   5    2.80    0.50
   7   2  -5    0.40    0.40
   7   2  -5    1.40    0.40
  -7  -2   5    1.00    0.40
   6   2  -5   21.40    1.10
   6   2  -5   19.40    0.90
  -6  -2   5   21.50    1.00
   5   2  -5    0.80    0.40
   5   2  -5    1.30    0.30
  -5  -2   5    2.40    0.40
   4   2  -5   21.90    0.80
   4   2  -5   20.60    1.00
  -4  -2   5   22.00    0.90
   3   2  -5   17.70    0.70
   3   2  -5   18.40    0.80
  -3  -2   5   17.60    0.70
   2   2  -5   21.20    0.80
   2   2  -5   20.30    0.70
  -2  -2   5   19.40    0.70
   1   2  -5  223.88    4.80
   1   2  -5  222.78    4.80
  -1  -2   5  227.98    4.80
   0   2  -5   12.00    0.50
   0   2  -5   12.10    0.50
   0  -2   5   12.80    0.50
   0  -2   5   11.40    0.40
  -1   2  -5    0.40    0.20
  -1   2  -5    0.60    0.20
   1  -2   5    0.50    0.20
   1  -2   5    0.50    0.20
  -2   2  -5  176.78    3.80
  -2   2  -5  160.98    3.60
   2  -2   5  173.88    3.80
   2  -2   5  176.98    3.70
  -3   2  -5   29.80    0.90
  -3   2  -5   34.20    1.10
   3  -2   5   35.10    1.10
   3  -2   5   32.80    0.90
  -4   2  -5   32.80    1.00
  -4   2  -5   33.20    1.10
   4  -2   5   33.30    1.10
   4  -2   5   32.30    0.90
  -5   2  -5    1.10    0.30
  -5   2  -5    1.40    0.40
   5  -2   5    1.10    0.30
   5  -2   5    1.10    0.20
  -6   2  -5  552.44   11.30
  -6   2  -5  543.35   11.50
   6  -2   5  544.95   11.60
  -7   2  -5    3.10    0.50
  -7   2  -5    3.90    0.60
   7  -2   5    3.20    0.50
  -8   2  -5    2.20    0.60
   8  -2   5    3.00    0.60
  -9   2  -5    4.90    0.80
   9  -2   5    6.80    0.90
   8   1  -5    0.10    0.30
   8   1  -5    0.10    0.40
  -8  -1   5    0.10    0.30
   7   1  -5    0.30    0.40
   7   1  -5    1.30    0.40
  -7  -1   5    0.60    0.30
   6   1  -5    0.20    0.20
   6   1  -5    0.10    0.30
  -6  -1   5    0.20    0.30
   5   1  -5    0.20    0.20
   5   1  -5   -0.10    0.30
  -5  -1   5   -0.30    0.20
   4   1  -5    0.70    0.30
   4   1  -5    1.10    0.20
  -4  -1   5    1.00    0.30
   3   1  -5    0.10    0.20
   3   1  -5    0.00    0.10
  -3  -1   5    0.00    0.20
   2   1  -5   41.60    1.20
   2   1  -5   40.40    1.10
  -2  -1   5   44.10    1.20
   1   1  -5   39.40    1.10
   1   1  -5   39.70    1.00
  -1  -1   5   38.60    1.00
  -1  -1   5   40.00    1.10
   0   1  -5   29.80    0.90
   0   1  -5   30.30    0.90
   0  -1   5   30.70    0.90
   0  -1   5   29.90    0.90
  -1   1  -5   47.10    1.20
  -1   1  -5   48.80    1.30
   1  -1   5   48.70    1.30
   1  -1   5   49.10    1.20
  -2   1  -5   55.39    1.40
  -2   1  -5   59.29    1.50
   2  -1   5   58.19    1.30
   2  -1   5   56.79    1.50
  -3   1  -5    1.90    0.30
  -3   1  -5    2.10    0.30
   3  -1   5    2.10    0.20
   3  -1   5    2.30    0.30
  -4   1  -5    6.50    0.50
  -4   1  -5    5.40    0.40
   4  -1   5    5.70    0.30
   4  -1   5    4.80    0.50
  -5   1  -5    5.20    0.50
  -5   1  -5    5.10    0.50
   5  -1   5    3.90    0.50
  -6   1  -5    0.80    0.30
   6  -1   5    1.40    0.40
  -7   1  -5    2.40    0.50
   7  -1   5    2.50    0.50
  -8   1  -5    0.60    0.80
   8  -1   5    0.30    0.40
  -9   1  -5   -0.10    0.50
   9  -1   5    1.00    0.60
   9   0  -5    1.10    0.50
  -9   0   5    1.00    0.40
   8   0  -5   21.40    1.00
   8   0  -5   20.70    1.20
  -8   0   5   21.50    1.10
   7   0  -5    5.70    0.70
   7   0  -5    5.60    0.50
  -7   0   5    6.80    0.70
   6   0  -5    1.50    0.30
   6   0  -5    0.70    0.40
  -6   0   5    1.30    0.40
   5   0  -5   -0.30    0.20
   5   0  -5    0.20    0.20
  -5   0   5    0.10    0.20
   4   0  -5   15.60    0.80
   4   0  -5   16.10    0.60
  -4   0   5   17.80    0.70
  -4   0   5   16.70    0.60
   3   0  -5   20.70    0.80
   3   0  -5   21.10    0.70
  -3   0   5   21.30    0.70
  -3   0   5   21.40    0.80
   2   0  -5    4.80    0.30
   2   0  -5    4.80    0.40
  -2   0   5    4.60    0.30
  -2   0   5    4.80    0.40
   1   0  -5    3.10    0.30
   1   0  -5    2.70    0.30
  -1   0   5    3.60    0.30
  -1   0   5    3.40    0.30
   0   0  -5    8.70    0.40
   0   0  -5    9.80    0.50
   0   0   5    9.80    0.40
   0   0   5   10.40    0.50
  -1   0  -5  103.79    2.40
  -1   0  -5  103.19    2.30
   1   0   5  104.49    2.30
   1   0   5  105.19    2.40
  -2   0  -5    3.10    0.30
  -2   0  -5    3.20    0.30
   2   0   5    3.60    0.40
   2   0   5    3.10    0.20
  -3   0  -5    4.30    0.40
   3   0   5    3.50    0.40
  -4   0  -5    0.30    0.20
   4   0   5    0.30    0.20
   4   0   5    0.10    0.30
  -5   0  -5    9.90    0.60
   5   0   5    9.90    0.70
   5   0   5    9.30    0.70
  -6   0  -5    1.00    0.40
   6   0   5    0.70    0.40
   6   0   5    0.90    0.40
  -7   0  -5    0.40    0.40
   7   0   5    0.20    0.40
   7   0   5   -0.40    0.40
  -8   0  -5    0.70    0.50
   8   0   5    0.60    0.60
   8   0   5    0.40    0.50
   9  -1  -5    8.70    0.90
  -9   1   5    9.00    0.90
   8  -1  -5   25.20    1.30
  -8   1   5   27.30    1.20
   7  -1  -5    2.10    0.50
   7  -1  -5    3.50    0.40
  -7   1   5    3.20    0.50
   6  -1  -5  569.14   12.00
   6  -1  -5  562.94   11.70
  -6   1   5  579.54   12.00
  -6   1   5  572.54   12.00
   5  -1  -5    1.00    0.30
  -5   1   5    0.20    0.20
  -5   1   5    0.70    0.20
   4  -1  -5    3.30    0.40
  -4   1   5    3.30    0.30
  -4   1   5    3.00    0.40
   3  -1  -5  169.08    3.80
  -3   1   5  163.08    3.70
  -3   1   5  166.48    3.60
   2  -1  -5   18.00    0.70
  -2   1   5   17.80    0.60
  -2   1   5   17.50    0.70
   1  -1  -5    4.60    0.40
  -1   1   5    4.90    0.30
  -1   1   5    4.20    0.30
   0  -1  -5   37.50    1.00
   0  -1  -5   43.10    1.20
   0   1   5   41.20    1.20
   0   1   5   40.70    1.00
  -1  -1  -5    9.00    0.40
  -1  -1  -5    8.20    0.50
   1   1   5    9.40    0.30
   1   1   5    8.60    0.50
  -2  -1  -5    1.40    0.30
   2   1   5    1.30    0.30
   2   1   5    1.50    0.30
  -3  -1  -5    5.90    0.40
   3   1   5    5.10    0.50
   3   1   5    5.30    0.50
  -4  -1  -5    7.90    0.60
   4   1   5    7.40    0.60
   4   1   5    7.20    0.60
  -5  -1  -5    0.10    0.30
   5   1   5    0.30    0.40
   5   1   5   -0.20    0.30
  -6  -1  -5    0.00    0.30
   6   1   5    0.00    0.40
   6   1   5    0.40    0.40
  -7  -1  -5   -0.20    0.40
   7   1   5    0.00    0.40
   7   1   5    0.50    0.50
  -8  -1  -5    0.50    0.60
   8   1   5    0.50    0.50
   8   1   5    0.20    0.60
   9  -2  -5    1.20    0.50
  -9   2   5    1.90    0.50
   8  -2  -5    5.80    0.70
  -8   2   5    7.70    0.70
   7  -2  -5    2.20    0.40
  -7   2   5    1.90    0.40
   6  -2  -5  130.99    3.30
  -6   2   5  136.09    3.10
  -6   2   5  135.89    3.30
   5  -2  -5    2.40    0.40
  -5   2   5    2.20    0.30
  -5   2   5    1.20    0.30
   4  -2  -5   33.30    1.10
   4  -2  -5   34.50    1.10
  -4   2   5   34.70    1.10
   3  -2  -5   15.90    0.70
   3  -2  -5   14.90    0.70
  -3   2   5   16.00    0.60
   2  -2  -5    8.00    0.50
   2  -2  -5    7.90    0.50
  -2   2   5    8.80    0.50
   1  -2  -5  628.14   12.60
  -1   2   5  606.94   12.60
  -1   2   5  609.24   12.50
   0  -2  -5   79.19    2.00
   0  -2  -5   77.49    1.80
   0   2   5   76.19    1.80
   0   2   5   75.79    1.90
  -1  -2  -5   22.00    0.80
   1   2   5   20.80    0.60
   1   2   5   22.60    0.80
   1   2   5   21.50    0.80
  -2  -2  -5   62.29    1.70
   2   2   5   62.29    1.70
   2   2   5   62.79    1.70
  -3  -2  -5    2.60    0.40
   3   2   5    1.80    0.40
   3   2   5    1.60    0.30
  -4  -2  -5  132.49    3.30
   4   2   5  131.39    3.30
   4   2   5  137.09    3.40
  -5  -2  -5    4.90    0.60
   5   2   5    3.60    0.50
   5   2   5    3.80    0.60
  -6  -2  -5   13.70    1.00
   6   2   5   14.40    1.00
   6   2   5   12.90    1.10
  -7  -2  -5    1.60    0.50
   7   2   5    1.10    0.60
   7   2   5    1.50    0.50
   9  -3  -5    4.70    0.70
  -9   3   5    5.60    0.70
   8  -3  -5    0.00    0.30
  -8   3   5    0.10    0.30
   7  -3  -5    7.40    0.70
   7  -3  -5    9.80    0.70
  -7   3   5    9.10    0.60
   6  -3  -5    3.80    0.50
   6  -3  -5    4.30    0.50
  -6   3   5    4.40    0.50
   5  -3  -5    0.10    0.20
   5  -3  -5    0.10    0.20
  -5   3   5   -0.20    0.20
   4  -3  -5    0.40    0.20
   4  -3  -5    0.60    0.20
  -4   3   5    0.80    0.30
   3  -3  -5   44.80    1.40
   3  -3  -5   45.80    1.30
  -3   3   5   47.90    1.40
   2  -3  -5    3.00    0.30
   2  -3  -5    3.80    0.40
  -2   3   5    2.30    0.30
   1  -3  -5   43.80    1.20
   1  -3  -5   46.90    1.30
  -1   3   5   44.20    1.30
   0  -3  -5    0.20    0.20
   0  -3  -5    0.20    0.10
   0   3   5   -0.10    0.20
   0   3   5    0.10    0.20
  -1  -3  -5   13.40    0.70
   1   3   5   13.10    0.60
   1   3   5   14.90    0.70
  -2  -3  -5   61.99    1.80
   2   3   5   63.69    1.70
   2   3   5   62.09    1.80
  -3  -3  -5   -0.10    0.30
   3   3   5    0.20    0.30
   3   3   5    0.20    0.20
  -4  -3  -5   59.89    1.90
   4   3   5   59.69    1.90
   4   3   5   59.19    1.80
  -5  -3  -5    5.40    0.70
   5   3   5    5.20    0.70
   5   3   5    4.90    0.60
  -6  -3  -5   26.00    1.30
   6   3   5   25.80    1.30
   6   3   5   25.90    1.40
  -7  -3  -5    1.20    0.60
   7   3   5    1.30    0.70
   7   3   5    0.80    0.50
   9  -4  -5    0.50    0.40
  -9   4   5    0.00    0.30
   8  -4  -5    0.00    0.30
   8  -4  -5    0.50    0.30
  -8   4   5    0.30    0.30
   7  -4  -5    0.30    0.30
   7  -4  -5    0.40    0.30
  -7   4   5    0.30    0.30
   6  -4  -5    4.40    0.50
   6  -4  -5    4.20    0.50
  -6   4   5    5.10    0.60
   5  -4  -5    6.50    0.60
   5  -4  -5    7.00    0.70
  -5   4   5    5.40    0.60
   4  -4  -5    3.10    0.40
   4  -4  -5    3.90    0.50
  -4   4   5    2.80    0.40
   3  -4  -5    2.90    0.40
   3  -4  -5    3.10    0.40
  -3   4   5    3.30    0.40
   2  -4  -5    0.20    0.20
   2  -4  -5    0.20    0.20
  -2   4   5    0.10    0.20
   1  -4  -5   -0.10    0.20
   1  -4  -5   -0.10    0.10
  -1   4   5    0.10    0.20
   0  -4  -5    0.30    0.20
   0  -4  -5    0.30    0.20
   0   4   5    0.20    0.20
   0   4   5    0.20    0.20
  -1  -4  -5    0.40    0.20
   1   4   5    0.50    0.20
   1   4   5    0.50    0.20
  -2  -4  -5    2.30    0.40
   2   4   5    2.60    0.40
   2   4   5    2.60    0.40
  -3  -4  -5    7.10    0.70
   3   4   5    6.10    0.60
   3   4   5    6.40    0.60
  -4  -4  -5    0.90    0.40
   4   4   5    0.60    0.40
   4   4   5    0.50    0.40
  -5  -4  -5    0.60    0.50
   5   4   5    1.00    0.50
   5   4   5    1.10    0.60
  -6  -4  -5    1.20    0.60
   6   4   5    1.10    0.60
   6   4   5    1.00    0.50
   9  -5  -5    1.00    0.40
   9  -5  -5    1.80    0.50
  -9   5   5    1.60    0.40
   8  -5  -5    3.70    0.60
   8  -5  -5    5.20    0.70
  -8   5   5    5.50    0.70
   7  -5  -5    5.00    0.60
   7  -5  -5    5.90    0.70
  -7   5   5    4.60    0.60
   6  -5  -5    0.40    0.30
   6  -5  -5    0.00    0.30
  -6   5   5    0.40    0.30
   5  -5  -5   10.30    0.70
   5  -5  -5   11.60    0.70
  -5   5   5   10.00    0.70
   4  -5  -5   20.70    0.90
   4  -5  -5   21.40    0.90
  -4   5   5   20.20    0.90
   3  -5  -5   98.89    2.40
   3  -5  -5   95.79    2.50
  -3   5   5   97.99    2.50
   2  -5  -5    2.90    0.40
   2  -5  -5    3.70    0.50
  -2   5   5    2.30    0.40
   1  -5  -5    6.70    0.40
   1  -5  -5    6.60    0.50
  -1   5   5    6.00    0.60
   0  -5  -5   28.10    1.10
   0  -5  -5   28.30    0.80
   0   5   5   28.00    1.10
   0   5   5   28.20    0.90
  -1  -5  -5    5.90    0.60
   1   5   5    5.30    0.60
   1   5   5    6.40    0.50
  -2  -5  -5   13.30    0.80
   2   5   5   12.60    0.80
   2   5   5   12.70    0.80
  -3  -5  -5    0.30    0.40
   3   5   5    0.00    0.40
   3   5   5    0.30    0.30
  -4  -5  -5    0.60    0.50
   4   5   5    0.50    0.40
   4   5   5    1.10    0.50
  -5  -5  -5    4.80    0.80
   5   5   5    5.60    0.80
   5   5   5    4.90    0.70
  -6  -5  -5    0.70    0.60
   6   5   5    1.40    0.50
   6   5   5    1.10    0.70
   9  -6  -5   -0.20    0.30
   9  -6  -5    0.00    0.30
  -9   6   5    0.40    0.40
   8  -6  -5   52.59    1.80
   8  -6  -5   54.19    1.90
  -8   6   5   54.69    1.90
   7  -6  -5   11.30    0.80
   7  -6  -5   12.20    0.80
  -7   6   5   11.10    0.80
   6  -6  -5   33.20    1.30
   6  -6  -5   29.90    1.20
  -6   6   5   32.30    1.30
   5  -6  -5    4.80    0.60
   5  -6  -5    5.70    0.60
  -5   6   5    4.30    0.60
   4  -6  -5   11.20    0.70
   4  -6  -5   10.40    0.70
  -4   6   5   10.60    0.80
   3  -6  -5   54.99    1.70
   3  -6  -5   53.59    1.60
  -3   6   5   56.29    1.70
   1  -6  -5  441.16    9.10
   1  -6  -5  434.46    9.30
  -1   6   5  430.26    9.30
   0  -6  -5   13.40    0.80
   0   6   5   15.70    0.90
   0   6   5   12.70    0.70
  -1  -6  -5   20.90    1.00
   1   6   5   22.80    1.10
   1   6   5   22.90    1.00
  -2  -6  -5   29.70    1.30
   2   6   5   29.00    1.20
   2   6   5   29.20    1.30
  -3  -6  -5    7.20    0.80
   3   6   5    6.10    0.80
   3   6   5    7.10    0.70
  -4  -6  -5    0.60    0.50
   4   6   5    0.00    0.50
   4   6   5    0.60    0.50
  -5  -6  -5    3.20    0.70
   5   6   5    3.80    0.80
   5   6   5    2.80    0.60
   9  -7  -5   -0.10    0.30
   9  -7  -5    0.40    0.30
  -9   7   5   -0.90    0.30
   8  -7  -5    1.80    0.40
   8  -7  -5    2.00    0.50
  -8   7   5    1.30    0.50
   7  -7  -5    2.70    0.50
   7  -7  -5    2.00    0.50
  -7   7   5    1.50    0.40
   6  -7  -5    8.80    0.70
   6  -7  -5    8.80    0.70
  -6   7   5    9.00    0.90
   5  -7  -5   28.10    1.20
   5  -7  -5   27.20    1.20
  -5   7   5   27.30    1.30
   4  -7  -5    6.10    0.60
   4  -7  -5    5.10    0.60
  -4   7   5    3.50    0.60
   3  -7  -5    0.10    0.30
   3  -7  -5    0.10    0.20
  -3   7   5    0.00    0.30
   2  -7  -5    0.00    0.20
   2  -7  -5    0.30    0.30
  -2   7   5   -0.30    0.30
   1  -7  -5  153.78    3.80
   1  -7  -5  154.58    3.50
  -1   7   5  152.88    3.80
   0  -7  -5    2.10    0.40
   0   7   5    2.00    0.40
   0   7   5    2.00    0.50
  -1  -7  -5    9.10    0.80
   1   7   5    9.60    0.90
   1   7   5    8.30    0.70
  -2  -7  -5    5.40    0.70
   2   7   5    5.40    0.70
   2   7   5    5.90    0.70
  -3  -7  -5    1.60    0.50
   3   7   5    0.60    0.40
   3   7   5    1.10    0.60
  -4  -7  -5   25.50    1.50
   4   7   5   24.70    1.30
   4   7   5   22.70    1.40
   9  -8  -5    0.00    0.40
  -9   8   5    0.20    0.40
   8  -8  -5   -0.20    0.40
   8  -8  -5   -0.10    0.30
  -8   8   5    0.10    0.40
   7  -8  -5    0.70    0.40
   7  -8  -5    0.80    0.40
  -7   8   5    0.80    0.50
   6  -8  -5    3.60    0.60
   6  -8  -5    3.80    0.60
  -6   8   5    3.60    0.60
   5  -8  -5   12.10    0.80
   5  -8  -5   10.60    0.80
  -5   8   5   11.60    0.90
   4  -8  -5    0.50    0.30
   4  -8  -5    0.50    0.30
  -4   8   5    0.10    0.40
   3  -8  -5    0.40    0.30
   3  -8  -5    0.00    0.20
  -3   8   5    0.30    0.40
   2  -8  -5    2.60    0.40
   2  -8  -5    3.40    0.50
  -2   8   5    3.50    0.60
   1  -8  -5    6.50    0.70
  -1   8   5    4.90    0.70
   0  -8  -5   -0.30    0.30
   0   8   5    0.20    0.40
  -1  -8  -5    0.20    0.40
   1   8   5    0.20    0.40
   1   8   5    0.60    0.40
  -2  -8  -5    3.20    0.70
   2   8   5    2.40    0.60
   2   8   5    2.40    0.60
  -3  -8  -5    0.10    0.50
   3   8   5    0.00    0.50
   3   8   5    0.60    0.60
   8  -9  -5   14.70    1.10
  -8   9   5   14.80    1.10
   7  -9  -5   11.50    1.00
   7  -9  -5    9.00    0.80
  -7   9   5    9.00    1.00
   6  -9  -5    2.00    0.50
   6  -9  -5    2.40    0.50
  -6   9   5    1.80    0.60
   5  -9  -5   15.20    0.90
   5  -9  -5   15.60    1.00
  -5   9   5   13.10    1.10
   4  -9  -5    1.30    0.40
   4  -9  -5    2.10    0.50
  -4   9   5    1.00    0.50
   3  -9  -5    0.50    0.30
   3  -9  -5    1.10    0.40
  -3   9   5    1.20    0.50
   2  -9  -5   -0.30    0.30
  -2   9   5    0.10    0.40
   1  -9  -5    3.40    0.60
  -1   9   5    3.10    0.60
   0  -9  -5    0.20    0.40
   0   9   5    0.40    0.50
  -1  -9  -5    1.00    0.50
   1   9   5    0.20    0.50
  -2  -9  -5   -0.20    0.50
   2   9   5    0.20    0.50
   2   9   5    0.10    0.50
   7 -10  -5   26.80    1.40
  -7  10   5   30.50    1.60
   6 -10  -5    2.70    0.60
   6 -10  -5    2.20    0.50
  -6  10   5    2.70    0.70
   5 -10  -5    1.00    0.40
   5 -10  -5    0.70    0.40
  -5  10   5    1.60    0.60
   4 -10  -5    0.00    0.40
   4 -10  -5    0.20    0.40
  -4  10   5    0.00    0.50
   3 -10  -5    0.20    0.40
   3 -10  -5    0.10    0.40
  -3  10   5   -0.20    0.50
   2 -10  -5   18.00    1.10
  -2  10   5   19.50    1.30
   1 -10  -5    0.30    0.40
  -1  10   5   -0.10    0.50
   0 -10  -5    2.20    0.60
   0  10   5    3.00    0.70
   5 -11  -5   13.30    1.00
   5 -11  -5   13.90    1.00
  -5  11   5   13.10    1.20
   4 -11  -5    1.30    0.50
   4 -11  -5    1.70    0.50
  -4  11   5    1.80    0.70
   3 -11  -5   60.09    2.10
  -3  11   5   60.39    2.30
   2 -11  -5    4.20    0.70
  -2  11   5    5.60    0.90
  -1  11  -6    2.80    0.60
   1 -11   6    3.00    0.60
  -2  11  -6    2.90    0.60
   2 -11   6    2.40    0.60
  -3  11  -6    1.20    0.50
   3 -11   6    1.90    0.50
  -4  11  -6    2.90    0.60
   4 -11   6    3.20    0.70
  -5  11  -6    0.40    0.50
  -5  11  -6    1.40    0.60
   5 -11   6    1.00    0.50
  -6  11  -6    0.60    0.50
  -6  11  -6    0.60    0.60
   6 -11   6    0.60    0.50
  -7  11  -6    8.10    0.90
   7 -11   6    7.50    0.90
   1  10  -6    0.20    0.50
  -1 -10   6   -0.30    0.30
   0  10  -6    0.20    0.50
   0 -10   6    0.40    0.40
  -1  10  -6    0.90    0.50
   1 -10   6    1.20    0.40
  -2  10  -6    0.00    0.40
   2 -10   6   -0.10    0.40
  -3  10  -6    0.50    0.40
   3 -10   6    0.10    0.40
  -4  10  -6    0.80    0.50
  -4  10  -6    1.90    0.50
   4 -10   6    1.30    0.50
  -5  10  -6   11.40    0.90
   5 -10   6    8.60    0.90
  -6  10  -6    0.10    0.40
   6 -10   6    0.20    0.40
  -7  10  -6   -0.50    0.50
   7 -10   6    0.60    0.50
  -8  10  -6    7.30    0.90
   8 -10   6    8.00    1.00
   8 -10   6    6.40    0.80
   3   9  -6    0.50    0.50
  -3  -9   6   -0.10    0.40
  -3  -9   6    0.00    0.40
   2   9  -6    4.40    0.70
  -2  -9   6    3.20    0.50
  -2  -9   6    4.10    0.60
   1   9  -6    0.10    0.40
  -1  -9   6    0.40    0.40
  -1  -9   6   -0.30    0.20
   0   9  -6    0.60    0.40
   0  -9   6    1.60    0.40
  -1   9  -6    7.80    0.80
   1  -9   6    5.70    0.60
  -2   9  -6   10.80    0.90
   2  -9   6   10.80    0.80
  -3   9  -6    0.90    0.40
  -3   9  -6    1.80    0.40
   3  -9   6    1.40    0.40
  -4   9  -6   -0.10    0.40
   4  -9   6    0.10    0.30
  -5   9  -6    1.00    0.40
   5  -9   6    0.60    0.40
   5  -9   6    1.00    0.50
  -6   9  -6    9.40    0.90
   6  -9   6    7.60    0.80
   6  -9   6    8.30    0.90
  -7   9  -6    4.20    0.70
   7  -9   6    4.40    0.80
   7  -9   6    3.60    0.60
  -8   9  -6    0.00    0.50
   8  -9   6    0.00    0.60
   8  -9   6    0.00    0.50
  -4  -8   6   18.40    1.10
  -4  -8   6   21.20    1.20
   3   8  -6    1.40    0.50
  -3  -8   6    2.00    0.50
  -3  -8   6    1.50    0.40
   2   8  -6   12.30    0.90
  -2  -8   6   10.60    0.80
  -2  -8   6   10.40    0.70
   1   8  -6    2.10    0.50
  -1  -8   6    1.30    0.40
  -1  -8   6    1.60    0.40
   0   8  -6   17.40    1.00
   0  -8   6   18.40    1.00
   0  -8   6   18.20    0.80
  -1   8  -6  256.97    5.80
  -2   8  -6   19.70    1.00
   2  -8   6   19.60    1.00
  -3   8  -6   81.39    2.30
   3  -8   6   85.19    2.20
   3  -8   6   85.29    2.40
  -4   8  -6    1.00    0.40
   4  -8   6    1.50    0.40
   4  -8   6    1.50    0.40
  -5   8  -6    5.20    0.60
   5  -8   6    6.60    0.70
   5  -8   6    5.20    0.60
  -6   8  -6    1.00    0.50
   6  -8   6    1.30    0.50
   6  -8   6    1.10    0.40
  -7   8  -6    1.40    0.50
   7  -8   6    1.50    0.50
   7  -8   6    1.30    0.50
  -8   8  -6   -0.40    0.40
   8  -8   6   -0.20    0.50
   8  -8   6    0.40    0.40
  -9   8  -6    0.00    0.50
   9  -8   6   -0.30    0.40
   9  -8   6   -0.40    0.50
   5   7  -6   -0.20    0.40
  -5  -7   6   -0.80    0.40
  -5  -7   6   -0.30    0.40
   4   7  -6   -0.50    0.40
  -4  -7   6    0.20    0.40
  -4  -7   6    0.50    0.40
   3   7  -6    2.10    0.50
  -3  -7   6    1.40    0.40
  -3  -7   6    1.10    0.40
   2   7  -6   34.20    1.40
  -2  -7   6   36.90    1.30
  -2  -7   6   38.20    1.40
   1   7  -6    8.70    0.70
  -1  -7   6    9.50    0.70
  -1  -7   6    8.10    0.60
   0   7  -6   19.20    0.90
   0  -7   6   18.10    0.80
   0  -7   6   19.20    0.90
  -1   7  -6  304.57    6.50
   1  -7   6  288.17    6.50
   1  -7   6  296.17    6.20
  -2   7  -6   -0.10    0.30
   2  -7   6    0.20    0.20
   2  -7   6    0.40    0.30
  -3   7  -6   16.90    0.90
   3  -7   6   16.00    0.80
   3  -7   6   15.90    0.80
  -4   7  -6    0.10    0.30
   4  -7   6    0.20    0.30
   4  -7   6    0.30    0.30
  -5   7  -6    3.40    0.50
   5  -7   6    3.80    0.50
   5  -7   6    3.40    0.50
  -6   7  -6    8.10    0.80
   6  -7   6    8.70    0.80
   6  -7   6    7.40    0.70
  -7   7  -6    0.00    0.40
   7  -7   6   -0.40    0.40
   7  -7   6   -0.40    0.30
  -8   7  -6   81.39    2.50
   8  -7   6   79.39    2.40
   8  -7   6   80.59    2.60
  -9   7  -6    0.60    0.50
   9  -7   6    1.00    0.60
   5   6  -6    0.50    0.50
  -5  -6   6    0.00    0.30
  -5  -6   6    0.40    0.40
   4   6  -6    1.40    0.50
   4   6  -6    2.30    0.50
  -4  -6   6    2.30    0.50
   3   6  -6    0.50    0.40
   3   6  -6    0.50    0.40
  -3  -6   6    0.10    0.30
   2   6  -6    3.70    0.50
   2   6  -6    4.40    0.60
  -2  -6   6    3.90    0.50
   1   6  -6    5.90    0.60
   1   6  -6    5.30    0.50
  -1  -6   6    5.10    0.50
   0   6  -6    2.10    0.30
   0   6  -6    2.20    0.40
   0  -6   6    1.40    0.30
  -1   6  -6   -0.30    0.20
  -1   6  -6    0.30    0.30
   1  -6   6    0.00    0.20
   1  -6   6   -0.10    0.20
  -2   6  -6    1.60    0.30
   2  -6   6    1.50    0.30
   2  -6   6    2.40    0.40
  -3   6  -6    7.60    0.60
   3  -6   6    6.90    0.50
   3  -6   6    6.80    0.50
  -4   6  -6    0.90    0.30
   4  -6   6    0.90    0.30
   4  -6   6    0.90    0.30
  -5   6  -6    0.90    0.40
   5  -6   6    0.50    0.30
   5  -6   6    0.90    0.30
  -6   6  -6    3.10    0.50
   6  -6   6    3.30    0.50
   6  -6   6    4.00    0.50
  -7   6  -6    1.00    0.40
   7  -6   6    1.00    0.50
   7  -6   6    2.10    0.40
  -8   6  -6    1.90    0.50
   8  -6   6    1.70    0.40
   8  -6   6    2.30    0.60
  -9   6  -6    2.80    0.60
   9  -6   6    1.80    0.60
   6   5  -6    5.80    0.70
   6   5  -6    4.20    0.70
  -6  -5   6    5.10    0.70
   5   5  -6    9.50    0.80
   5   5  -6    6.20    0.80
  -5  -5   6    7.70    0.70
   4   5  -6   13.40    0.90
   4   5  -6   13.60    0.90
  -4  -5   6   12.80    0.80
   3   5  -6    1.30    0.40
   3   5  -6    0.60    0.40
  -3  -5   6    1.30    0.40
   2   5  -6    0.00    0.30
   2   5  -6    0.60    0.30
  -2  -5   6    0.10    0.20
   1   5  -6    2.00    0.40
   1   5  -6    2.00    0.40
  -1  -5   6    2.90    0.40
   0   5  -6    1.40    0.30
   0   5  -6    1.00    0.30
   0  -5   6    1.30    0.30
  -1   5  -6    2.80    0.40
  -1   5  -6    3.10    0.30
   1  -5   6    2.90    0.30
   1  -5   6    3.20    0.40
  -2   5  -6    2.90    0.40
  -2   5  -6    2.60    0.20
   2  -5   6    3.00    0.40
   2  -5   6    3.00    0.40
  -3   5  -6    3.80    0.40
   3  -5   6    4.00    0.40
   3  -5   6    4.10    0.50
  -4   5  -6   -0.10    0.30
   4  -5   6   -0.20    0.20
   4  -5   6    0.10    0.20
  -5   5  -6    5.10    0.60
   5  -5   6    4.30    0.50
   5  -5   6    4.20    0.50
  -6   5  -6    2.30    0.50
   6  -5   6    1.90    0.40
   6  -5   6    1.60    0.50
  -7   5  -6    0.50    0.40
   7  -5   6   -0.10    0.30
   7  -5   6    0.20    0.40
  -8   5  -6   -0.10    0.40
   8  -5   6    0.20    0.50
  -9   5  -6    5.00    0.80
   9  -5   6    3.90    0.80
   7   4  -6    2.10    0.60
   7   4  -6    3.70    0.60
  -7  -4   6    3.80    0.60
   6   4  -6    3.20    0.50
   6   4  -6    1.90    0.60
  -6  -4   6    2.50    0.50
   5   4  -6    1.80    0.40
   5   4  -6    2.70    0.60
  -5  -4   6    1.90    0.40
   4   4  -6  138.09    3.40
   4   4  -6  137.59    3.50
  -4  -4   6  133.69    3.40
   3   4  -6    1.90    0.40
   3   4  -6    1.90    0.40
  -3  -4   6    2.10    0.40
   2   4  -6   21.30    0.90
   2   4  -6   21.40    0.90
  -2  -4   6   20.90    0.90
   1   4  -6   41.90    1.30
   1   4  -6   42.20    1.30
  -1  -4   6   43.30    1.30
   0   4  -6    2.40    0.30
   0   4  -6    2.20    0.30
   0  -4   6    2.10    0.20
   0  -4   6    2.40    0.30
  -1   4  -6   77.79    2.00
  -1   4  -6   80.79    1.90
   1  -4   6   79.69    2.00
   1  -4   6   81.19    1.90
  -2   4  -6    0.60    0.20
  -2   4  -6    1.00    0.20
   2  -4   6    0.50    0.20
   2  -4   6    0.60    0.20
  -3   4  -6   75.99    1.80
  -3   4  -6   80.19    2.10
   3  -4   6   82.39    2.10
   3  -4   6   79.29    2.00
  -4   4  -6   -0.10    0.20
   4  -4   6    0.00    0.20
   4  -4   6    0.30    0.20
  -5   4  -6   15.80    0.90
   5  -4   6   19.50    0.90
   5  -4   6   17.70    0.70
  -6   4  -6   25.40    1.10
   6  -4   6   27.10    1.00
   6  -4   6   26.60    1.20
  -7   4  -6    3.50    0.60
   7  -4   6    4.30    0.60
  -8   4  -6    0.30    0.40
   8  -4   6    0.50    0.50
  -9   4  -6    1.50    0.50
   9  -4   6    1.00    0.70
   7   3  -6   -0.10    0.40
   7   3  -6    0.20    0.40
  -7  -3   6    0.20    0.30
   6   3  -6    1.40    0.50
   6   3  -6    1.50    0.40
  -6  -3   6    1.10    0.40
   5   3  -6    0.70    0.40
   5   3  -6    0.50    0.30
  -5  -3   6    0.40    0.30
   4   3  -6   63.89    1.80
  -4  -3   6   64.79    1.90
   3   3  -6    2.90    0.40
   3   3  -6    2.10    0.40
  -3  -3   6    2.40    0.40
   2   3  -6   23.50    0.90
   2   3  -6   21.40    0.80
  -2  -3   6   21.90    0.90
   1   3  -6    6.20    0.50
   1   3  -6    6.30    0.50
  -1  -3   6    6.80    0.40
   0   3  -6    2.00    0.30
   0   3  -6    1.60    0.30
   0  -3   6    2.60    0.30
   0  -3   6    2.00    0.20
  -1   3  -6  304.37    6.40
  -1   3  -6  289.67    6.30
   1  -3   6  315.47    6.40
   1  -3   6  305.97    6.40
  -2   3  -6    2.10    0.30
  -2   3  -6    2.00    0.30
   2  -3   6    2.40    0.30
   2  -3   6    2.90    0.30
  -3   3  -6   18.60    0.80
  -3   3  -6   17.90    0.60
   3  -3   6   19.20    0.70
   3  -3   6   19.00    0.80
  -4   3  -6    4.30    0.50
  -4   3  -6    3.40    0.30
   4  -3   6    3.80    0.50
   4  -3   6    4.30    0.40
  -5   3  -6    0.10    0.30
   5  -3   6   -0.20    0.30
   5  -3   6    0.50    0.20
  -6   3  -6  304.57    6.70
   6  -3   6  299.87    6.80
  -7   3  -6    1.90    0.50
   7  -3   6    2.90    0.60
  -8   3  -6   38.90    1.60
   8  -3   6   35.30    1.60
  -9   3  -6    1.10    0.50
   9  -3   6    0.50    0.60
   8   2  -6   -0.50    0.40
   8   2  -6    0.30    0.30
  -8  -2   6    0.40    0.40
   7   2  -6    0.50    0.40
   7   2  -6    0.80    0.40
  -7  -2   6    0.60    0.40
   6   2  -6    0.00    0.40
   6   2  -6   -0.40    0.20
  -6  -2   6   -0.10    0.30
   5   2  -6    1.00    0.40
   5   2  -6    1.50    0.30
  -5  -2   6    0.90    0.30
   4   2  -6    2.30    0.40
   4   2  -6    2.50    0.40
  -4  -2   6    3.10    0.40
   3   2  -6    7.70    0.60
   3   2  -6    7.00    0.50
  -3  -2   6    6.40    0.50
   2   2  -6    0.40    0.20
   2   2  -6    0.30    0.20
  -2  -2   6    0.70    0.20
   1   2  -6   26.40    0.90
   1   2  -6   28.00    0.90
  -1  -2   6   26.80    0.80
  -1  -2   6   27.80    0.90
   0   2  -6   20.50    0.70
   0   2  -6   19.50    0.70
   0  -2   6   21.90    0.70
   0  -2   6   21.00    0.70
  -1   2  -6    8.90    0.50
  -1   2  -6   10.10    0.50
   1  -2   6   11.30    0.50
   1  -2   6   10.60    0.50
  -2   2  -6   72.69    1.80
  -2   2  -6   67.89    1.70
   2  -2   6   71.69    1.80
   2  -2   6   73.59    1.70
  -3   2  -6   18.50    0.80
  -3   2  -6   16.40    0.60
   3  -2   6   17.80    0.80
   3  -2   6   18.70    0.60
  -4   2  -6    7.90    0.50
  -4   2  -6    9.10    0.60
   4  -2   6    8.50    0.40
   4  -2   6    8.00    0.60
  -5   2  -6   13.00    0.60
  -5   2  -6   11.70    0.70
   5  -2   6   13.40    0.60
   5  -2   6   12.40    0.80
  -6   2  -6  260.57    6.00
  -6   2  -6  267.27    5.70
   6  -2   6  261.37    6.00
  -7   2  -6    0.50    0.40
   7  -2   6    0.80    0.50
  -8   2  -6   39.40    1.70
   8  -2   6   38.90    1.70
  -9   2  -6    0.60    0.50
   9  -2   6    0.10    0.60
   8   1  -6    0.30    0.40
  -8  -1   6    0.60    0.40
   7   1  -6   -0.10    0.20
   7   1  -6    0.20    0.40
  -7  -1   6    0.20    0.30
   6   1  -6   13.10    0.90
   6   1  -6   14.70    0.70
  -6  -1   6   13.60    0.80
   5   1  -6    0.30    0.20
   5   1  -6   -0.30    0.30
  -5  -1   6   -0.20    0.20
   4   1  -6   13.10    0.80
   4   1  -6   13.30    0.60
  -4  -1   6   12.20    0.70
   3   1  -6    4.20    0.50
   3   1  -6    3.70    0.30
  -3  -1   6    3.00    0.40
   2   1  -6   39.80    1.10
   2   1  -6   40.90    1.30
  -2  -1   6   40.90    1.20
  -2  -1   6   40.10    1.00
   1   1  -6   14.10    0.60
   1   1  -6   15.10    0.70
  -1  -1   6   14.60    0.50
  -1  -1   6   15.30    0.60
   0   1  -6    4.40    0.40
   0   1  -6    4.60    0.30
   0  -1   6    4.70    0.30
   0  -1   6    4.90    0.30
  -1   1  -6   -0.10    0.20
  -1   1  -6   -0.20    0.20
   1  -1   6   -0.10    0.10
   1  -1   6    0.00    0.10
  -2   1  -6    1.00    0.20
  -2   1  -6    1.10    0.20
   2  -1   6    0.90    0.20
   2  -1   6    1.20    0.20
  -3   1  -6   20.00    0.70
  -3   1  -6   20.10    0.80
   3  -1   6   19.50    0.60
   3  -1   6   19.50    0.80
  -4   1  -6    0.00    0.20
  -4   1  -6    0.10    0.30
   4  -1   6    0.20    0.10
   4  -1   6   -0.10    0.20
  -5   1  -6   14.10    0.80
  -5   1  -6   14.00    0.70
   5  -1   6   12.40    0.80
  -6   1  -6    1.50    0.40
  -6   1  -6    1.60    0.40
   6  -1   6    1.10    0.40
  -7   1  -6    0.10    0.40
  -7   1  -6    0.30    0.40
   7  -1   6    0.60    0.50
  -8   1  -6    8.40    0.90
   8  -1   6    7.40    0.90
   8   0  -6    0.40    0.40
  -8   0   6   -0.20    0.30
   7   0  -6    0.00    0.30
   7   0  -6    0.70    0.30
  -7   0   6   -0.10    0.30
   6   0  -6   14.10    0.70
   6   0  -6   12.30    0.80
  -6   0   6   12.90    0.80
   5   0  -6    7.30    0.70
   5   0  -6    6.30    0.40
  -5   0   6    7.20    0.60
   4   0  -6    5.40    0.40
   4   0  -6    5.40    0.60
  -4   0   6    6.50    0.60
  -4   0   6    6.00    0.40
   3   0  -6    1.50    0.20
   3   0  -6    1.90    0.40
  -3   0   6    2.30    0.30
  -3   0   6    2.30    0.30
   2   0  -6  124.59    2.80
   2   0  -6  129.09    3.00
  -2   0   6  130.19    2.90
  -2   0   6  126.79    3.00
   1   0  -6  172.18    3.70
   1   0  -6  175.08    3.90
  -1   0   6  177.68    3.80
  -1   0   6  176.18    3.80
   0   0  -6    2.50    0.30
   0   0  -6    2.50    0.30
   0   0   6    2.40    0.30
   0   0   6    2.60    0.30
  -1   0  -6  106.29    2.40
  -1   0  -6  106.39    2.50
   1   0   6  105.89    2.40
   1   0   6  108.29    2.50
  -2   0  -6    6.70    0.50
  -2   0  -6    7.30    0.50
   2   0   6    6.90    0.30
   2   0   6    5.40    0.50
  -3   0  -6    0.90    0.30
  -3   0  -6    0.60    0.30
   3   0   6    0.70    0.30
  -4   0  -6    3.00    0.40
  -4   0  -6    2.80    0.40
   4   0   6    2.90    0.50
  -5   0  -6    2.60    0.40
   5   0   6    2.40    0.50
  -6   0  -6    0.20    0.30
   6   0   6   -0.20    0.30
  -7   0  -6    0.30    0.40
   7   0   6   -0.10    0.40
  -8   0  -6    0.00    0.50
   8   0   6   -0.40    0.50
   9  -1  -6    4.50    0.70
  -9   1   6    5.40    0.70
   8  -1  -6   19.40    1.10
  -8   1   6   21.20    1.10
   7  -1  -6    3.10    0.50
  -7   1   6    3.60    0.60
   6  -1  -6  325.97    7.30
  -6   1   6  331.37    7.30
   5  -1  -6  163.68    3.90
  -5   1   6  158.28    3.80
  -5   1   6  161.08    3.60
   4  -1  -6  185.78    4.30
  -4   1   6  180.78    4.20
  -4   1   6  188.18    4.10
   3  -1  -6    4.00    0.50
  -3   1   6    3.20    0.30
  -3   1   6    2.90    0.40
   2  -1  -6    0.10    0.20
  -2   1   6   -0.10    0.10
  -2   1   6   -0.10    0.10
   1  -1  -6    5.40    0.40
  -1   1   6    5.60    0.40
  -1   1   6    5.50    0.40
   0  -1  -6    3.90    0.40
   0  -1  -6    3.60    0.30
   0   1   6    3.90    0.40
   0   1   6    4.40    0.30
  -1  -1  -6  245.58    5.30
  -1  -1  -6  249.18    5.40
   1   1   6  250.07    5.20
   1   1   6  254.37    5.40
  -2  -1  -6   54.09    1.50
  -2  -1  -6   55.69    1.50
   2   1   6   53.79    1.60
  -3  -1  -6    1.80    0.30
   3   1   6    1.30    0.30
  -4  -1  -6   21.20    0.90
   4   1   6   22.20    1.00
   4   1   6   24.00    1.10
  -5  -1  -6    2.80    0.50
   5   1   6    2.20    0.50
   5   1   6    2.70    0.50
  -6  -1  -6    7.20    0.70
   6   1   6    6.50    0.80
   6   1   6    6.70    0.80
  -7  -1  -6    2.00    0.60
   7   1   6    1.90    0.70
   7   1   6    1.30    0.60
  -8  -1  -6    8.20    0.90
   8   1   6    7.90    1.00
   8   1   6    9.00    1.00
   9  -2  -6    4.90    0.80
  -9   2   6    5.20    0.70
   8  -2  -6   12.30    0.90
  -8   2   6   14.60    0.90
   7  -2  -6    0.10    0.30
  -7   2   6    0.30    0.30
   6  -2  -6    0.30    0.30
  -6   2   6    0.20    0.20
  -6   2   6    0.40    0.30
   5  -2  -6   -0.10    0.20
  -5   2   6   -0.10    0.20
  -5   2   6    0.20    0.20
   4  -2  -6   26.60    1.00
  -4   2   6   28.30    1.00
  -4   2   6   28.80    1.00
   3  -2  -6    0.20    0.20
  -3   2   6    0.20    0.20
  -3   2   6    0.00    0.20
   2  -2  -6    2.10    0.30
  -2   2   6    1.50    0.30
  -2   2   6    2.10    0.30
   1  -2  -6    3.90    0.40
  -1   2   6    3.90    0.30
  -1   2   6    3.80    0.40
   0  -2  -6    0.70    0.20
   0  -2  -6    0.70    0.20
   0   2   6    0.80    0.20
  -1  -2  -6  256.07    5.50
  -1  -2  -6  243.58    5.30
   1   2   6  238.08    5.10
   1   2   6  254.87    5.50
  -2  -2  -6    0.40    0.20
   2   2   6    0.40    0.30
   2   2   6    0.40    0.20
  -3  -2  -6    6.30    0.60
   3   2   6    4.70    0.50
   3   2   6    5.30    0.60
  -4  -2  -6    2.10    0.40
   4   2   6    1.70    0.50
   4   2   6    2.00    0.40
  -5  -2  -6    0.70    0.40
   5   2   6    0.20    0.40
   5   2   6    0.10    0.40
  -6  -2  -6  114.79    3.10
   6   2   6  108.09    3.10
   6   2   6  110.99    3.20
  -7  -2  -6   -0.10    0.50
   7   2   6    0.00    0.60
   7   2   6   -0.50    0.50
   9  -3  -6    3.90    0.60
  -9   3   6    3.10    0.60
   8  -3  -6    0.40    0.40
  -8   3   6    0.50    0.40
   7  -3  -6   -0.10    0.30
  -7   3   6    0.10    0.30
  -7   3   6   -0.20    0.30
   6  -3  -6    7.40    0.70
  -6   3   6    6.70    0.50
  -6   3   6    6.40    0.60
   5  -3  -6    0.20    0.30
   5  -3  -6    0.20    0.20
  -5   3   6    0.10    0.20
   4  -3  -6    0.30    0.20
   4  -3  -6    0.00    0.20
  -4   3   6    0.20    0.20
   3  -3  -6    0.10    0.20
   3  -3  -6    0.00    0.20
  -3   3   6   -0.30    0.20
   2  -3  -6   20.20    0.80
   2  -3  -6   21.70    0.90
  -2   3   6   20.70    0.80
   1  -3  -6    1.60    0.30
  -1   3   6    1.00    0.30
   0  -3  -6   32.40    1.10
   0   3   6   30.60    0.90
   0   3   6   31.10    1.10
  -1  -3  -6    2.60    0.40
   1   3   6    2.00    0.30
   1   3   6    2.30    0.30
   1   3   6    2.00    0.20
  -2  -3  -6    0.00    0.20
   2   3   6    0.50    0.30
   2   3   6    0.00    0.30
  -3  -3  -6    0.80    0.40
   3   3   6    0.60    0.30
   3   3   6    0.10    0.30
  -4  -3  -6    0.00    0.40
   4   3   6    0.20    0.40
   4   3   6   -0.20    0.30
  -5  -3  -6    1.90    0.50
   5   3   6    1.50    0.60
   5   3   6    1.50    0.50
  -6  -3  -6    1.60    0.60
   6   3   6    2.20    0.70
   6   3   6    3.00    0.60
  -7  -3  -6    1.10    0.60
   7   3   6    0.90    0.70
   7   3   6    0.60    0.60
   9  -4  -6    0.50    0.40
  -9   4   6    0.20    0.40
   8  -4  -6   12.10    0.90
  -8   4   6   13.20    1.00
  -8   4   6   10.70    0.80
   7  -4  -6    2.30    0.50
   7  -4  -6    2.80    0.50
  -7   4   6    2.90    0.50
   6  -4  -6   22.70    1.10
   6  -4  -6   21.60    1.00
  -6   4   6   24.00    1.00
   5  -4  -6   -0.10    0.20
   5  -4  -6    0.50    0.30
  -5   4   6    0.10    0.20
   4  -4  -6    0.50    0.30
   4  -4  -6    0.60    0.30
  -4   4   6    0.60    0.30
   3  -4  -6    6.20    0.50
   3  -4  -6    6.00    0.50
  -3   4   6    6.90    0.60
   2  -4  -6    0.90    0.30
   2  -4  -6    1.20    0.30
  -2   4   6    1.10    0.30
   1  -4  -6   27.70    1.00
   1  -4  -6   26.90    0.90
  -1   4   6   27.70    1.00
   0  -4  -6    0.40    0.30
   0  -4  -6    0.40    0.20
   0   4   6    0.40    0.20
   0   4   6    0.40    0.20
  -1  -4  -6   13.80    0.80
   1   4   6   13.10    0.80
   1   4   6   13.50    0.70
  -2  -4  -6    1.00    0.40
   2   4   6    0.60    0.30
   2   4   6    0.70    0.30
  -3  -4  -6   11.20    0.80
   3   4   6   10.50    0.80
   3   4   6   12.20    0.80
  -4  -4  -6    0.60    0.40
   4   4   6    0.00    0.40
   4   4   6    1.00    0.50
  -5  -4  -6    0.10    0.50
   5   4   6    0.40    0.40
   5   4   6    0.20    0.50
  -6  -4  -6    0.90    0.60
   6   4   6    0.40    0.50
   6   4   6    0.90    0.60
   9  -5  -6   -0.20    0.30
   8  -5  -6   -0.10    0.30
   8  -5  -6   -0.10    0.30
  -8   5   6    0.30    0.30
   7  -5  -6    3.80    0.60
   7  -5  -6    5.00    0.60
  -7   5   6    2.40    0.50
   6  -5  -6  112.09    3.00
   6  -5  -6  111.89    3.00
  -6   5   6  111.29    2.90
   5  -5  -6    2.50    0.50
   5  -5  -6    2.20    0.40
  -5   5   6    1.60    0.40
   4  -5  -6    5.30    0.60
   4  -5  -6    4.30    0.50
  -4   5   6    3.90    0.50
   3  -5  -6    2.50    0.40
   3  -5  -6    2.20    0.40
  -3   5   6    3.10    0.50
   2  -5  -6   22.60    0.90
   2  -5  -6   23.10    1.00
  -2   5   6   24.20    1.00
   1  -5  -6    0.00    0.20
   1  -5  -6   -0.20    0.20
  -1   5   6    0.10    0.20
   0  -5  -6   30.90    1.20
   0   5   6   30.50    1.00
   0   5   6   28.20    1.20
  -1  -5  -6    3.70    0.50
   1   5   6    3.70    0.50
   1   5   6    4.40    0.50
  -2  -5  -6   10.70    0.80
   2   5   6   10.90    0.80
   2   5   6   10.50    0.80
  -3  -5  -6    0.40    0.40
   3   5   6    0.30    0.40
   3   5   6   -0.20    0.30
  -4  -5  -6    1.70    0.60
   4   5   6    2.10    0.50
   4   5   6    2.80    0.60
  -5  -5  -6    3.50    0.80
   5   5   6    2.40    0.70
   5   5   6    3.90    0.70
   9  -6  -6    1.00    0.40
   9  -6  -6    1.00    0.50
  -9   6   6    1.10    0.50
   8  -6  -6    0.30    0.40
   8  -6  -6    0.90    0.50
  -8   6   6    0.90    0.40
   7  -6  -6    2.00    0.50
   7  -6  -6    2.30    0.50
  -7   6   6    1.30    0.40
   6  -6  -6    6.10    0.70
   6  -6  -6    6.70    0.70
  -6   6   6    6.70    0.70
   5  -6  -6    2.70    0.50
   5  -6  -6    2.70    0.50
  -5   6   6    1.80    0.40
   4  -6  -6   38.80    1.40
   4  -6  -6   38.00    1.40
  -4   6   6   39.70    1.50
   3  -6  -6   14.60    0.80
   3  -6  -6   15.20    0.80
  -3   6   6   15.20    0.90
   2  -6  -6   12.70    0.80
   2  -6  -6   12.90    0.70
  -2   6   6   12.20    0.80
   1  -6  -6  568.44   11.50
   1  -6  -6  556.24   11.70
  -1   6   6  539.55   11.70
   0  -6  -6  112.19    2.90
   0   6   6  107.99    2.90
   0   6   6  105.89    2.60
  -1  -6  -6  205.88    4.90
   1   6   6  208.48    4.70
   1   6   6  201.58    4.90
  -2  -6  -6    0.20    0.40
   2   6   6    0.40    0.40
   2   6   6    0.80    0.40
  -3  -6  -6   -0.10    0.40
   3   6   6   -0.30    0.40
   3   6   6   -0.10    0.40
  -4  -6  -6    1.00    0.60
   4   6   6    0.40    0.50
   4   6   6    1.40    0.60
   9  -7  -6    0.80    0.50
   9  -7  -6    1.90    0.50
  -9   7   6    1.10    0.50
   8  -7  -6    0.50    0.40
   8  -7  -6    0.20    0.40
  -8   7   6   -0.30    0.30
   7  -7  -6    0.60    0.40
   7  -7  -6    0.30    0.40
  -7   7   6    0.60    0.40
   6  -7  -6    0.40    0.40
   6  -7  -6    0.50    0.30
  -6   7   6    0.00    0.40
   5  -7  -6    2.60    0.50
   5  -7  -6    1.40    0.40
  -5   7   6    1.80    0.50
   4  -7  -6    3.10    0.50
   4  -7  -6    3.70    0.50
  -4   7   6    2.90    0.60
   3  -7  -6   16.70    0.80
   3  -7  -6   17.00    0.90
  -3   7   6   16.80    1.00
   2  -7  -6    4.70    0.60
   2  -7  -6    3.70    0.50
  -2   7   6    4.20    0.60
   1  -7  -6    0.10    0.30
  -1   7   6    0.00    0.30
   0  -7  -6    6.90    0.70
   0   7   6    6.70    0.70
  -1  -7  -6    1.40    0.40
   1   7   6    1.10    0.50
   1   7   6    1.10    0.40
  -2  -7  -6    0.70    0.40
   2   7   6    0.20    0.50
   2   7   6    0.70    0.50
  -3  -7  -6    2.20    0.60
   3   7   6    2.20    0.60
   3   7   6    1.30    0.60
   8  -8  -6    1.40    0.50
   8  -8  -6    1.10    0.40
  -8   8   6    0.60    0.50
   7  -8  -6    1.30    0.40
   7  -8  -6    0.90    0.40
  -7   8   6    1.20    0.50
   6  -8  -6    4.50    0.70
   6  -8  -6    4.50    0.70
  -6   8   6    4.80    0.70
   5  -8  -6    1.20    0.40
   5  -8  -6    1.20    0.40
  -5   8   6    1.30    0.50
   4  -8  -6    0.40    0.30
   4  -8  -6    0.90    0.40
  -4   8   6    0.60    0.40
   3  -8  -6    0.90    0.40
   3  -8  -6    0.80    0.40
  -3   8   6    0.40    0.40
   2  -8  -6    4.80    0.60
  -2   8   6    4.80    0.70
   1  -8  -6    5.60    0.70
  -1   8   6    6.50    0.80
   0  -8  -6    1.70    0.50
   0   8   6    2.20    0.60
  -1  -8  -6    1.50    0.50
   1   8   6    1.40    0.60
  -2  -8  -6    1.50    0.60
   2   8   6    0.20    0.50
   2   8   6    0.20    0.50
   7  -9  -6    8.70    0.90
   7  -9  -6    7.40    0.80
  -7   9   6    4.80    0.80
   6  -9  -6    0.40    0.40
   6  -9  -6    0.40    0.40
  -6   9   6    0.10    0.50
   5  -9  -6   12.40    0.90
   5  -9  -6   12.90    0.90
  -5   9   6   13.50    1.10
   4  -9  -6   -0.10    0.30
   4  -9  -6    0.20    0.40
  -4   9   6    0.20    0.40
   3  -9  -6   24.70    1.10
   3  -9  -6   26.50    1.30
  -3   9   6   26.00    1.40
   2  -9  -6    6.60    0.80
  -2   9   6    7.00    0.90
   1  -9  -6    5.50    0.80
  -1   9   6    4.30    0.80
   0  -9  -6    1.70    0.50
   0   9   6    1.50    0.60
  -1  -9  -6    0.10    0.50
   1   9   6    0.70    0.50
   6 -10  -6   70.49    2.30
   6 -10  -6   71.69    2.30
  -6  10   6   65.79    2.50
   5 -10  -6   20.60    1.20
   5 -10  -6   19.50    1.10
  -5  10   6   18.10    1.30
   4 -10  -6    0.60    0.40
   4 -10  -6    0.20    0.40
  -4  10   6    0.70    0.60
   3 -10  -6    1.10    0.50
  -3  10   6    1.30    0.60
   2 -10  -6   -0.30    0.40
  -2  10   6   -0.20    0.60
   1 -10  -6   70.59    2.40
  -1  10   6   73.59    2.50
  -1  11  -7    1.70    0.60
   1 -11   7    0.90    0.40
  -2  11  -7    0.10    0.40
   2 -11   7    0.20    0.40
  -3  11  -7    9.20    0.90
   3 -11   7    6.70    0.80
  -4  11  -7    2.10    0.60
   4 -11   7    1.70    0.60
  -5  11  -7   13.40    1.10
  -5  11  -7    9.80    1.00
   5 -11   7    9.70    1.00
  -6  11  -7   -0.10    0.50
  -6  11  -7   -0.40    0.50
   6 -11   7    0.10    0.50
   1  10  -7    5.00    0.80
  -1 -10   7    4.30    0.70
   0  10  -7   -0.10    0.50
   0 -10   7    0.20    0.40
  -1  10  -7    1.70    0.50
   1 -10   7    0.90    0.40
  -2  10  -7    0.10    0.40
   2 -10   7    0.20    0.40
  -3  10  -7    6.10    0.80
   3 -10   7    4.10    0.60
  -4  10  -7    0.90    0.50
  -4  10  -7    0.30    0.50
   4 -10   7    0.80    0.40
  -5  10  -7   -0.70    0.40
   5 -10   7    0.20    0.40
  -6  10  -7    1.80    0.60
   6 -10   7    1.90    0.60
   6 -10   7    2.50    0.60
  -7  10  -7    0.60    0.50
   7 -10   7    1.10    0.60
   7 -10   7    0.40    0.50
   2   9  -7    2.10    0.60
  -2  -9   7    1.90    0.50
  -2  -9   7    1.10    0.40
   1   9  -7    1.70    0.50
  -1  -9   7    1.50    0.50
   0   9  -7   -0.30    0.40
   0  -9   7    0.20    0.30
  -1   9  -7    7.60    0.80
   1  -9   7    7.00    0.70
  -2   9  -7    5.40    0.70
   2  -9   7    5.20    0.70
  -3   9  -7    0.10    0.50
  -3   9  -7    0.50    0.30
   3  -9   7    0.50    0.40
  -4   9  -7    9.10    0.90
   4  -9   7    6.50    0.70
   4  -9   7    9.00    0.80
  -5   9  -7   35.50    1.50
   5  -9   7   35.10    1.50
   5  -9   7   35.80    1.50
  -6   9  -7    1.30    0.50
   6  -9   7    1.10    0.50
   6  -9   7    1.60    0.50
  -7   9  -7    5.60    0.80
   7  -9   7    6.40    0.80
   7  -9   7    6.40    0.80
  -8   9  -7    9.10    0.90
   8  -9   7    9.60    1.00
   8  -9   7    8.70    0.90
   3   8  -7    0.30    0.50
  -3  -8   7   -0.20    0.30
  -3  -8   7   -0.30    0.30
   2   8  -7   -0.30    0.40
  -2  -8   7    0.00    0.30
  -2  -8   7   -0.10    0.30
   1   8  -7    7.60    0.80
  -1  -8   7    6.30    0.60
  -1  -8   7    5.80    0.70
   0   8  -7    2.90    0.50
   0  -8   7    2.10    0.50
  -1   8  -7    4.30    0.60
   1  -8   7    4.10    0.50
  -2   8  -7    6.30    0.70
   2  -8   7    7.00    0.70
  -3   8  -7  365.76    8.10
   3  -8   7  381.66    8.00
   3  -8   7  366.36    8.20
  -4   8  -7   17.90    1.00
   4  -8   7   17.40    0.90
   4  -8   7   17.80    1.00
  -5   8  -7    5.00    0.70
   5  -8   7    5.50    0.70
   5  -8   7    5.30    0.70
  -6   8  -7    0.90    0.50
   6  -8   7    0.80    0.50
   6  -8   7    1.00    0.40
  -7   8  -7    0.30    0.50
   7  -8   7    1.20    0.40
   7  -8   7    0.80    0.50
  -8   8  -7    8.60    0.90
   8  -8   7   10.90    0.90
   8  -8   7    9.40    1.10
   4   7  -7    7.30    0.80
  -4  -7   7    4.90    0.70
  -4  -7   7    4.80    0.70
   3   7  -7   -0.50    0.40
   3   7  -7    0.70    0.40
  -3  -7   7   -0.10    0.30
   2   7  -7    5.60    0.70
   2   7  -7    3.50    0.60
  -2  -7   7    3.80    0.60
   1   7  -7    5.40    0.60
   1   7  -7    6.10    0.70
  -1  -7   7    4.20    0.60
   0   7  -7    1.30    0.40
   0   7  -7    0.60    0.30
   0  -7   7    0.60    0.30
  -1   7  -7   16.50    0.90
   1  -7   7   16.00    0.80
  -2   7  -7   16.00    0.90
   2  -7   7   15.50    0.80
   2  -7   7   14.80    0.70
  -3   7  -7   29.00    1.20
   3  -7   7   27.30    1.10
   3  -7   7   27.90    1.10
  -4   7  -7    3.80    0.50
   4  -7   7    4.80    0.60
   4  -7   7    4.30    0.60
  -5   7  -7    0.00    0.40
   5  -7   7   -0.30    0.30
   5  -7   7   -0.20    0.30
  -6   7  -7    2.60    0.60
   6  -7   7    1.80    0.40
   6  -7   7    2.10    0.50
  -7   7  -7    6.00    0.70
   7  -7   7    5.10    0.60
   7  -7   7    5.20    0.70
  -8   7  -7   36.30    1.60
   8  -7   7   38.70    1.70
   8  -7   7   35.60    1.40
   5   6  -7    0.70    0.40
   5   6  -7    0.20    0.50
  -5  -6   7    0.40    0.40
   4   6  -7    6.00    0.80
   4   6  -7    7.30    0.80
  -4  -6   7    5.90    0.70
   3   6  -7    7.50    0.80
   3   6  -7    8.20    0.80
  -3  -6   7    7.70    0.80
   2   6  -7    1.20    0.40
   2   6  -7    0.60    0.40
  -2  -6   7    0.90    0.30
   1   6  -7    9.10    0.70
   1   6  -7    8.70    0.70
  -1  -6   7    8.30    0.60
   0   6  -7    4.80    0.60
   0   6  -7    4.20    0.40
   0  -6   7    3.50    0.50
  -1   6  -7    0.60    0.30
  -1   6  -7    1.20    0.40
   1  -6   7    0.70    0.20
   1  -6   7    0.50    0.30
  -2   6  -7    4.20    0.50
   2  -6   7    4.20    0.50
   2  -6   7    4.20    0.40
  -3   6  -7   19.50    0.90
   3  -6   7   20.20    0.90
   3  -6   7   20.20    0.90
  -4   6  -7   -0.20    0.30
   4  -6   7   -0.10    0.30
   4  -6   7    0.00    0.30
  -5   6  -7    0.30    0.40
   5  -6   7   -0.10    0.30
   5  -6   7   -0.10    0.30
  -6   6  -7    1.80    0.50
   6  -6   7    1.70    0.40
   6  -6   7    2.30    0.50
  -7   6  -7   -0.10    0.40
   7  -6   7    0.00    0.40
   7  -6   7    0.30    0.30
  -8   6  -7    5.40    0.70
   8  -6   7    6.20    0.90
  -9   6  -7    1.30    0.60
   9  -6   7    1.20    0.60
   6   5  -7    6.50    0.80
   6   5  -7    2.70    0.70
  -6  -5   7    4.40    0.70
   5   5  -7    0.10    0.40
   5   5  -7    0.20    0.50
  -5  -5   7   -0.20    0.30
   4   5  -7   -0.10    0.30
   4   5  -7    0.20    0.40
  -4  -5   7    0.10    0.30
   3   5  -7    0.10    0.40
   3   5  -7    0.00    0.30
  -3  -5   7    0.20    0.30
   2   5  -7    2.60    0.50
   2   5  -7    3.10    0.50
  -2  -5   7    2.50    0.40
   1   5  -7    3.20    0.40
   1   5  -7    2.70    0.40
  -1  -5   7    2.00    0.40
   0   5  -7   12.30    0.70
   0   5  -7   10.60    0.70
   0  -5   7   12.30    0.70
  -1   5  -7    9.40    0.60
  -1   5  -7    9.30    0.50
   1  -5   7    8.90    0.60
   1  -5   7   10.10    0.50
  -2   5  -7    7.00    0.60
   2  -5   7    7.50    0.50
   2  -5   7    7.20    0.50
  -3   5  -7   -0.10    0.30
   3  -5   7    0.10    0.20
   3  -5   7    0.10    0.30
  -4   5  -7    3.90    0.50
   4  -5   7    4.50    0.50
   4  -5   7    4.00    0.50
  -5   5  -7    0.00    0.30
   5  -5   7   -0.20    0.20
   5  -5   7    0.10    0.30
  -6   5  -7    0.60    0.40
   6  -5   7    0.90    0.50
   6  -5   7    1.50    0.40
  -7   5  -7   10.00    0.90
   7  -5   7    7.10    0.80
  -8   5  -7   -0.40    0.40
   8  -5   7   -0.40    0.40
  -9   5  -7    1.60    0.60
   9  -5   7    1.50    0.70
   6   4  -7    6.80    0.70
   6   4  -7    4.00    0.70
  -6  -4   7    4.70    0.60
   5   4  -7    1.30    0.50
   5   4  -7    2.00    0.50
  -5  -4   7    1.70    0.40
   4   4  -7   69.09    2.20
   4   4  -7   70.59    2.00
  -4  -4   7   68.09    2.10
   3   4  -7   12.50    0.70
   3   4  -7   12.40    0.80
  -3  -4   7   12.30    0.70
   2   4  -7   38.10    1.30
   2   4  -7   37.90    1.30
  -2  -4   7   37.50    1.30
   1   4  -7   28.80    1.00
   1   4  -7   29.30    1.10
  -1  -4   7   29.30    1.10
   0   4  -7    2.70    0.40
   0   4  -7    3.50    0.40
   0  -4   7    2.80    0.30
   0  -4   7    3.00    0.40
  -1   4  -7  111.59    2.60
  -1   4  -7  107.49    2.70
   1  -4   7  109.19    2.70
   1  -4   7  109.59    2.60
  -2   4  -7    2.90    0.30
  -2   4  -7    3.40    0.40
   2  -4   7    3.10    0.40
   2  -4   7    3.30    0.40
  -3   4  -7   44.00    1.40
   3  -4   7   43.00    1.40
   3  -4   7   42.70    1.30
  -4   4  -7    1.20    0.30
   4  -4   7    1.80    0.40
   4  -4   7    1.80    0.30
  -5   4  -7    1.30    0.40
   5  -4   7    0.20    0.30
   5  -4   7    0.70    0.20
  -6   4  -7   12.70    0.90
   6  -4   7   12.20    0.90
  -7   4  -7    0.90    0.50
   7  -4   7    0.90    0.50
  -8   4  -7    2.00    0.60
   8  -4   7    2.00    0.60
  -9   4  -7    2.60    0.70
   9  -4   7    2.70    0.70
   7   3  -7    0.30    0.50
   7   3  -7    1.00    0.40
  -7  -3   7    0.90    0.40
   6   3  -7    5.10    0.70
   6   3  -7    6.10    0.60
  -6  -3   7    6.20    0.70
   5   3  -7    1.70    0.40
   5   3  -7    1.50    0.50
  -5  -3   7    1.80    0.40
   4   3  -7   56.89    1.80
   4   3  -7   53.69    1.60
  -4  -3   7   53.99    1.70
   3   3  -7    4.20    0.40
   3   3  -7    4.00    0.50
  -3  -3   7    3.90    0.50
   2   3  -7    8.00    0.50
   2   3  -7    8.10    0.60
  -2  -3   7    8.20    0.50
   1   3  -7   31.30    1.00
   1   3  -7   29.80    1.10
  -1  -3   7   30.70    1.00
   0   3  -7    8.50    0.50
   0   3  -7    9.20    0.50
   0  -3   7    9.00    0.50
   0  -3   7    8.70    0.50
  -1   3  -7  164.38    3.70
  -1   3  -7  163.08    3.70
   1  -3   7  163.58    3.70
   1  -3   7  166.18    3.70
  -2   3  -7    7.90    0.50
  -2   3  -7    6.90    0.40
   2  -3   7    7.50    0.50
   2  -3   7    8.60    0.50
  -3   3  -7    5.80    0.40
  -3   3  -7    7.00    0.50
   3  -3   7    5.30    0.50
   3  -3   7    6.80    0.40
  -4   3  -7   33.20    1.00
  -4   3  -7   34.40    1.20
   4  -3   7   35.40    1.30
   4  -3   7   34.50    1.10
  -5   3  -7   15.30    0.90
   5  -3   7   15.90    0.70
   5  -3   7   16.10    0.90
  -6   3  -7    1.20    0.40
   6  -3   7    0.90    0.50
  -7   3  -7    0.30    0.40
   7  -3   7   -0.50    0.40
  -8   3  -7  233.68    5.60
   8  -3   7  230.38    5.70
   7   2  -7    0.40    0.50
   7   2  -7    1.00    0.30
  -7  -2   7    0.70    0.40
   6   2  -7    0.00    0.40
   6   2  -7    0.00    0.20
  -6  -2   7    0.00    0.30
   5   2  -7    0.70    0.40
   5   2  -7    1.70    0.40
  -5  -2   7    0.90    0.30
   4   2  -7    0.10    0.30
   4   2  -7    0.00    0.20
  -4  -2   7   -0.10    0.20
   3   2  -7    0.60    0.30
   3   2  -7    0.80    0.20
  -3  -2   7    0.90    0.30
   2   2  -7    6.70    0.50
   2   2  -7    6.50    0.40
  -2  -2   7    6.30    0.50
   1   2  -7    0.90    0.30
   1   2  -7    1.20    0.20
  -1  -2   7    1.30    0.30
  -1  -2   7    0.90    0.20
   0   2  -7   22.80    0.80
   0   2  -7   22.90    0.80
   0  -2   7   21.20    0.80
   0  -2   7   21.40    0.70
  -1   2  -7    2.40    0.30
  -1   2  -7    2.50    0.30
   1  -2   7    2.90    0.30
   1  -2   7    2.30    0.30
  -2   2  -7    9.10    0.50
  -2   2  -7    9.90    0.60
   2  -2   7    9.70    0.60
   2  -2   7   10.90    0.50
  -3   2  -7   20.40    0.80
  -3   2  -7   20.90    0.90
   3  -2   7   21.00    0.70
   3  -2   7   21.70    0.90
  -4   2  -7   11.90    0.70
  -4   2  -7   12.40    0.60
   4  -2   7   12.10    0.70
   4  -2   7   12.30    0.50
  -5   2  -7    0.30    0.30
  -5   2  -7   -0.30    0.30
   5  -2   7    0.10    0.30
  -6   2  -7    1.50    0.40
   6  -2   7    1.40    0.40
  -7   2  -7    5.30    0.70
   7  -2   7    6.20    0.80
  -8   2  -7   16.30    1.20
   8  -2   7   15.20    1.20
   8   1  -7    0.80    0.50
  -8  -1   7    1.20    0.40
   7   1  -7    4.40    0.70
  -7  -1   7    5.00    0.60
   6   1  -7   22.40    0.90
   6   1  -7   21.80    1.10
  -6  -1   7   21.20    1.00
   5   1  -7   10.90    0.80
   5   1  -7   10.00    0.60
  -5  -1   7    9.90    0.70
   4   1  -7   13.40    0.60
   4   1  -7   12.70    0.80
  -4  -1   7   11.30    0.70
   3   1  -7    1.00    0.30
   3   1  -7    1.70    0.30
  -3  -1   7    1.30    0.30
   2   1  -7    3.70    0.40
   2   1  -7    3.60    0.40
  -2  -1   7    4.60    0.40
  -2  -1   7    3.90    0.30
   1   1  -7    8.70    0.50
   1   1  -7    9.80    0.60
  -1  -1   7    8.70    0.50
  -1  -1   7    9.00    0.40
   0   1  -7    2.40    0.30
   0   1  -7    3.10    0.40
   0  -1   7    2.90    0.30
   0  -1   7    2.30    0.30
  -1   1  -7    0.00    0.20
  -1   1  -7    0.20    0.20
   1  -1   7    0.10    0.20
   1  -1   7    0.50    0.20
  -2   1  -7    0.30    0.20
  -2   1  -7    0.60    0.20
   2  -1   7    0.70    0.20
   2  -1   7    0.60    0.20
  -3   1  -7   25.10    0.90
  -3   1  -7   24.80    0.90
   3  -1   7   24.70    0.70
   3  -1   7   24.30    1.00
  -4   1  -7    0.00    0.20
  -4   1  -7   -0.20    0.20
   4  -1   7   -0.10    0.20
  -5   1  -7    0.60    0.30
  -5   1  -7    0.00    0.30
   5  -1   7    0.30    0.30
  -6   1  -7    0.90    0.40
  -6   1  -7    0.90    0.40
   6  -1   7    0.70    0.40
  -7   1  -7    7.80    0.80
   7  -1   7    7.60    0.90
  -8   1  -7    0.10    0.50
   8  -1   7    0.20    0.50
   8   0  -7    2.40    0.60
  -8   0   7    1.70    0.50
   7   0  -7   10.00    0.80
  -7   0   7    9.20    0.70
   6   0  -7    2.10    0.50
  -6   0   7    2.10    0.40
   5   0  -7    0.10    0.30
   5   0  -7    0.10    0.20
  -5   0   7    0.20    0.30
   4   0  -7  514.45   10.90
  -4   0   7  520.75   10.50
  -4   0   7  507.75   10.80
   3   0  -7    3.60    0.50
  -3   0   7    3.10    0.30
  -3   0   7    3.30    0.40
   2   0  -7    4.50    0.30
   2   0  -7    4.80    0.50
  -2   0   7    4.50    0.40
  -2   0   7    4.60    0.50
   1   0  -7  147.19    3.40
   1   0  -7  141.89    3.20
  -1   0   7  144.29    3.30
  -1   0   7  143.49    3.30
   0   0  -7   10.50    0.50
   0   0  -7   11.10    0.60
   0   0   7   12.00    0.50
   0   0   7   11.90    0.60
  -1   0  -7   13.40    0.60
  -1   0  -7   16.00    0.70
   1   0   7   14.00    0.70
   1   0   7   14.40    0.50
  -2   0  -7    6.50    0.50
  -2   0  -7    6.60    0.50
   2   0   7    6.10    0.30
   2   0   7    6.20    0.50
  -3   0  -7    1.30    0.30
  -3   0  -7    0.90    0.30
   3   0   7    0.90    0.30
  -4   0  -7    0.50    0.30
  -4   0  -7    0.70    0.30
   4   0   7    0.10    0.30
  -5   0  -7    2.20    0.40
  -5   0  -7    2.20    0.50
   5   0   7    0.90    0.40
  -6   0  -7    7.40    0.70
  -6   0  -7    6.10    0.70
   6   0   7    6.20    0.70
  -7   0  -7    0.50    0.50
  -7   0  -7   -0.20    0.40
   7   0   7   -0.10    0.40
  -8   0  -7    0.70    0.50
   8   0   7   -0.60    0.50
   8  -1  -7    1.50    0.50
  -8   1   7    0.50    0.40
   7  -1  -7    0.60    0.40
  -7   1   7    0.90    0.40
   6  -1  -7    4.80    0.60
  -6   1   7    6.40    0.70
   5  -1  -7    4.40    0.60
  -5   1   7    5.30    0.50
  -5   1   7    3.80    0.50
   4  -1  -7  388.46    8.50
  -4   1   7  402.66    8.20
  -4   1   7  383.96    8.40
   3  -1  -7    7.30    0.60
  -3   1   7    8.30    0.50
  -3   1   7    9.10    0.50
   2  -1  -7   46.40    1.40
  -2   1   7   46.50    1.40
  -2   1   7   44.80    1.30
   1  -1  -7    0.30    0.20
  -1   1   7    0.80    0.20
  -1   1   7    0.70    0.20
   0  -1  -7    3.30    0.40
   0  -1  -7    3.00    0.30
   0   1   7    2.80    0.40
   0   1   7    3.30    0.30
  -1  -1  -7  145.49    3.30
  -1  -1  -7  147.59    3.40
   1   1   7  148.89    3.40
   1   1   7  143.59    3.20
  -2  -1  -7   32.60    1.10
  -2  -1  -7   31.40    1.00
   2   1   7   30.90    1.10
   2   1   7   29.70    0.80
  -3  -1  -7   35.60    1.20
  -3  -1  -7   31.20    1.20
   3   1   7   32.20    1.20
  -4  -1  -7    5.20    0.60
  -4  -1  -7    5.10    0.60
   4   1   7    3.90    0.50
  -5  -1  -7    1.30    0.40
   5   1   7    0.60    0.40
  -6  -1  -7   20.70    1.10
   6   1   7   19.80    1.20
  -7  -1  -7    0.80    0.50
   7   1   7    0.30    0.50
   9  -2  -7    1.30    0.50
  -9   2   7    1.80    0.50
   8  -2  -7    0.20    0.40
  -8   2   7    0.20    0.40
   7  -2  -7    6.50    0.70
  -7   2   7    6.00    0.70
   6  -2  -7   -0.20    0.30
  -6   2   7    0.00    0.30
   5  -2  -7   15.90    0.90
  -5   2   7   18.50    0.90
  -5   2   7   18.20    0.80
   4  -2  -7    2.00    0.40
  -4   2   7    1.90    0.30
  -4   2   7    1.90    0.40
   3  -2  -7    0.00    0.20
  -3   2   7   -0.10    0.20
  -3   2   7   -0.10    0.20
   2  -2  -7    0.00    0.20
  -2   2   7    0.20    0.20
  -2   2   7    0.20    0.20
   1  -2  -7   35.50    1.20
  -1   2   7   35.30    1.20
  -1   2   7   35.40    1.10
   0  -2  -7    4.20    0.30
   0  -2  -7    4.90    0.50
   0   2   7    4.80    0.50
   0   2   7    3.80    0.30
  -1  -2  -7   47.80    1.30
  -1  -2  -7   48.80    1.50
   1   2   7   47.60    1.20
   1   2   7   48.50    1.50
  -2  -2  -7    0.00    0.20
  -2  -2  -7   -0.10    0.20
   2   2   7    0.40    0.30
  -3  -2  -7    0.80    0.30
   3   2   7    0.50    0.30
  -4  -2  -7   28.90    1.20
   4   2   7   29.00    1.30
   4   2   7   28.10    1.20
  -5  -2  -7    0.30    0.40
   5   2   7   -0.50    0.30
   5   2   7    0.10    0.50
  -6  -2  -7   35.30    1.50
   6   2   7   34.60    1.60
   6   2   7   32.20    1.50
  -7  -2  -7    3.20    0.70
   7   2   7    3.80    0.80
   7   2   7    3.20    0.70
   9  -3  -7    0.30    0.40
  -9   3   7   -0.10    0.30
   8  -3  -7   11.30    0.90
  -8   3   7   12.90    0.90
   7  -3  -7    0.10    0.30
  -7   3   7    0.10    0.30
   6  -3  -7    1.10    0.40
  -6   3   7    0.60    0.30
  -6   3   7    1.00    0.40
   5  -3  -7    0.80    0.30
  -5   3   7    0.20    0.30
  -5   3   7    0.60    0.30
   4  -3  -7    0.40    0.30
  -4   3   7    0.20    0.20
  -4   3   7    0.10    0.20
   3  -3  -7    1.40    0.30
  -3   3   7    1.40    0.30
  -3   3   7    0.70    0.30
   2  -3  -7    0.80    0.30
  -2   3   7    0.10    0.20
  -2   3   7    0.20    0.20
   1  -3  -7    4.00    0.50
  -1   3   7    4.10    0.50
  -1   3   7    3.50    0.40
   0  -3  -7    1.90    0.30
   0  -3  -7    1.30    0.30
   0   3   7    1.50    0.40
   0   3   7    1.90    0.20
  -1  -3  -7    0.00    0.30
   1   3   7    0.10    0.30
  -2  -3  -7    0.00    0.30
   2   3   7    0.30    0.30
   2   3   7    0.40    0.30
  -3  -3  -7    2.90    0.50
   3   3   7    2.60    0.50
   3   3   7    2.30    0.50
  -4  -3  -7    0.90    0.40
   4   3   7    0.90    0.50
   4   3   7    0.40    0.40
  -5  -3  -7    4.70    0.70
   5   3   7    3.40    0.70
   5   3   7    4.70    0.70
  -6  -3  -7    2.20    0.60
   6   3   7    2.30    0.70
   6   3   7    1.30    0.60
   9  -4  -7    6.00    0.80
  -9   4   7    8.80    0.90
   8  -4  -7    3.10    0.60
  -8   4   7    2.70    0.50
   7  -4  -7    2.50    0.50
  -7   4   7    2.20    0.40
  -7   4   7    2.60    0.50
   6  -4  -7    0.60    0.30
  -6   4   7    0.80    0.30
   5  -4  -7    3.10    0.50
   5  -4  -7    2.60    0.50
  -5   4   7    1.80    0.40
   4  -4  -7    3.90    0.50
   4  -4  -7    4.10    0.50
  -4   4   7    3.00    0.50
   3  -4  -7    8.00    0.60
   3  -4  -7    7.30    0.60
  -3   4   7    8.00    0.60
   2  -4  -7   24.50    0.90
   2  -4  -7   25.10    1.00
  -2   4   7   25.10    1.10
   1  -4  -7   41.00    1.40
  -1   4   7   38.20    1.40
  -1   4   7   39.80    1.20
   0  -4  -7    5.50    0.60
   0   4   7    4.10    0.30
   0   4   7    3.80    0.50
  -1  -4  -7   15.60    0.90
   1   4   7   15.60    0.80
   1   4   7   16.10    0.90
  -2  -4  -7    5.10    0.60
   2   4   7    5.60    0.70
   2   4   7    5.20    0.60
  -3  -4  -7    0.60    0.40
   3   4   7   -0.50    0.30
   3   4   7    0.20    0.40
  -4  -4  -7    3.80    0.60
   4   4   7    4.80    0.70
   4   4   7    4.00    0.70
  -5  -4  -7    0.40    0.50
   5   4   7   -0.20    0.50
   5   4   7    0.00    0.50
   9  -5  -7    2.20    0.60
  -9   5   7    2.40    0.60
   8  -5  -7    8.00    0.80
  -8   5   7    9.10    0.80
   7  -5  -7    0.00    0.30
   7  -5  -7    0.00    0.30
  -7   5   7    0.30    0.40
   6  -5  -7   61.99    2.00
   6  -5  -7   64.09    2.00
  -6   5   7   65.99    2.00
   5  -5  -7   19.90    1.00
   5  -5  -7   19.50    1.00
  -5   5   7   19.10    1.00
   4  -5  -7   44.90    1.50
   4  -5  -7   43.70    1.50
  -4   5   7   44.00    1.60
   3  -5  -7    7.30    0.60
   3  -5  -7    7.80    0.60
  -3   5   7    7.80    0.70
   2  -5  -7    4.80    0.60
   2  -5  -7    5.30    0.50
  -2   5   7    5.40    0.60
   1  -5  -7    4.50    0.60
   1  -5  -7    3.00    0.40
  -1   5   7    3.80    0.50
   0  -5  -7    4.60    0.60
   0   5   7    6.50    0.50
   0   5   7    3.80    0.50
  -1  -5  -7  165.68    4.10
   1   5   7  170.68    3.90
   1   5   7  169.88    4.20
  -2  -5  -7   25.50    1.20
   2   5   7   25.50    1.20
   2   5   7   25.70    1.30
  -3  -5  -7   13.90    1.00
   3   5   7   12.70    1.00
   3   5   7   14.80    1.00
  -4  -5  -7   10.20    1.00
   4   5   7    9.40    0.90
   4   5   7   10.60    1.00
  -5  -5  -7    3.80    0.80
   5   5   7    3.10    0.70
   5   5   7    3.10    0.70
   8  -6  -7    1.30    0.50
   8  -6  -7    0.90    0.40
  -8   6   7    1.00    0.40
   7  -6  -7    0.70    0.40
   7  -6  -7    0.30    0.40
  -7   6   7    0.00    0.40
   6  -6  -7    0.20    0.30
   6  -6  -7    0.00    0.30
  -6   6   7    0.10    0.30
   5  -6  -7    0.60    0.30
   5  -6  -7    0.90    0.40
  -5   6   7    0.90    0.40
   4  -6  -7    7.30    0.70
   4  -6  -7    9.20    0.80
  -4   6   7    8.10    0.80
   3  -6  -7   15.80    0.90
   3  -6  -7   15.90    0.80
  -3   6   7   15.20    1.00
   2  -6  -7    1.10    0.40
   2  -6  -7    1.30    0.30
  -2   6   7    1.70    0.50
   1  -6  -7   -0.90    0.30
  -1   6   7    0.20    0.30
   0  -6  -7    0.40    0.40
   0   6   7    0.70    0.40
  -1  -6  -7  224.58    5.30
   1   6   7  217.38    5.20
   1   6   7  213.18    5.00
  -2  -6  -7    0.90    0.50
   2   6   7    1.10    0.50
   2   6   7    0.30    0.40
  -3  -6  -7   15.70    1.10
   3   6   7   15.00    1.10
   3   6   7   16.40    1.10
  -4  -6  -7    4.70    0.80
   4   6   7    4.40    0.80
   4   6   7    4.60    0.80
   8  -7  -7    0.60    0.40
   8  -7  -7    0.80    0.50
  -8   7   7    0.90    0.50
   7  -7  -7    0.30    0.40
   7  -7  -7   -0.30    0.30
  -7   7   7    0.20    0.40
   6  -7  -7    3.10    0.60
   6  -7  -7    2.30    0.50
  -6   7   7    2.20    0.50
   5  -7  -7    2.40    0.50
   5  -7  -7    1.90    0.50
  -5   7   7    2.30    0.50
   4  -7  -7    5.80    0.70
   4  -7  -7    7.20    0.70
  -4   7   7    5.50    0.80
   3  -7  -7    3.60    0.50
   3  -7  -7    3.40    0.60
  -3   7   7    2.80    0.60
   2  -7  -7    0.00    0.30
  -2   7   7    0.20    0.40
   1  -7  -7    0.10    0.30
  -1   7   7    0.30    0.40
   0  -7  -7    2.20    0.50
   0   7   7    2.20    0.60
  -1  -7  -7    2.60    0.60
   1   7   7    2.50    0.60
  -2  -7  -7   -0.10    0.50
   2   7   7    0.00    0.50
   2   7   7    0.50    0.50
  -3  -7  -7    0.80    0.60
   3   7   7    0.40    0.50
   3   7   7    1.10    0.60
   8  -8  -7    1.90    0.60
   7  -8  -7    1.90    0.50
   7  -8  -7    0.80    0.50
  -7   8   7    1.00    0.50
   6  -8  -7   22.50    1.20
   6  -8  -7   22.10    1.20
  -6   8   7   21.80    1.30
   5  -8  -7    7.70    0.80
   5  -8  -7    7.60    0.80
  -5   8   7    5.90    0.80
   4  -8  -7    0.60    0.40
   4  -8  -7    1.50    0.50
  -4   8   7    1.10    0.50
   3  -8  -7   24.40    1.10
   3  -8  -7   25.60    1.30
  -3   8   7   23.90    1.30
   2  -8  -7    1.10    0.50
  -2   8   7    1.30    0.50
   1  -8  -7    0.70    0.40
  -1   8   7    0.50    0.50
   0  -8  -7   -0.30    0.40
   0   8   7    0.50    0.50
  -1  -8  -7    0.80    0.50
   1   8   7    0.70    0.60
  -2  -8  -7    1.00    0.60
   2   8   7    0.90    0.60
   7  -9  -7   -0.10    0.40
   7  -9  -7   -0.20    0.40
  -7   9   7   -0.20    0.50
   6  -9  -7    7.50    0.90
   6  -9  -7    8.90    0.90
  -6   9   7    8.70    1.00
   5  -9  -7   21.50    1.20
   5  -9  -7   22.00    1.20
  -5   9   7   24.00    1.40
   4  -9  -7    5.30    0.70
   4  -9  -7    4.30    0.60
  -4   9   7    3.50    0.70
   3  -9  -7    0.30    0.50
  -3   9   7    0.70    0.50
   2  -9  -7    0.40    0.40
  -2   9   7   -0.50    0.40
   1  -9  -7    5.40    0.80
  -1   9   7    6.80    0.90
   0  -9  -7    6.20    0.80
   0   9   7    3.90    0.80
   5 -10  -7    2.20    0.60
   5 -10  -7    2.90    0.60
  -5  10   7    2.90    0.80
   4 -10  -7    1.30    0.50
  -4  10   7    0.90    0.60
   3 -10  -7    8.50    0.90
  -3  10   7    9.00    1.00
  -3  11  -8    1.20    0.60
   3 -11   8    0.80    0.50
  -4  11  -8    0.00    0.50
   4 -11   8    0.50    0.50
   0  10  -8    3.50    0.70
   0 -10   8    2.00    0.50
  -1  10  -8    0.40    0.50
   1 -10   8    0.40    0.40
  -2  10  -8    1.40    0.60
   2 -10   8    1.10    0.40
  -3  10  -8    4.00    0.70
   3 -10   8    3.80    0.60
  -4  10  -8    5.10    0.80
   4 -10   8    3.60    0.70
  -5  10  -8    0.60    0.50
   5 -10   8    1.40    0.60
   5 -10   8    1.10    0.50
  -6  10  -8    0.40    0.50
   6 -10   8   -0.10    0.50
   6 -10   8    0.00    0.50
   1   9  -8    1.30    0.50
  -1  -9   8    0.80    0.40
   0   9  -8    2.70    0.60
   0  -9   8    2.70    0.60
  -1   9  -8    1.80    0.50
   1  -9   8    1.50    0.50
  -2   9  -8   11.60    1.00
   2  -9   8   11.20    0.80
  -3   9  -8   66.29    2.20
  -4   9  -8    5.30    0.70
   4  -9   8    5.40    0.70
   4  -9   8    4.40    0.70
  -5   9  -8   38.50    1.60
   5  -9   8   38.10    1.60
   5  -9   8   37.80    1.60
  -6   9  -8    0.20    0.50
   6  -9   8   -0.10    0.40
   6  -9   8    0.10    0.50
  -7   9  -8    7.20    0.90
   7  -9   8    4.40    0.70
   7  -9   8    4.50    0.70
   3   8  -8    1.10    0.50
  -3  -8   8    0.80    0.40
  -3  -8   8    0.70    0.40
   2   8  -8    1.60    0.50
  -2  -8   8    1.30    0.50
  -2  -8   8    1.60    0.40
   1   8  -8    2.30    0.50
  -1  -8   8    1.20    0.40
   0   8  -8   26.50    1.20
   0  -8   8   23.30    1.20
  -1   8  -8    6.00    0.70
   1  -8   8    5.70    0.70
  -2   8  -8    4.90    0.70
   2  -8   8    5.00    0.60
  -3   8  -8  199.28    4.80
   3  -8   8  194.88    4.80
   3  -8   8  200.98    4.60
  -4   8  -8   -0.30    0.40
   4  -8   8    0.00    0.30
   4  -8   8    0.10    0.30
  -5   8  -8   54.29    1.90
   5  -8   8   55.09    1.90
   5  -8   8   53.49    1.90
  -6   8  -8    0.30    0.50
   6  -8   8    0.60    0.40
   6  -8   8    1.20    0.50
  -7   8  -8    2.50    0.60
   7  -8   8    2.50    0.60
   7  -8   8    2.10    0.60
  -8   8  -8    1.60    0.60
   8  -8   8    2.10    0.50
   8  -8   8    2.20    0.70
   4   7  -8    4.50    0.80
   4   7  -8    4.90    0.70
  -4  -7   8    4.10    0.60
   3   7  -8    0.20    0.40
   3   7  -8    0.20    0.50
  -3  -7   8    0.10    0.30
   2   7  -8    6.50    0.70
   2   7  -8    7.10    0.80
  -2  -7   8    5.50    0.70
   1   7  -8    0.00    0.30
   1   7  -8    0.40    0.40
  -1  -7   8    0.00    0.30
   0   7  -8    2.70    0.50
   0  -7   8    1.90    0.40
  -1   7  -8    9.80    0.80
   1  -7   8   10.80    0.70
  -2   7  -8    0.80    0.40
   2  -7   8    0.70    0.30
   2  -7   8    0.50    0.30
  -3   7  -8    5.20    0.60
   3  -7   8    4.80    0.60
   3  -7   8    4.30    0.50
  -4   7  -8    0.20    0.40
   4  -7   8    0.60    0.30
   4  -7   8    0.10    0.30
  -5   7  -8    1.30    0.50
   5  -7   8    1.30    0.40
   5  -7   8    1.60    0.50
  -6   7  -8    0.00    0.40
   6  -7   8    0.20    0.40
   6  -7   8    0.50    0.40
  -7   7  -8    0.10    0.40
   7  -7   8    0.50    0.40
   7  -7   8   -0.50    0.40
  -8   7  -8    1.40    0.60
   8  -7   8    0.80    0.60
   5   6  -8   22.40    1.30
  -5  -6   8   20.00    1.20
   4   6  -8    4.50    0.60
   4   6  -8    3.70    0.70
  -4  -6   8    3.20    0.60
   3   6  -8    8.60    0.80
   3   6  -8    9.00    0.80
  -3  -6   8    9.80    0.80
   2   6  -8   24.60    1.20
   2   6  -8   24.30    1.10
  -2  -6   8   24.10    1.10
   1   6  -8    1.00    0.40
   1   6  -8    1.10    0.40
  -1  -6   8    0.90    0.30
   0   6  -8    0.40    0.30
   0   6  -8    0.20    0.30
   0  -6   8    0.10    0.20
  -1   6  -8    6.00    0.60
   1  -6   8    6.60    0.60
  -2   6  -8    0.20    0.30
   2  -6   8    0.00    0.30
   2  -6   8    0.20    0.30
  -3   6  -8    0.50    0.30
   3  -6   8    0.60    0.30
   3  -6   8    0.50    0.30
  -4   6  -8    0.20    0.40
   4  -6   8    0.40    0.30
   4  -6   8    0.70    0.30
  -5   6  -8    0.50    0.40
   5  -6   8    0.30    0.30
   5  -6   8    0.80    0.40
  -6   6  -8    0.10    0.40
   6  -6   8   -0.30    0.30
   6  -6   8   -0.30    0.40
  -7   6  -8    2.20    0.60
   7  -6   8    2.60    0.60
  -8   6  -8    1.60    0.60
   8  -6   8    0.10    0.50
   5   5  -8    1.50    0.50
   5   5  -8    0.40    0.50
  -5  -5   8    0.90    0.40
   4   5  -8    0.50    0.50
   4   5  -8    0.70    0.40
  -4  -5   8    0.10    0.30
   3   5  -8    1.30    0.40
   3   5  -8    1.70    0.50
  -3  -5   8    1.30    0.40
   2   5  -8   78.29    2.20
   2   5  -8   73.69    2.10
  -2  -5   8   74.19    2.20
   1   5  -8    4.90    0.60
   1   5  -8    4.30    0.50
  -1  -5   8    4.10    0.50
   0   5  -8    3.10    0.40
   0   5  -8    3.80    0.50
   0  -5   8    2.20    0.40
  -1   5  -8   32.60    1.10
  -1   5  -8   33.60    1.20
   1  -5   8   32.70    1.20
   1  -5   8   32.30    1.10
  -2   5  -8    0.10    0.30
   2  -5   8    0.40    0.30
   2  -5   8    0.60    0.30
  -3   5  -8    8.50    0.70
   3  -5   8    7.70    0.60
   3  -5   8    8.00    0.60
  -4   5  -8    0.40    0.30
   4  -5   8    0.50    0.30
   4  -5   8    0.80    0.40
  -5   5  -8   17.20    1.00
   5  -5   8   17.50    1.00
   5  -5   8   16.60    0.80
  -6   5  -8    0.70    0.40
   6  -5   8    0.60    0.30
   6  -5   8    1.30    0.50
  -7   5  -8    5.40    0.70
   7  -5   8    5.80    0.80
  -8   5  -8    8.10    0.90
   8  -5   8    9.50    1.10
   6   4  -8    0.20    0.40
   6   4  -8    0.00    0.50
  -6  -4   8    0.20    0.40
   5   4  -8    0.80    0.40
   5   4  -8   -0.10    0.40
  -5  -4   8    0.50    0.30
   4   4  -8   -0.20    0.40
   4   4  -8    0.20    0.30
  -4  -4   8    0.00    0.30
   3   4  -8    1.00    0.40
   3   4  -8    0.80    0.40
  -3  -4   8    0.80    0.30
   2   4  -8  121.69    3.10
   2   4  -8  118.69    3.00
  -2  -4   8  117.09    3.00
   1   4  -8    0.10    0.30
   1   4  -8    0.60    0.30
  -1  -4   8    0.30    0.20
   0   4  -8   12.40    0.70
   0   4  -8   12.30    0.70
   0  -4   8   12.70    0.60
   0  -4   8   12.50    0.70
  -1   4  -8    3.00    0.40
  -1   4  -8    3.50    0.40
   1  -4   8    4.20    0.40
   1  -4   8    3.30    0.40
  -2   4  -8    0.50    0.20
  -2   4  -8    0.10    0.30
   2  -4   8    0.00    0.20
   2  -4   8    0.10    0.20
  -3   4  -8  157.98    3.80
   3  -4   8  159.28    3.70
   3  -4   8  156.08    3.80
  -4   4  -8    2.00    0.40
   4  -4   8    2.20    0.40
   4  -4   8    1.70    0.40
  -5   4  -8    2.70    0.50
   5  -4   8    3.60    0.60
   5  -4   8    3.20    0.40
  -6   4  -8    1.30    0.50
   6  -4   8    1.70    0.50
  -7   4  -8    0.50    0.40
   7  -4   8    0.20    0.50
  -8   4  -8   45.10    1.90
   8  -4   8   49.70    2.00
   6   3  -8    0.30    0.50
   6   3  -8    0.60    0.40
  -6  -3   8    1.40    0.40
   5   3  -8    0.80    0.50
   5   3  -8    0.70    0.30
  -5  -3   8    0.80    0.40
   4   3  -8    0.20    0.40
   4   3  -8    0.40    0.30
  -4  -3   8    0.10    0.30
   3   3  -8    0.50    0.30
   3   3  -8    0.50    0.30
  -3  -3   8    0.40    0.20
   2   3  -8    0.00    0.30
   2   3  -8    0.10    0.20
  -2  -3   8    0.20    0.20
   1   3  -8    5.30    0.50
   1   3  -8    6.20    0.50
  -1  -3   8    5.40    0.40
  -1  -3   8    5.70    0.50
   0   3  -8    5.30    0.50
   0   3  -8    6.00    0.50
   0  -3   8    6.10    0.50
   0  -3   8    5.40    0.40
  -1   3  -8    7.20    0.50
  -1   3  -8    7.60    0.50
   1  -3   8    6.90    0.50
   1  -3   8    7.10    0.50
  -2   3  -8   11.80    0.60
  -2   3  -8   13.90    0.70
   2  -3   8   14.20    0.60
   2  -3   8   14.10    0.70
  -3   3  -8    3.10    0.40
  -3   3  -8    2.80    0.40
   3  -3   8    3.00    0.40
   3  -3   8    2.90    0.40
  -4   3  -8   24.70    1.10
   4  -3   8   26.40    1.10
   4  -3   8   26.40    0.90
  -5   3  -8    4.60    0.60
   5  -3   8    4.50    0.60
  -6   3  -8    1.60    0.40
   6  -3   8    1.50    0.50
  -7   3  -8    3.90    0.70
   7  -3   8    4.00    0.70
  -8   3  -8  111.39    3.20
   8  -3   8  107.89    3.30
   7   2  -8    0.00    0.50
  -7  -2   8    0.00    0.30
   6   2  -8    2.90    0.60
   6   2  -8    3.30    0.50
  -6  -2   8    2.30    0.50
   5   2  -8   -0.10    0.20
   5   2  -8    0.20    0.40
  -5  -2   8    0.10    0.30
   4   2  -8    9.00    0.80
   4   2  -8    7.50    0.50
  -4  -2   8    8.00    0.60
   3   2  -8    0.20    0.20
   3   2  -8   -0.20    0.30
  -3  -2   8    0.20    0.20
   2   2  -8    7.70    0.60
   2   2  -8    6.80    0.50
  -2  -2   8    6.80    0.50
   1   2  -8    2.50    0.30
   1   2  -8    2.30    0.40
  -1  -2   8    1.70    0.30
  -1  -2   8    1.80    0.30
   0   2  -8   36.60    1.20
   0   2  -8   36.20    1.10
   0  -2   8   36.90    1.20
   0  -2   8   36.20    1.10
  -1   2  -8    6.90    0.50
  -1   2  -8    6.00    0.50
   1  -2   8    7.20    0.50
   1  -2   8    7.10    0.50
  -2   2  -8    0.90    0.30
  -2   2  -8    0.40    0.20
   2  -2   8    0.50    0.30
   2  -2   8    0.70    0.20
  -3   2  -8    1.60    0.40
  -3   2  -8    1.60    0.30
   3  -2   8    2.00    0.30
   3  -2   8    1.10    0.30
  -4   2  -8    0.30    0.30
  -4   2  -8    0.10    0.30
   4  -2   8    0.10    0.30
  -5   2  -8    4.70    0.60
   5  -2   8    4.20    0.60
  -6   2  -8   -0.10    0.30
   6  -2   8    0.30    0.40
  -7   2  -8    1.90    0.50
   7  -2   8    1.40    0.60
  -8   2  -8    3.40    0.70
   8  -2   8    3.30    0.80
   7   1  -8   -0.10    0.40
  -7  -1   8    0.10    0.30
   6   1  -8    0.60    0.40
  -6  -1   8    0.30    0.30
   5   1  -8    0.30    0.40
   5   1  -8    0.20    0.20
  -5  -1   8    0.10    0.30
   4   1  -8    1.20    0.40
   4   1  -8    1.10    0.30
  -4  -1   8    1.50    0.40
   3   1  -8    0.40    0.20
   3   1  -8    0.10    0.30
  -3  -1   8    0.70    0.30
   2   1  -8    2.60    0.40
   2   1  -8    2.60    0.30
  -2  -1   8    3.10    0.40
  -2  -1   8    2.10    0.30
   1   1  -8    5.00    0.40
   1   1  -8    4.60    0.50
  -1  -1   8    4.60    0.50
  -1  -1   8    4.60    0.40
   0   1  -8   62.39    1.70
   0   1  -8   60.99    1.60
   0  -1   8   60.69    1.60
   0  -1   8   62.19    1.70
  -1   1  -8   35.80    1.10
  -1   1  -8   35.20    1.20
   1  -1   8   36.00    1.10
   1  -1   8   38.00    1.20
  -2   1  -8    0.60    0.20
  -2   1  -8    0.30    0.20
   2  -1   8    0.20    0.30
   2  -1   8    0.20    0.20
  -3   1  -8   40.30    1.30
  -3   1  -8   43.90    1.40
   3  -1   8   43.40    1.40
   3  -1   8   41.50    1.10
  -4   1  -8    2.20    0.40
  -4   1  -8    1.60    0.40
   4  -1   8    1.70    0.40
  -5   1  -8    0.80    0.40
  -5   1  -8    1.30    0.40
   5  -1   8    0.70    0.40
  -6   1  -8   -0.20    0.40
   6  -1   8   -0.70    0.40
  -7   1  -8    1.00    0.50
   7  -1   8    0.30    0.50
   8   0  -8    0.30    0.40
  -8   0   8    0.20    0.40
   7   0  -8    7.80    0.80
  -7   0   8    7.40    0.80
   6   0  -8   29.10    1.30
  -6   0   8   28.60    1.30
   5   0  -8    9.70    0.80
  -5   0   8    9.00    0.70
   4   0  -8  250.57    5.70
  -4   0   8  246.18    5.60
   3   0  -8  180.38    4.20
  -3   0   8  173.38    4.10
  -3   0   8  168.28    3.90
   2   0  -8  272.77    5.90
   2   0  -8  261.87    5.60
  -2   0   8  264.07    5.80
  -2   0   8  264.67    5.70
   1   0  -8    1.50    0.20
   1   0  -8    1.30    0.30
  -1   0   8    1.60    0.30
  -1   0   8    1.20    0.30
   0   0  -8    2.00    0.40
   0   0  -8    2.60    0.30
   0   0   8    2.30    0.30
   0   0   8    2.00    0.30
  -1   0  -8    0.10    0.20
  -1   0  -8    0.10    0.20
   1   0   8    0.10    0.10
   1   0   8    0.20    0.20
  -2   0  -8    1.80    0.30
  -2   0  -8    1.50    0.30
   2   0   8    1.50    0.40
   2   0   8    1.90    0.20
  -3   0  -8   36.10    1.30
  -3   0  -8   36.80    1.30
   3   0   8   41.30    1.40
  -4   0  -8   19.10    0.90
  -4   0  -8   20.80    1.00
   4   0   8   17.90    1.00
  -5   0  -8    0.20    0.30
  -5   0  -8   -0.30    0.30
   5   0   8    0.00    0.40
  -6   0  -8    9.80    0.90
  -6   0  -8   10.30    0.90
   6   0   8   10.90    1.00
  -7   0  -8    1.00    0.50
   7   0   8    1.70    0.60
   8  -1  -8    0.00    0.30
  -8   1   8    0.20    0.40
   7  -1  -8    7.20    0.80
  -7   1   8    7.90    0.80
   6  -1  -8   26.60    1.20
  -6   1   8   23.30    1.10
   5  -1  -8    0.50    0.30
  -5   1   8    0.50    0.30
   4  -1  -8   18.90    1.00
  -4   1   8   20.50    0.90
  -4   1   8   20.80    0.80
   3  -1  -8    0.30    0.30
  -3   1   8    0.10    0.20
  -3   1   8    0.10    0.20
   2  -1  -8    1.00    0.30
  -2   1   8    0.80    0.20
  -2   1   8    1.00    0.30
   1  -1  -8    4.50    0.50
   1  -1  -8    4.50    0.40
  -1   1   8    3.60    0.40
  -1   1   8    5.30    0.50
   0  -1  -8    0.20    0.20
   0  -1  -8    0.00    0.20
   0   1   8    0.20    0.20
   0   1   8    0.30    0.10
  -1  -1  -8    0.50    0.20
  -1  -1  -8    0.40    0.30
   1   1   8    0.30    0.30
   1   1   8    0.70    0.20
  -2  -1  -8    0.40    0.30
  -2  -1  -8    0.70    0.30
   2   1   8    0.30    0.30
  -3  -1  -8  153.08    3.70
  -3  -1  -8  160.88    3.80
   3   1   8  158.38    3.90
  -4  -1  -8    3.00    0.50
  -4  -1  -8    2.80    0.50
   4   1   8    2.50    0.50
  -5  -1  -8   -0.10    0.40
  -5  -1  -8    0.10    0.40
   5   1   8    0.40    0.40
  -6  -1  -8    0.00    0.40
  -6  -1  -8    0.20    0.50
   6   1   8    0.00    0.50
  -7  -1  -8    0.00    0.50
  -7  -1  -8    0.00    0.50
   7   1   8   -1.00    0.50
   8  -2  -8    0.90    0.40
  -8   2   8    0.10    0.40
   7  -2  -8    5.90    0.70
  -7   2   8    6.50    0.70
   6  -2  -8    0.50    0.40
  -6   2   8    1.10    0.40
   5  -2  -8    0.70    0.40
  -5   2   8    0.50    0.30
  -5   2   8    0.60    0.30
   4  -2  -8   15.00    0.90
  -4   2   8   14.00    0.70
  -4   2   8   13.10    0.80
   3  -2  -8    2.20    0.40
  -3   2   8    2.60    0.40
  -3   2   8    3.00    0.40
   2  -2  -8    5.10    0.60
  -2   2   8    4.80    0.50
  -2   2   8    5.00    0.50
   1  -2  -8    0.10    0.20
  -1   2   8    0.10    0.20
  -1   2   8    0.00    0.20
   0  -2  -8    6.00    0.60
   0  -2  -8    6.20    0.40
   0   2   8    5.70    0.40
   0   2   8    6.10    0.60
  -1  -2  -8    1.20    0.30
  -1  -2  -8    0.90    0.20
   1   2   8    1.20    0.30
  -2  -2  -8    9.50    0.70
  -2  -2  -8   10.00    0.60
   2   2   8   11.20    0.80
  -3  -2  -8   -0.40    0.30
  -3  -2  -8   -0.60    0.30
   3   2   8    0.10    0.30
  -4  -2  -8    0.50    0.40
  -4  -2  -8    0.60    0.40
   4   2   8    0.10    0.40
  -5  -2  -8    0.40    0.50
   5   2   8    1.20    0.50
  -6  -2  -8   -0.50    0.50
   6   2   8    0.00    0.50
   8  -3  -8    2.90    0.60
  -8   3   8    3.20    0.60
   7  -3  -8    0.20    0.40
  -7   3   8    0.20    0.30
   6  -3  -8    6.80    0.80
  -6   3   8    6.80    0.70
  -6   3   8    6.90    0.70
   5  -3  -8    4.40    0.60
  -5   3   8    6.10    0.60
  -5   3   8    3.30    0.50
   4  -3  -8   12.50    0.80
  -4   3   8   14.80    0.80
  -4   3   8   14.30    0.80
   3  -3  -8    0.30    0.30
  -3   3   8   -0.30    0.20
  -3   3   8   -0.30    0.20
   2  -3  -8    0.80    0.30
  -2   3   8    0.60    0.30
  -2   3   8    0.30    0.20
   1  -3  -8    6.00    0.60
  -1   3   8    5.00    0.50
  -1   3   8    6.40    0.70
   0  -3  -8    3.60    0.50
   0  -3  -8    3.30    0.30
   0   3   8    3.30    0.30
   0   3   8    2.70    0.50
  -1  -3  -8    4.50    0.40
  -1  -3  -8    3.60    0.50
   1   3   8    4.20    0.60
  -2  -3  -8    0.40    0.30
  -2  -3  -8   -0.30    0.30
   2   3   8   -0.20    0.30
  -3  -3  -8    6.60    0.70
   3   3   8    5.90    0.70
  -4  -3  -8    1.60    0.50
   4   3   8    1.30    0.50
  -5  -3  -8    5.20    0.80
   5   3   8    4.60    0.80
   5   3   8    4.90    0.80
  -6  -3  -8    0.30    0.60
   6   3   8    0.40    0.70
   6   3   8    0.80    0.60
   8  -4  -8   23.40    1.30
  -8   4   8   23.10    1.20
   7  -4  -8   -0.10    0.30
  -7   4   8    0.20    0.30
  -7   4   8   -0.30    0.30
   6  -4  -8    6.90    0.80
  -6   4   8    8.10    0.80
  -6   4   8    6.90    0.70
   5  -4  -8    2.00    0.50
  -5   4   8    1.70    0.40
  -5   4   8    2.30    0.50
   4  -4  -8  100.19    2.80
  -4   4   8   98.79    2.70
  -4   4   8  101.89    2.70
   3  -4  -8    6.60    0.70
  -3   4   8    6.20    0.60
  -3   4   8    5.60    0.60
   2  -4  -8    6.10    0.70
  -2   4   8    6.30    0.50
  -2   4   8    4.70    0.60
   1  -4  -8    6.70    0.70
  -1   4   8    4.90    0.40
  -1   4   8    5.50    0.60
   0  -4  -8   14.20    0.90
   0  -4  -8   15.20    0.60
   0   4   8   15.60    0.90
  -1  -4  -8    9.00    0.60
  -1  -4  -8    9.30    0.80
   1   4   8    8.20    0.80
  -2  -4  -8    2.90    0.60
   2   4   8    2.80    0.60
  -3  -4  -8    0.30    0.40
   3   4   8   -0.30    0.40
   3   4   8    0.20    0.40
  -4  -4  -8    7.50    0.90
   4   4   8    9.20    0.90
   4   4   8    7.80    0.90
  -5  -4  -8    0.00    0.50
   5   4   8    0.80    0.60
   5   4   8   -0.80    0.50
   8  -5  -8   -0.10    0.40
  -8   5   8    0.20    0.30
   7  -5  -8    0.40    0.40
  -7   5   8    0.70    0.40
  -7   5   8    0.50    0.40
   6  -5  -8    1.60    0.50
  -6   5   8    2.10    0.50
   5  -5  -8    1.70    0.50
   5  -5  -8    2.40    0.50
  -5   5   8    2.20    0.50
   4  -5  -8   26.50    1.10
   4  -5  -8   28.30    1.20
  -4   5   8   28.50    1.20
   3  -5  -8    3.70    0.50
   3  -5  -8    2.90    0.40
  -3   5   8    3.30    0.50
   2  -5  -8   35.60    1.40
  -2   5   8   37.50    1.40
  -2   5   8   36.20    1.20
   1  -5  -8    5.00    0.70
  -1   5   8    4.00    0.60
  -1   5   8    4.10    0.60
   0  -5  -8    8.50    0.80
   0   5   8    8.00    0.80
  -1  -5  -8  264.87    6.20
   1   5   8  262.97    6.10
  -2  -5  -8   66.19    2.20
   2   5   8   66.19    2.10
   2   5   8   65.99    2.20
  -3  -5  -8  165.58    4.20
   3   5   8  155.38    4.10
   3   5   8  158.08    4.20
  -4  -5  -8    2.60    0.70
   4   5   8    2.00    0.70
   4   5   8    2.70    0.70
   8  -6  -8    0.80    0.40
  -8   6   8    0.10    0.30
  -8   6   8    0.00    0.40
   7  -6  -8    1.60    0.50
   7  -6  -8    1.90    0.50
  -7   6   8    2.00    0.50
   6  -6  -8    0.50    0.40
   6  -6  -8   -0.20    0.30
  -6   6   8   -0.30    0.40
   5  -6  -8    1.80    0.50
   5  -6  -8    1.60    0.50
  -5   6   8    2.10    0.50
   4  -6  -8    0.10    0.30
   4  -6  -8    0.50    0.30
  -4   6   8    0.10    0.40
   3  -6  -8    3.70    0.50
   3  -6  -8    3.90    0.60
  -3   6   8    2.20    0.50
   2  -6  -8    3.60    0.60
   2  -6  -8    3.20    0.50
  -2   6   8    3.10    0.50
   1  -6  -8   14.30    0.90
  -1   6   8   12.50    0.90
   0  -6  -8    0.70    0.40
   0   6   8    0.90    0.40
  -1  -6  -8    7.40    0.80
   1   6   8    6.80    0.80
  -2  -6  -8    5.60    0.80
   2   6   8    5.30    0.80
  -3  -6  -8    2.10    0.70
   3   6   8    3.10    0.70
   3   6   8    3.80    0.80
   7  -7  -8    2.00    0.60
   7  -7  -8    1.00    0.50
  -7   7   8    0.60    0.50
   6  -7  -8    0.20    0.40
   6  -7  -8    0.30    0.40
  -6   7   8    0.40    0.50
   5  -7  -8   -0.10    0.30
   5  -7  -8    0.30    0.40
  -5   7   8    0.20    0.40
   4  -7  -8    3.30    0.60
   4  -7  -8    3.00    0.60
  -4   7   8    3.90    0.70
   3  -7  -8    4.20    0.60
   3  -7  -8    3.60    0.60
  -3   7   8    3.00    0.60
   2  -7  -8    0.30    0.40
  -2   7   8    0.30    0.40
   1  -7  -8    0.20    0.40
  -1   7   8    0.10    0.40
   0  -7  -8    6.40    0.80
   0   7   8    6.80    0.80
  -1  -7  -8    4.40    0.80
   1   7   8    4.00    0.80
  -2  -7  -8    3.10    0.70
   2   7   8    3.30    0.70
   7  -8  -8   17.30    1.10
   7  -8  -8   16.90    1.10
  -7   8   8   19.70    1.30
   6  -8  -8   -0.20    0.40
   6  -8  -8   -0.10    0.40
  -6   8   8    0.50    0.50
   5  -8  -8   13.80    1.00
   5  -8  -8   10.70    0.90
  -5   8   8   10.70    1.10
   4  -8  -8    4.30    0.70
   4  -8  -8    3.40    0.60
  -4   8   8    3.40    0.70
   3  -8  -8    9.70    1.00
  -3   8   8    8.00    1.00
   2  -8  -8   -0.20    0.40
  -2   8   8   -0.40    0.40
   1  -8  -8    6.40    0.80
  -1   8   8    8.90    1.00
   0  -8  -8    5.90    0.80
   0   8   8    5.00    0.80
  -1  -8  -8   -0.20    0.50
   1   8   8    0.40    0.60
   5  -9  -8    0.30    0.40
   5  -9  -8    0.10    0.40
  -5   9   8    0.00    0.60
   4  -9  -8   72.19    2.40
  -4   9   8   74.49    2.60
   3  -9  -8   38.90    1.70
  -3   9   8   37.60    1.80
   2  -9  -8    0.60    0.60
  -2   9   8    1.30    0.60
   1  -9  -8    0.30    0.50
  -1   9   8    0.10    0.60
  -1  10  -9    1.00    0.50
   1 -10   9    0.30    0.40
  -2  10  -9    1.40    0.60
   2 -10   9    0.30    0.40
  -3  10  -9    6.80    0.80
   3 -10   9    6.50    0.80
  -4  10  -9    2.90    0.70
   4 -10   9    2.80    0.60
  -5  10  -9    1.70    0.60
   5 -10   9    2.10    0.60
   1   9  -9   -0.40    0.40
  -1  -9   9   -0.20    0.30
   0   9  -9    1.00    0.50
   0  -9   9    0.60    0.40
  -1   9  -9    4.10    0.60
   1  -9   9    2.50    0.50
  -2   9  -9    2.60    0.60
   2  -9   9    1.50    0.50
  -3   9  -9    0.00    0.50
   3  -9   9    0.10    0.40
  -4   9  -9    2.30    0.60
   4  -9   9    1.90    0.50
  -5   9  -9  171.88    4.40
   5  -9   9  164.18    4.30
   5  -9   9  168.18    4.30
  -6   9  -9   13.10    1.10
   6  -9   9   15.10    1.10
   6  -9   9   13.40    1.10
   2   8  -9    1.90    0.60
  -2  -8   9    1.50    0.50
   1   8  -9    0.80    0.50
  -1  -8   9    0.30    0.40
   0   8  -9    4.40    0.60
   0  -8   9    5.00    0.70
  -1   8  -9    2.90    0.60
   1  -8   9    1.90    0.40
  -2   8  -9    2.80    0.50
   2  -8   9    2.70    0.50
  -3   8  -9    5.90    0.80
   3  -8   9    3.00    0.50
  -4   8  -9   16.60    1.10
   4  -8   9   12.50    0.90
   4  -8   9   14.50    0.90
  -5   8  -9   69.49    2.30
   5  -8   9   64.49    2.20
   5  -8   9   64.19    2.10
  -6   8  -9    2.20    0.60
   6  -8   9    1.00    0.50
   6  -8   9    0.80    0.50
  -7   8  -9    0.60    0.50
   7  -8   9    0.70    0.50
   7  -8   9    0.50    0.40
   3   7  -9    0.10    0.50
   3   7  -9    0.30    0.40
  -3  -7   9    1.10    0.40
   2   7  -9    2.40    0.60
   2   7  -9    3.60    0.60
  -2  -7   9    2.30    0.50
   1   7  -9    8.40    0.80
  -1  -7   9    4.10    0.60
   0   7  -9    1.80    0.50
   0  -7   9    1.60    0.40
  -1   7  -9    3.70    0.60
   1  -7   9    3.10    0.50
  -2   7  -9    2.20    0.50
   2  -7   9    1.80    0.40
  -3   7  -9    0.30    0.40
   3  -7   9    0.40    0.30
   3  -7   9    0.80    0.40
  -4   7  -9    3.20    0.60
   4  -7   9    3.20    0.50
   4  -7   9    3.00    0.50
  -5   7  -9    7.50    0.80
   5  -7   9    6.90    0.70
   5  -7   9    5.10    0.70
  -6   7  -9    0.20    0.50
   6  -7   9    0.50    0.40
   6  -7   9    0.40    0.40
  -7   7  -9    0.10    0.50
   7  -7   9    0.00    0.50
   4   6  -9    7.00    0.90
   4   6  -9    8.40    0.80
  -4  -6   9    5.40    0.70
   3   6  -9    0.90    0.50
   3   6  -9    0.20    0.50
  -3  -6   9    0.70    0.40
   2   6  -9    2.10    0.50
   2   6  -9    2.80    0.50
  -2  -6   9    1.40    0.40
   1   6  -9    0.90    0.40
   1   6  -9    1.40    0.40
  -1  -6   9    1.00    0.30
   0   6  -9    0.00    0.30
   0  -6   9   -0.30    0.20
  -1   6  -9    0.20    0.30
   1  -6   9    0.20    0.30
  -2   6  -9    4.00    0.60
   2  -6   9    2.70    0.40
   2  -6   9    4.60    0.50
  -3   6  -9    4.10    0.60
   3  -6   9    2.70    0.50
   3  -6   9    3.80    0.50
  -4   6  -9    1.60    0.50
   4  -6   9    1.30    0.40
   4  -6   9    1.70    0.40
  -5   6  -9    0.10    0.40
   5  -6   9    0.30    0.30
   5  -6   9    0.20    0.40
  -6   6  -9    1.40    0.50
   6  -6   9    2.30    0.60
   6  -6   9    1.20    0.40
  -7   6  -9    0.30    0.50
   7  -6   9    0.80    0.50
   5   5  -9    3.10    0.70
   5   5  -9    5.50    0.70
  -5  -5   9    4.60    0.70
   4   5  -9    4.00    0.60
   4   5  -9    2.70    0.60
  -4  -5   9    3.70    0.60
   3   5  -9    2.60    0.50
   3   5  -9    2.60    0.60
  -3  -5   9    2.60    0.50
   2   5  -9   26.10    1.20
   2   5  -9   26.30    1.10
  -2  -5   9   24.00    1.10
   1   5  -9   12.20    0.80
   1   5  -9   11.00    0.80
  -1  -5   9   11.20    0.80
   0   5  -9   58.89    1.70
   0   5  -9   58.89    1.80
   0  -5   9   57.49    1.80
  -1   5  -9    3.50    0.50
   1  -5   9    4.10    0.50
   1  -5   9    4.30    0.50
  -2   5  -9    2.20    0.40
   2  -5   9    2.40    0.40
   2  -5   9    2.00    0.40
  -3   5  -9    5.40    0.60
   3  -5   9    4.30    0.60
   3  -5   9    3.80    0.50
  -4   5  -9    0.10    0.40
   4  -5   9    0.30    0.40
   4  -5   9    0.30    0.30
  -5   5  -9   14.60    1.00
   5  -5   9   15.10    0.80
   5  -5   9   13.90    1.00
  -6   5  -9   -0.10    0.40
   6  -5   9   -0.20    0.40
  -7   5  -9    1.10    0.60
   7  -5   9    1.60    0.60
  -8   5  -9    3.40    0.70
   5   4  -9    0.10    0.50
   5   4  -9    0.60    0.40
  -5  -4   9    0.00    0.30
   4   4  -9    6.20    0.60
   4   4  -9    5.30    0.70
  -4  -4   9    4.80    0.60
   3   4  -9    1.40    0.40
   3   4  -9    2.00    0.50
  -3  -4   9    1.50    0.40
   2   4  -9   54.79    1.70
   2   4  -9   54.39    1.80
  -2  -4   9   56.39    1.80
   1   4  -9    3.40    0.50
   1   4  -9    2.60    0.50
  -1  -4   9    3.00    0.40
   0   4  -9   -0.30    0.30
   0   4  -9   -0.20    0.20
   0  -4   9    0.20    0.20
  -1   4  -9   15.60    0.80
  -1   4  -9   15.30    0.80
   1  -4   9   16.20    0.80
   1  -4   9   16.80    0.80
  -2   4  -9    0.60    0.30
   2  -4   9    0.90    0.30
   2  -4   9    1.10    0.30
  -3   4  -9   65.69    2.00
   3  -4   9   65.09    2.00
   3  -4   9   67.39    1.90
  -4   4  -9    2.70    0.50
   4  -4   9    2.80    0.50
   4  -4   9    3.50    0.40
  -5   4  -9   19.40    1.00
   5  -4   9   19.20    1.10
  -6   4  -9    9.70    0.90
   6  -4   9   10.20    1.00
  -7   4  -9    6.20    0.80
   7  -4   9    6.30    0.90
   6   3  -9    4.20    0.70
   6   3  -9    2.60    0.60
  -6  -3   9    2.60    0.60
   5   3  -9    0.40    0.50
   5   3  -9    1.30    0.40
  -5  -3   9    1.10    0.40
   4   3  -9    0.40    0.30
   4   3  -9    0.20    0.40
  -4  -3   9    0.10    0.30
   3   3  -9    1.70    0.30
   3   3  -9    1.00    0.40
  -3  -3   9    1.40    0.40
   2   3  -9    1.30    0.40
   2   3  -9    0.80    0.30
  -2  -3   9    1.20    0.30
   1   3  -9    1.80    0.30
   1   3  -9    1.00    0.40
  -1  -3   9    1.60    0.40
   0   3  -9    7.70    0.60
   0   3  -9    7.80    0.60
   0  -3   9    7.50    0.50
   0  -3   9    7.30    0.60
  -1   3  -9    5.00    0.50
  -1   3  -9    4.80    0.50
   1  -3   9    5.70    0.60
   1  -3   9    5.20    0.50
  -2   3  -9   10.90    0.60
  -2   3  -9   11.80    0.70
   2  -3   9   11.70    0.70
   2  -3   9   11.10    0.60
  -3   3  -9    0.10    0.30
   3  -3   9    0.10    0.30
   3  -3   9    0.20    0.20
  -4   3  -9    7.60    0.70
   4  -3   9    5.50    0.60
   4  -3   9    5.60    0.60
  -5   3  -9    1.90    0.50
   5  -3   9    2.40    0.50
  -6   3  -9    1.20    0.50
   6  -3   9    0.80    0.50
  -7   3  -9    0.50    0.40
   7  -3   9    0.30    0.50
   6   2  -9    2.20    0.60
  -6  -2   9    1.50    0.40
   5   2  -9    6.60    0.60
   5   2  -9    4.80    0.70
  -5  -2   9    6.30    0.70
   4   2  -9   10.40    0.60
   4   2  -9   10.30    0.80
  -4  -2   9    9.40    0.70
   3   2  -9    9.00    0.60
   3   2  -9    7.70    0.80
  -3  -2   9    8.50    0.60
   2   2  -9   30.30    1.10
   2   2  -9   31.10    1.30
  -2  -2   9   33.70    1.20
   1   2  -9    0.20    0.30
   1   2  -9    0.70    0.30
  -1  -2   9    0.30    0.20
  -1  -2   9    0.40    0.30
   0   2  -9    0.60    0.30
   0   2  -9    0.40    0.30
   0  -2   9    0.40    0.20
   0  -2   9    0.30    0.20
  -1   2  -9    1.20    0.30
  -1   2  -9    1.50    0.30
   1  -2   9    1.00    0.30
   1  -2   9    0.90    0.30
  -2   2  -9    2.60    0.40
  -2   2  -9    2.10    0.40
   2  -2   9    2.40    0.40
   2  -2   9    2.70    0.30
  -3   2  -9    1.20    0.40
  -3   2  -9    1.20    0.30
   3  -2   9    1.00    0.40
   3  -2   9    1.40    0.30
  -4   2  -9   -0.20    0.30
   4  -2   9    0.00    0.30
  -5   2  -9   11.30    0.80
   5  -2   9   10.30    0.90
  -6   2  -9    0.80    0.40
   6  -2   9   -0.50    0.40
  -7   2  -9   -0.20    0.40
   7  -2   9   -0.10    0.50
   7   1  -9    7.90    0.90
  -7  -1   9   10.10    1.00
   6   1  -9    2.00    0.60
  -6  -1   9    2.00    0.50
   5   1  -9    4.50    0.70
  -5  -1   9    4.70    0.60
   4   1  -9    2.80    0.40
   4   1  -9    1.80    0.50
  -4  -1   9    2.00    0.40
   3   1  -9    0.40    0.40
   3   1  -9    0.50    0.20
  -3  -1   9    0.40    0.30
   2   1  -9  238.98    5.30
   2   1  -9  249.48    5.60
  -2  -1   9  240.68    5.30
  -2  -1   9  247.08    5.50
   1   1  -9    2.80    0.30
  -1  -1   9    1.80    0.30
  -1  -1   9    2.40    0.40
   0   1  -9    1.40    0.40
   0   1  -9    2.20    0.30
   0  -1   9    1.40    0.30
   0  -1   9    1.60    0.30
  -1   1  -9   65.69    1.80
  -1   1  -9   70.69    2.00
   1  -1   9   68.89    1.80
   1  -1   9   71.99    2.00
  -2   1  -9    9.60    0.60
  -2   1  -9   10.60    0.70
   2  -1   9    9.60    0.50
   2  -1   9    9.50    0.70
  -3   1  -9    7.00    0.60
  -3   1  -9    6.70    0.60
   3  -1   9    6.40    0.70
  -4   1  -9   -0.10    0.30
  -4   1  -9    0.30    0.30
   4  -1   9   -0.30    0.30
  -5   1  -9    0.70    0.50
  -5   1  -9    0.30    0.40
   5  -1   9    0.30    0.40
  -6   1  -9    0.40    0.40
   6  -1   9    0.40    0.50
  -7   1  -9    1.30    0.50
   7  -1   9    0.90    0.50
   7   0  -9    0.80    0.50
  -7   0   9    0.10    0.40
   6   0  -9    0.00    0.40
  -6   0   9    0.00    0.30
   5   0  -9    0.00    0.40
  -5   0   9    0.20    0.30
   4   0  -9    0.60    0.40
  -4   0   9    1.00    0.30
   3   0  -9    7.30    0.70
   3   0  -9    8.30    0.50
  -3   0   9    8.30    0.60
  -3   0   9    7.60    0.50
   2   0  -9  510.95   10.60
   2   0  -9  487.85   10.30
  -2   0   9  497.15   10.40
  -2   0   9  499.35   10.50
   1   0  -9   25.90    1.10
   1   0  -9   24.60    0.90
  -1   0   9   25.60    1.00
  -1   0   9   25.40    1.00
   0   0  -9   49.99    1.40
   0   0  -9   49.20    1.60
   0   0   9   48.70    1.40
   0   0   9   49.20    1.50
  -1   0  -9    0.20    0.20
  -1   0  -9    0.20    0.30
   1   0   9    0.00    0.20
   1   0   9    0.50    0.20
  -2   0  -9    1.80    0.40
  -2   0  -9    1.90    0.40
   2   0   9    1.10    0.40
  -3   0  -9   27.00    1.10
  -3   0  -9   28.40    1.20
   3   0   9   26.90    1.20
  -4   0  -9   12.10    0.80
  -4   0  -9   10.40    0.80
   4   0   9   10.20    0.90
  -5   0  -9   22.00    1.10
  -5   0  -9   23.10    1.20
   5   0   9   21.00    1.20
  -6   0  -9   -0.20    0.40
   6   0   9    0.60    0.50
  -7   0  -9    0.30    0.50
   7  -1  -9    2.50    0.60
  -7   1   9    2.70    0.60
   6  -1  -9    0.10    0.40
  -6   1   9   -0.10    0.30
   5  -1  -9    6.10    0.80
  -5   1   9    5.30    0.60
   4  -1  -9    0.10    0.30
  -4   1   9    0.10    0.20
  -4   1   9    0.10    0.20
   3  -1  -9   14.60    0.90
  -3   1   9   15.40    0.80
  -3   1   9   13.90    0.70
   2  -1  -9    0.50    0.30
  -2   1   9    0.80    0.30
  -2   1   9    0.70    0.30
   1  -1  -9    0.50    0.30
   1  -1  -9    0.40    0.20
  -1   1   9    0.70    0.20
  -1   1   9    0.40    0.20
   0  -1  -9    0.60    0.30
   0  -1  -9    0.70    0.20
   0   1   9    0.70    0.20
   0   1   9    0.70    0.30
  -1  -1  -9    8.20    0.50
  -1  -1  -9    8.20    0.70
   1   1   9    8.70    0.40
   1   1   9    6.60    0.60
  -2  -1  -9    4.10    0.50
  -2  -1  -9    4.80    0.60
   2   1   9    4.10    0.50
  -3  -1  -9   21.90    1.00
  -3  -1  -9   20.10    1.00
   3   1   9   20.40    1.10
  -4  -1  -9    0.20    0.40
  -4  -1  -9   -0.20    0.30
   4   1   9    0.40    0.40
  -5  -1  -9    1.20    0.50
  -5  -1  -9    1.30    0.50
   5   1   9    1.60    0.60
  -6  -1  -9    7.60    0.90
  -6  -1  -9    6.90    0.80
   6   1   9    6.60    0.90
  -8   2   9    0.00    0.30
   7  -2  -9    2.20    0.60
  -7   2   9    1.50    0.50
   6  -2  -9   22.90    1.20
  -6   2   9   22.40    1.10
   5  -2  -9   -0.40    0.30
  -5   2   9    0.20    0.30
   4  -2  -9    0.50    0.40
  -4   2   9   -0.10    0.20
  -4   2   9    0.10    0.20
   3  -2  -9   -0.30    0.30
  -3   2   9    0.00    0.20
  -3   2   9    0.10    0.20
   2  -2  -9    0.20    0.30
  -2   2   9    0.10    0.20
  -2   2   9    0.10    0.20
   1  -2  -9   -0.10    0.30
  -1   2   9    0.30    0.20
  -1   2   9   -0.20    0.20
   0  -2  -9    0.00    0.30
   0  -2  -9    0.10    0.20
   0   2   9   -0.10    0.30
   0   2   9    0.10    0.20
  -1  -2  -9    1.80    0.30
  -1  -2  -9    1.10    0.40
   1   2   9    1.20    0.40
  -2  -2  -9    1.00    0.40
  -2  -2  -9    1.50    0.40
   2   2   9    1.40    0.40
  -3  -2  -9    0.20    0.30
  -3  -2  -9    0.30    0.40
   3   2   9    0.50    0.40
  -4  -2  -9    0.40    0.40
  -4  -2  -9    0.20    0.40
   4   2   9    0.40    0.40
  -5  -2  -9    3.80    0.70
  -5  -2  -9    5.00    0.80
   5   2   9    3.70    0.70
  -6  -2  -9   -0.10    0.50
   6   2   9    0.20    0.60
   8  -3  -9    2.90    0.60
  -8   3   9    3.00    0.60
   7  -3  -9   12.10    1.10
  -7   3   9   10.60    0.90
   6  -3  -9    0.10    0.40
  -6   3   9    0.10    0.30
   5  -3  -9    4.30    0.70
  -5   3   9    5.30    0.60
  -5   3   9    3.90    0.60
   4  -3  -9   11.60    0.90
  -4   3   9   13.00    0.80
  -4   3   9   12.80    0.80
   3  -3  -9   -0.30    0.30
  -3   3   9   -0.30    0.20
  -3   3   9    0.00    0.20
   2  -3  -9    4.10    0.60
  -2   3   9    4.00    0.50
  -2   3   9    3.00    0.50
   1  -3  -9    2.00    0.40
  -1   3   9    1.70    0.30
  -1   3   9    1.50    0.40
   0  -3  -9   16.50    0.90
   0  -3  -9   14.30    0.60
   0   3   9   14.20    0.90
  -1  -3  -9    7.60    0.80
  -1  -3  -9    7.10    0.50
   1   3   9    7.10    0.80
  -2  -3  -9    0.50    0.30
  -2  -3  -9    0.60    0.40
   2   3   9    0.00    0.40
  -3  -3  -9   15.90    1.00
  -3  -3  -9   14.00    0.90
   3   3   9   15.60    1.00
  -4  -3  -9    0.90    0.40
  -4  -3  -9    1.90    0.60
   4   3   9    1.50    0.60
  -5  -3  -9    0.00    0.50
  -5  -3  -9   -0.10    0.40
   5   3   9   -0.20    0.60
   7  -4  -9   18.40    1.10
  -7   4   9   17.30    1.10
   6  -4  -9    6.90    0.80
  -6   4   9    7.00    0.80
  -6   4   9    6.70    0.80
   5  -4  -9   -0.10    0.30
  -5   4   9    0.30    0.30
  -5   4   9    0.30    0.30
   4  -4  -9   36.60    1.50
  -4   4   9   37.20    1.40
  -4   4   9   37.40    1.40
   3  -4  -9   21.20    1.10
  -3   4   9   21.70    1.10
  -3   4   9   20.50    1.00
   2  -4  -9   58.29    1.90
  -2   4   9   61.49    1.80
  -2   4   9   57.79    1.90
   1  -4  -9    2.70    0.50
  -1   4   9    2.80    0.50
   0  -4  -9    0.50    0.40
   0   4   9    1.00    0.40
  -1  -4  -9    0.10    0.20
  -1  -4  -9    0.10    0.40
   1   4   9    0.00    0.40
  -2  -4  -9    8.00    0.70
  -2  -4  -9    8.00    0.90
   2   4   9    8.10    0.90
  -3  -4  -9   35.50    1.40
  -3  -4  -9   37.90    1.60
   3   4   9   35.80    1.60
  -4  -4  -9   14.20    1.20
   4   4   9   17.80    1.30
   7  -5  -9    3.70    0.70
  -7   5   9    1.50    0.50
  -7   5   9    1.50    0.50
   6  -5  -9    4.00    0.70
  -6   5   9    3.70    0.60
  -6   5   9    3.40    0.60
   5  -5  -9    0.30    0.40
  -5   5   9   -0.10    0.30
  -5   5   9    0.20    0.40
   4  -5  -9    2.00    0.50
  -4   5   9    1.80    0.50
  -4   5   9    1.60    0.40
   3  -5  -9   -0.20    0.30
  -3   5   9    0.30    0.30
  -3   5   9    0.20    0.30
   2  -5  -9    1.90    0.50
  -2   5   9    1.80    0.40
  -2   5   9    2.00    0.50
   1  -5  -9    3.30    0.60
  -1   5   9    4.60    0.70
   0  -5  -9   -0.50    0.30
   0   5   9   -0.20    0.40
  -1  -5  -9   -0.30    0.50
   1   5   9    0.00    0.40
  -2  -5  -9   -0.20    0.50
   2   5   9    0.80    0.50
  -3  -5  -9  186.98    4.80
   3   5   9  180.18    4.70
   7  -6  -9    6.60    0.90
  -7   6   9    5.40    0.80
  -7   6   9    4.80    0.70
   6  -6  -9    1.00    0.50
  -6   6   9    1.00    0.40
  -6   6   9    1.20    0.50
   5  -6  -9    0.60    0.40
  -5   6   9    0.10    0.30
  -5   6   9    0.10    0.40
   4  -6  -9    8.00    0.90
  -4   6   9    5.40    0.70
  -4   6   9    5.70    0.70
   3  -6  -9    3.60    0.60
  -3   6   9    2.60    0.60
  -3   6   9    2.60    0.40
   2  -6  -9    8.30    0.90
  -2   6   9    5.90    0.80
   1  -6  -9    0.30    0.40
  -1   6   9    0.70    0.50
   0  -6  -9   -0.40    0.40
   0   6   9   -0.10    0.40
  -1  -6  -9    0.00    0.40
   1   6   9   -0.70    0.40
  -2  -6  -9    1.60    0.60
   2   6   9    1.50    0.60
   6  -7  -9    0.50    0.40
   6  -7  -9    0.20    0.50
  -6   7   9    0.30    0.50
   5  -7  -9    1.00    0.50
   5  -7  -9    2.20    0.50
  -5   7   9    1.30    0.50
   4  -7  -9   13.00    0.90
   4  -7  -9   14.20    1.00
  -4   7   9   12.70    1.10
   3  -7  -9    3.50    0.70
  -3   7   9    2.10    0.60
   2  -7  -9   -0.20    0.40
  -2   7   9   -0.10    0.40
   1  -7  -9   16.40    1.10
  -1   7   9   15.60    1.10
   0  -7  -9    0.50    0.50
   0   7   9    1.10    0.60
  -1  -7  -9   -0.40    0.50
   1   7   9    0.40    0.50
   5  -8  -9    0.20    0.40
   5  -8  -9   -0.60    0.30
  -5   8   9   -0.20    0.50
   4  -8  -9    1.00    0.50
  -4   8   9    0.40    0.60
   3  -8  -9    7.20    0.90
  -3   8   9    7.40    0.90
   2  -8  -9    2.40    0.60
  -2   8   9    0.80    0.60
   1  -8  -9    4.60    0.80
  -1   8   9    2.70    0.70
  -1   9 -10    1.70    0.60
   1  -9  10    0.40    0.40
  -2   9 -10   14.00    1.10
   2  -9  10   13.10    1.00
  -3   9 -10    2.00    0.60
   3  -9  10    1.70    0.50
  -4   9 -10    0.00    0.50
   4  -9  10    0.50    0.50
  -5   9 -10   94.29    2.90
   5  -9  10   86.29    2.80
   5  -9  10   92.89    2.80
   1   8 -10   -0.20    0.40
  -1  -8  10   -0.10    0.30
   0   8 -10    8.60    0.80
   0  -8  10    5.50    0.70
  -1   8 -10    0.10    0.40
   1  -8  10    0.10    0.30
  -2   8 -10    1.20    0.50
   2  -8  10    1.40    0.50
  -3   8 -10    8.90    0.90
   3  -8  10    7.70    0.80
  -4   8 -10    0.30    0.50
   4  -8  10   -0.50    0.40
   4  -8  10   -0.40    0.40
  -5   8 -10    9.60    1.00
   5  -8  10    9.60    0.90
   5  -8  10    8.90    0.90
  -6   8 -10   -0.10    0.50
   6  -8  10    0.10    0.50
   6  -8  10   -0.30    0.40
   2   7 -10    2.40    0.50
  -2  -7  10    1.20    0.50
   1   7 -10    8.10    0.80
  -1  -7  10    5.30    0.70
   0   7 -10   19.60    1.10
   0  -7  10   17.20    1.00
  -1   7 -10    1.50    0.50
   1  -7  10    0.70    0.40
  -2   7 -10    0.40    0.40
   2  -7  10    0.40    0.40
  -3   7 -10    5.20    0.70
   3  -7  10    5.10    0.70
   3  -7  10    5.00    0.70
  -4   7 -10   -0.30    0.40
   4  -7  10    0.10    0.30
   4  -7  10   -0.10    0.40
  -5   7 -10    0.50    0.50
   5  -7  10    1.00    0.50
   5  -7  10    0.80    0.40
  -6   7 -10    0.50    0.50
   6  -7  10   -0.10    0.40
   6  -7  10    0.10    0.40
   3   6 -10    0.30    0.40
   3   6 -10    0.60    0.50
  -3  -6  10   -0.20    0.30
   2   6 -10    0.50    0.50
   2   6 -10    0.20    0.40
  -2  -6  10   -0.40    0.30
   1   6 -10    0.70    0.40
   1   6 -10    1.10    0.70
  -1  -6  10    0.50    0.30
   0   6 -10   22.90    1.10
   0  -6  10   19.40    1.00
  -1   6 -10    2.50    0.50
   1  -6  10    1.50    0.40
  -2   6 -10    0.70    0.40
   2  -6  10    0.70    0.30
  -3   6 -10   12.90    0.90
   3  -6  10   12.70    0.80
   3  -6  10   12.70    0.90
  -4   6 -10    0.40    0.40
   4  -6  10    0.20    0.30
   4  -6  10    0.60    0.40
  -5   6 -10    0.10    0.40
   5  -6  10    0.20    0.40
   5  -6  10    0.00    0.30
  -6   6 -10    0.20    0.50
   6  -6  10    1.30    0.60
  -7   6 -10    3.20    0.70
   7  -6  10    3.20    0.70
   4   5 -10    0.80    0.50
   4   5 -10    1.00    0.40
  -4  -5  10    0.70    0.40
   3   5 -10    1.20    0.40
   3   5 -10    1.90    0.60
  -3  -5  10    1.30    0.40
   2   5 -10    1.00    0.40
   2   5 -10    0.70    0.40
  -2  -5  10    0.50    0.30
   1   5 -10    0.70    0.30
   1   5 -10    0.90    0.40
  -1  -5  10    0.60    0.30
   0   5 -10   97.09    2.70
   0   5 -10  103.59    2.70
   0  -5  10   97.59    2.70
  -1   5 -10    7.40    0.70
   1  -5  10    4.80    0.60
  -2   5 -10    1.00    0.40
   2  -5  10    0.50    0.30
   2  -5  10    0.60    0.30
  -3   5 -10    6.10    0.70
   3  -5  10    6.50    0.70
   3  -5  10    5.40    0.60
  -4   5 -10    0.30    0.40
   4  -5  10    0.10    0.30
   4  -5  10    1.00    0.40
  -5   5 -10   51.49    1.80
   5  -5  10   49.20    1.80
  -6   5 -10    1.20    0.50
   6  -5  10    1.70    0.60
  -7   5 -10   -0.20    0.50
   7  -5  10    0.60    0.50
   5   4 -10    3.00    0.50
   5   4 -10    2.90    0.70
  -5  -4  10    2.80    0.60
   4   4 -10    0.50    0.50
   4   4 -10    0.60    0.40
  -4  -4  10    1.10    0.40
   3   4 -10    1.10    0.50
   3   4 -10    1.00    0.40
  -3  -4  10    1.00    0.40
   2   4 -10    0.70    0.30
   2   4 -10    1.10    0.50
  -2  -4  10    0.70    0.30
   1   4 -10    0.20    0.30
   1   4 -10   -0.10    0.40
  -1  -4  10    0.00    0.30
   0   4 -10    6.10    0.60
   0   4 -10    5.80    0.60
   0  -4  10    4.30    0.50
  -1   4 -10    1.80    0.40
  -1   4 -10    1.60    0.40
   1  -4  10    1.80    0.40
   1  -4  10    1.60    0.40
  -2   4 -10    6.40    0.60
   2  -4  10    4.50    0.50
   2  -4  10    5.00    0.60
  -3   4 -10   -0.20    0.30
   3  -4  10    0.00    0.30
   3  -4  10    0.10    0.30
  -4   4 -10    6.60    0.70
   4  -4  10    6.00    0.70
   4  -4  10    6.00    0.60
  -5   4 -10   13.00    0.90
   5  -4  10   14.10    1.00
  -6   4 -10    7.40    0.80
   6  -4  10    7.90    0.90
  -7   4 -10    2.00    0.60
   7  -4  10    3.70    0.80
   5   3 -10    0.70    0.50
  -5  -3  10    1.10    0.40
   4   3 -10    4.10    0.70
   4   3 -10    3.50    0.50
  -4  -3  10    3.60    0.60
   3   3 -10    0.10    0.40
   3   3 -10   -0.10    0.20
  -3  -3  10    0.30    0.30
   2   3 -10    2.60    0.50
   2   3 -10    1.70    0.40
  -2  -3  10    1.40    0.40
   1   3 -10    2.10    0.40
   1   3 -10    2.50    0.50
  -1  -3  10    2.70    0.50
   0   3 -10    4.40    0.60
   0   3 -10    5.10    0.50
   0  -3  10    5.00    0.50
   0  -3  10    4.30    0.50
  -1   3 -10    0.50    0.30
  -1   3 -10    0.90    0.30
   1  -3  10    0.90    0.30
   1  -3  10    0.70    0.30
  -2   3 -10   18.80    0.90
  -2   3 -10   17.30    0.90
   2  -3  10   17.30    0.90
   2  -3  10   19.20    0.80
  -3   3 -10    2.60    0.50
   3  -3  10    1.90    0.30
   3  -3  10    1.50    0.40
  -4   3 -10    0.20    0.30
   4  -3  10   -0.10    0.30
  -5   3 -10    2.20    0.50
   5  -3  10    1.10    0.50
  -6   3 -10   -0.20    0.40
   6  -3  10   -0.50    0.40
  -7   3 -10    1.10    0.50
   7  -3  10    0.50    0.60
   6   2 -10    1.30    0.50
  -6  -2  10    0.50    0.40
   5   2 -10    0.80    0.50
  -5  -2  10    0.30    0.30
   4   2 -10    2.60    0.50
   4   2 -10    2.50    0.60
  -4  -2  10    2.60    0.50
   3   2 -10    1.90    0.40
   3   2 -10    1.80    0.50
  -3  -2  10    1.50    0.40
   2   2 -10   10.90    0.60
   2   2 -10   11.20    0.80
  -2  -2  10   11.40    0.70
   1   2 -10    1.50    0.30
   1   2 -10    1.40    0.40
  -1  -2  10    1.30    0.30
  -1  -2  10    1.40    0.30
   0   2 -10    0.30    0.30
   0   2 -10    0.30    0.40
   0  -2  10    0.00    0.20
   0  -2  10    0.30    0.30
  -1   2 -10    4.20    0.50
  -1   2 -10    3.30    0.40
   1  -2  10    3.20    0.50
   1  -2  10    2.80    0.40
  -2   2 -10   14.80    0.80
  -2   2 -10   15.40    0.80
   2  -2  10   15.30    0.70
   2  -2  10   17.20    0.90
  -3   2 -10   10.20    0.70
  -3   2 -10    9.20    0.70
   3  -2  10    9.90    0.80
  -4   2 -10    0.40    0.30
   4  -2  10    0.40    0.40
  -5   2 -10   15.30    1.00
   5  -2  10   14.40    1.10
  -6   2 -10    0.80    0.50
   6  -2  10    0.70    0.60
   6   1 -10    1.40    0.60
  -6  -1  10    0.40    0.40
   5   1 -10    5.40    0.70
  -5  -1  10    7.10    0.70
   4   1 -10   21.00    1.20
  -4  -1  10   21.40    1.10
   3   1 -10   14.10    0.90
  -3  -1  10   14.70    0.80
   2   1 -10   88.29    2.20
   2   1 -10   86.79    2.50
  -2  -1  10   90.29    2.50
   1   1 -10   94.99    2.40
   1   1 -10   98.99    2.70
  -1  -1  10  102.39    2.60
  -1  -1  10   97.19    2.50
   0   1 -10  229.58    5.10
   0   1 -10  217.48    4.90
   0  -1  10  214.58    5.00
   0  -1  10  212.78    4.90
  -1   1 -10   13.80    0.70
  -1   1 -10   13.70    0.80
   1  -1  10   14.20    0.70
   1  -1  10   14.60    0.80
  -2   1 -10    1.60    0.40
  -2   1 -10    1.70    0.40
   2  -1  10    1.40    0.40
   2  -1  10    2.00    0.30
  -3   1 -10    1.50    0.40
  -3   1 -10    0.80    0.40
   3  -1  10    1.00    0.40
  -4   1 -10    1.60    0.50
  -4   1 -10    1.20    0.40
   4  -1  10    1.90    0.50
  -5   1 -10    4.80    0.70
   5  -1  10    4.10    0.70
  -6   1 -10    5.20    0.70
   6  -1  10    4.40    0.80
  -7   0  10    0.30    0.40
   6   0 -10   -0.20    0.40
  -6   0  10   -0.20    0.30
   5   0 -10    7.80    0.90
  -5   0  10    8.80    0.80
   4   0 -10   29.50    1.40
  -4   0  10   30.10    1.30
   3   0 -10    0.00    0.40
  -3   0  10    0.30    0.20
   2   0 -10   37.80    1.50
  -2   0  10   38.00    1.30
  -2   0  10   37.90    1.30
   1   0 -10    0.10    0.30
   1   0 -10    0.60    0.20
  -1   0  10   -0.10    0.20
  -1   0  10    0.30    0.20
   0   0 -10   14.30    0.70
   0   0 -10   15.60    0.90
   0   0  10   13.10    0.80
   0   0  10   15.60    0.70
  -1   0 -10    1.30    0.30
  -1   0 -10    1.30    0.40
   1   0  10    1.40    0.40
   1   0  10    1.80    0.30
  -2   0 -10    0.70    0.30
  -2   0 -10    0.20    0.40
   2   0  10    0.10    0.30
  -3   0 -10   -0.10    0.30
  -3   0 -10   -0.50    0.30
   3   0  10   -0.20    0.30
  -4   0 -10    0.30    0.40
  -4   0 -10    0.40    0.40
   4   0  10    0.10    0.40
  -5   0 -10   72.29    2.30
  -5   0 -10   72.09    2.30
   5   0  10   69.29    2.40
  -6   0 -10    5.40    0.80
   6   0  10    4.10    0.80
   7  -1 -10    0.20    0.40
  -7   1  10    0.00    0.30
   6  -1 -10   -0.10    0.40
  -6   1  10    0.00    0.30
   5  -1 -10    8.50    0.90
  -5   1  10    7.20    0.80
   4  -1 -10    2.50    0.60
  -4   1  10    2.00    0.50
   3  -1 -10    1.50    0.50
  -3   1  10    1.70    0.40
  -3   1  10    1.00    0.30
   2  -1 -10    7.90    0.80
  -2   1  10    8.00    0.60
  -2   1  10    6.80    0.60
   1  -1 -10    4.20    0.60
  -1   1  10    4.00    0.50
  -1   1  10    3.40    0.50
   0  -1 -10    6.50    0.70
   0  -1 -10    5.50    0.40
   0   1  10    6.10    0.70
   0   1  10    6.10    0.40
  -1  -1 -10    0.40    0.20
  -1  -1 -10    0.30    0.40
   1   1  10    0.20    0.30
  -2  -1 -10    0.40    0.40
  -2  -1 -10    0.60    0.30
   2   1  10    0.40    0.40
  -3  -1 -10    0.10    0.40
  -3  -1 -10    0.60    0.30
   3   1  10    0.60    0.50
  -4  -1 -10    0.70    0.40
  -4  -1 -10    1.40    0.50
   4   1  10    0.10    0.50
  -5  -1 -10    1.50    0.60
  -5  -1 -10    1.40    0.50
   5   1  10    1.40    0.50
   7  -2 -10    0.90    0.50
  -7   2  10    1.40    0.50
   6  -2 -10    1.30    0.50
  -6   2  10    1.70    0.50
   5  -2 -10    0.10    0.40
  -5   2  10    0.20    0.30
   4  -2 -10    0.70    0.40
  -4   2  10    0.50    0.30
  -4   2  10    0.60    0.30
   3  -2 -10    2.60    0.50
  -3   2  10    2.20    0.40
  -3   2  10    3.20    0.50
   2  -2 -10    1.50    0.50
  -2   2  10    1.60    0.40
  -2   2  10    1.60    0.40
   1  -2 -10    0.20    0.30
  -1   2  10    0.00    0.20
  -1   2  10   -0.30    0.30
   0  -2 -10    2.00    0.50
   0   2  10    2.00    0.50
  -1  -2 -10    1.80    0.50
  -1  -2 -10    1.60    0.30
   1   2  10    1.40    0.40
  -2  -2 -10    6.30    0.70
  -2  -2 -10    4.90    0.50
   2   2  10    4.80    0.70
  -3  -2 -10    0.00    0.50
  -3  -2 -10   -0.30    0.30
   3   2  10   -0.10    0.40
  -4  -2 -10    1.20    0.60
  -4  -2 -10    1.00    0.40
   4   2  10    1.50    0.60
  -5  -2 -10    4.10    0.70
  -5  -2 -10    3.80    0.60
   5   2  10    3.90    0.80
   7  -3 -10   73.59    2.50
  -7   3  10   77.09    2.50
   6  -3 -10   40.60    1.70
  -6   3  10   39.50    1.60
   5  -3 -10    0.80    0.40
  -5   3  10    0.60    0.30
  -5   3  10    0.30    0.30
   4  -3 -10   13.80    1.00
  -4   3  10   12.50    0.80
  -4   3  10   12.90    0.80
   3  -3 -10    0.30    0.40
  -3   3  10    0.00    0.30
  -3   3  10    0.60    0.30
   2  -3 -10   50.59    1.80
  -2   3  10   50.69    1.60
  -2   3  10   50.29    1.70
   1  -3 -10    6.20    0.80
  -1   3  10    4.40    0.60
   0  -3 -10    2.50    0.60
   0   3  10    1.60    0.50
  -1  -3 -10    4.20    0.70
  -1  -3 -10    4.20    0.70
   1   3  10    4.60    0.70
  -2  -3 -10    9.50    0.70
  -2  -3 -10   11.80    1.00
   2   3  10   11.80    1.00
  -3  -3 -10   10.70    1.00
  -3  -3 -10    8.30    0.70
   3   3  10   11.10    1.00
  -4  -3 -10    0.10    0.50
  -4  -3 -10   -0.10    0.40
   4   3  10    0.40    0.50
   7  -4 -10   12.10    1.00
  -7   4  10   14.40    1.00
   6  -4 -10    1.20    0.50
  -6   4  10    1.30    0.70
  -6   4  10    1.00    0.40
   5  -4 -10   -0.20    0.40
  -5   4  10    0.10    0.30
  -5   4  10    0.00    0.30
   4  -4 -10    7.60    0.90
  -4   4  10    5.70    0.70
  -4   4  10    4.10    0.60
   3  -4 -10    0.40    0.40
  -3   4  10    0.00    0.30
  -3   4  10    0.50    0.30
   2  -4 -10   46.90    1.80
  -2   4  10   49.50    1.80
  -2   4  10   49.00    1.50
   1  -4 -10    7.50    0.90
  -1   4  10    7.10    0.80
   0  -4 -10   28.10    1.30
   0   4  10   26.20    1.30
  -1  -4 -10    1.10    0.50
   1   4  10    0.20    0.40
  -2  -4 -10    3.70    0.70
   2   4  10    5.10    0.80
  -3  -4 -10   85.49    2.50
  -3  -4 -10   90.49    2.80
   3   4  10   88.79    2.80
   6  -5 -10   -0.30    0.40
  -6   5  10    0.50    0.40
  -6   5  10    0.00    0.30
   5  -5 -10    3.70    0.70
  -5   5  10    4.70    0.70
  -5   5  10    3.00    0.60
   4  -5 -10   -0.10    0.40
  -4   5  10   -0.20    0.30
  -4   5  10   -0.30    0.30
   3  -5 -10    2.50    0.50
  -3   5  10    3.00    0.50
  -3   5  10    2.30    0.50
   2  -5 -10   -0.10    0.40
  -2   5  10   -0.10    0.30
   1  -5 -10    3.00    0.70
  -1   5  10    2.60    0.60
   0  -5 -10    4.00    0.70
   0   5  10    2.90    0.60
  -1  -5 -10    5.90    0.80
   1   5  10    4.70    0.70
  -2  -5 -10   -0.50    0.50
   2   5  10    1.00    0.60
   6  -6 -10    8.60    1.00
  -6   6  10    6.50    0.80
  -6   6  10    6.40    0.80
   5  -6 -10    4.90    0.80
  -5   6  10    3.10    0.50
  -5   6  10    4.80    0.80
   4  -6 -10   -0.40    0.40
  -4   6  10    0.60    0.40
  -4   6  10    0.10    0.40
   3  -6 -10    0.00    0.40
  -3   6  10    0.20    0.40
  -3   6  10    0.00    0.30
   2  -6 -10    1.20    0.50
  -2   6  10    0.20    0.50
   1  -6 -10    4.20    0.70
  -1   6  10    4.60    0.80
   0  -6 -10    0.20    0.50
   0   6  10    0.20    0.50
  -1  -6 -10    1.00    0.60
   1   6  10    0.40    0.50
   5  -7 -10   23.50    1.40
  -5   7  10   23.60    1.40
  -5   7  10   23.60    1.20
   4  -7 -10    1.30    0.50
  -4   7  10    0.50    0.30
  -4   7  10    0.00    0.40
   3  -7 -10   11.00    1.10
  -3   7  10   11.40    1.10
   2  -7 -10   10.50    1.10
  -2   7  10   10.50    1.10
   1  -7 -10    2.50    0.70
  -1   7  10    1.20    0.60
   0   7  10   -0.10    0.50
   0   8 -11    1.10    0.50
   0  -8  11    0.20    0.40
  -1   8 -11    4.40    0.70
   1  -8  11    1.80    0.50
  -2   8 -11    3.90    0.70
   2  -8  11    2.00    0.50
  -3   8 -11    1.40    0.50
   3  -8  11    1.30    0.50
  -4   8 -11    0.60    0.50
   4  -8  11    0.80    0.40
   1   7 -11    2.60    0.60
  -1  -7  11    2.00    0.50
   0   7 -11    2.40    0.60
   0  -7  11    1.30    0.40
  -1   7 -11    2.20    0.60
   1  -7  11    2.00    0.50
  -2   7 -11    1.00    0.50
   2  -7  11    1.00    0.40
  -3   7 -11    0.20    0.40
   3  -7  11   -0.30    0.30
  -4   7 -11    1.20    0.60
   4  -7  11    1.50    0.50
   4  -7  11    1.40    0.50
  -5   7 -11    0.00    0.50
   5  -7  11    0.10    0.40
   5  -7  11   -0.40    0.40
   2   6 -11    2.50    0.90
   2   6 -11    2.50    0.50
  -2  -6  11    1.50    0.40
   1   6 -11    2.00    0.50
  -1  -6  11    1.30    0.40
   0   6 -11    3.50    0.60
   0  -6  11    3.20    0.50
  -1   6 -11    5.60    0.70
   1  -6  11    4.80    0.60
  -2   6 -11   43.20    1.60
   2  -6  11   40.70    1.60
  -3   6 -11    0.00    0.40
   3  -6  11    0.00    0.40
   3  -6  11   -0.30    0.30
  -4   6 -11    0.70    0.50
   4  -6  11    0.50    0.50
   4  -6  11    1.10    0.40
  -5   6 -11   -0.10    0.50
   5  -6  11    0.40    0.50
  -6   6 -11   -0.30    0.40
   6  -6  11    0.20    0.50
   3   5 -11    0.00    0.50
   3   5 -11    0.60    0.40
  -3  -5  11    0.80    0.40
   2   5 -11    2.80    0.50
   2   5 -11    2.40    0.60
  -2  -5  11    2.60    0.50
   1   5 -11    0.80    0.40
   1   5 -11    0.90    0.50
  -1  -5  11    0.80    0.40
   0   5 -11   29.70    1.30
   0  -5  11   29.80    1.30
  -1   5 -11    1.30    0.40
   1  -5  11    0.50    0.30
  -2   5 -11    9.30    0.80
   2  -5  11    6.20    0.70
   2  -5  11    7.70    0.70
  -3   5 -11    2.30    0.50
   3  -5  11    2.90    0.50
   3  -5  11    2.90    0.50
  -4   5 -11    0.30    0.40
   4  -5  11    0.00    0.40
   4  -5  11    0.60    0.30
  -5   5 -11   19.40    1.20
   5  -5  11   20.40    1.20
  -6   5 -11    1.00    0.50
   6  -5  11    0.80    0.50
   4   4 -11    1.80    0.40
   4   4 -11    1.40    0.60
  -4  -4  11    1.30    0.50
   3   4 -11    1.10    0.50
   3   4 -11    0.60    0.30
  -3  -4  11    0.50    0.40
   2   4 -11   -0.20    0.40
   2   4 -11    0.40    0.30
  -2  -4  11    0.40    0.30
   1   4 -11    1.10    0.40
   1   4 -11    0.50    0.30
  -1  -4  11    0.30    0.30
   0   4 -11    3.40    0.60
   0   4 -11    3.50    0.50
   0  -4  11    3.30    0.50
  -1   4 -11    1.60    0.40
   1  -4  11    0.60    0.30
   1  -4  11    0.90    0.40
  -2   4 -11    4.20    0.60
   2  -4  11    4.00    0.50
   2  -4  11    3.40    0.50
  -3   4 -11    5.60    0.70
   3  -4  11    4.20    0.60
   3  -4  11    3.60    0.50
  -4   4 -11    5.90    0.70
   4  -4  11    7.10    0.80
  -5   4 -11    1.60    0.50
   5  -4  11    1.70    0.60
  -6   4 -11    3.50    0.70
   6  -4  11    2.40    0.70
   5   3 -11    3.70    0.70
  -5  -3  11    4.70    0.70
   4   3 -11    1.70    0.60
  -4  -3  11    1.30    0.40
   3   3 -11    2.80    0.50
   3   3 -11    3.00    0.60
  -3  -3  11    2.70    0.50
   2   3 -11    1.50    0.40
   2   3 -11    2.00    0.50
  -2  -3  11    1.70    0.40
   1   3 -11    2.90    0.50
   1   3 -11    2.00    0.40
  -1  -3  11    2.60    0.50
   0   3 -11   28.70    1.20
   0   3 -11   26.50    1.10
   0  -3  11   29.10    1.20
  -1   3 -11    0.20    0.40
  -1   3 -11    0.10    0.30
   1  -3  11    0.50    0.30
   1  -3  11    0.10    0.30
  -2   3 -11    0.30    0.30
   2  -3  11   -0.20    0.20
   2  -3  11    0.10    0.30
  -3   3 -11    0.10    0.40
   3  -3  11   -0.30    0.40
  -4   3 -11    2.20    0.50
   4  -3  11    1.60    0.50
  -5   3 -11    1.30    0.50
   5  -3  11    0.90    0.50
  -6   3 -11    0.40    0.50
   6  -3  11    0.20    0.50
   5   2 -11   15.60    1.20
  -5  -2  11   15.00    1.00
   4   2 -11    1.50    0.50
  -4  -2  11    1.30    0.40
   3   2 -11    0.60    0.50
  -3  -2  11    0.20    0.30
   2   2 -11    4.70    0.70
   2   2 -11    4.50    0.50
  -2  -2  11    4.30    0.60
   1   2 -11    2.90    0.40
   1   2 -11    2.80    0.60
  -1  -2  11    2.90    0.50
   0   2 -11   55.19    1.70
   0   2 -11   61.79    1.90
   0  -2  11   55.99    1.80
   0  -2  11   56.09    1.70
  -1   2 -11   -0.10    0.40
  -1   2 -11    0.00    0.30
   1  -2  11   -0.40    0.30
   1  -2  11   -0.50    0.20
  -2   2 -11    0.50    0.30
  -2   2 -11    0.40    0.40
   2  -2  11    0.70    0.30
   2  -2  11    0.80    0.40
  -3   2 -11   21.50    1.10
   3  -2  11   22.50    1.20
  -4   2 -11    8.70    0.80
   4  -2  11    7.80    0.90
  -5   2 -11    2.50    0.60
   5  -2  11    2.10    0.60
  -6   2 -11   -0.20    0.40
   6  -2  11    0.50    0.60
   5   1 -11    0.40    0.50
  -5  -1  11    0.50    0.40
   4   1 -11    0.10    0.50
  -4  -1  11    0.30    0.30
   3   1 -11    0.80    0.40
  -3  -1  11    0.40    0.30
   2   1 -11    1.30    0.50
  -2  -1  11    0.30    0.30
   1   1 -11    6.00    0.50
   1   1 -11    6.00    0.70
  -1  -1  11    6.30    0.60
  -1  -1  11    5.90    0.60
   0   1 -11  394.56    8.30
   0   1 -11  363.56    8.00
   0  -1  11  372.16    8.10
   0  -1  11  371.36    8.20
  -1   1 -11   35.40    1.30
  -1   1 -11   36.80    1.40
   1  -1  11   36.10    1.20
   1  -1  11   37.10    1.40
  -2   1 -11   44.80    1.60
  -2   1 -11   44.40    1.50
   2  -1  11   45.90    1.70
  -3   1 -11   -0.60    0.30
  -3   1 -11   -0.20    0.30
   3  -1  11    0.00    0.40
  -4   1 -11    1.30    0.50
   4  -1  11    0.80    0.50
  -5   1 -11    5.60    0.70
   5  -1  11    4.50    0.80
   6   0 -11   -0.20    0.50
  -6   0  11    0.10    0.30
   5   0 -11    6.00    0.80
  -5   0  11    8.60    0.90
   4   0 -11   -0.20    0.40
  -4   0  11   -0.10    0.30
   3   0 -11    5.40    0.70
  -3   0  11    4.90    0.60
   2   0 -11   -0.10    0.40
  -2   0  11    0.00    0.20
  -2   0  11   -0.10    0.20
   1   0 -11    4.50    0.70
  -1   0  11    4.10    0.50
  -1   0  11    3.90    0.50
   0   0 -11   12.10    0.90
   0   0 -11   11.80    0.70
   0   0  11   11.70    0.80
   0   0  11   11.80    0.70
  -1   0 -11    0.00    0.40
  -1   0 -11    0.30    0.30
   1   0  11    0.20    0.30
  -2   0 -11    0.00    0.40
  -2   0 -11   -0.30    0.30
   2   0  11    0.10    0.40
  -3   0 -11    0.70    0.40
  -3   0 -11    0.90    0.40
   3   0  11    0.10    0.40
  -4   0 -11    2.70    0.60
  -4   0 -11    2.70    0.50
   4   0  11    2.30    0.60
  -5   0 -11    7.40    0.80
   5   0  11    6.90    0.90
   6  -1 -11   -0.30    0.40
  -6   1  11    0.10    0.30
   5  -1 -11    4.60    0.80
  -5   1  11    4.30    0.70
   4  -1 -11   20.60    1.20
  -4   1  11   21.00    1.10
   3  -1 -11    0.10    0.40
  -3   1  11    0.20    0.30
  -3   1  11   -0.10    0.20
   2  -1 -11    0.40    0.40
  -2   1  11    0.50    0.30
  -2   1  11    0.10    0.30
   1  -1 -11    2.00    0.50
  -1   1  11    1.50    0.40
  -1   1  11    2.00    0.40
   0  -1 -11    0.80    0.40
   0   1  11    0.70    0.30
   0   1  11    1.20    0.40
  -1  -1 -11    0.80    0.40
  -1  -1 -11    0.30    0.20
   1   1  11    0.10    0.40
  -2  -1 -11    0.50    0.50
  -2  -1 -11    0.00    0.30
   2   1  11    0.00    0.40
  -3  -1 -11   -0.30    0.40
  -3  -1 -11    0.20    0.40
   3   1  11   -0.40    0.40
  -4  -1 -11    0.20    0.50
  -4  -1 -11    0.10    0.40
   4   1  11    0.30    0.50
   6  -2 -11    0.10    0.40
  -6   2  11    0.70    0.40
   5  -2 -11    6.40    0.80
  -5   2  11    5.00    0.70
   4  -2 -11    1.40    0.60
  -4   2  11    1.00    0.40
   3  -2 -11    2.60    0.60
  -3   2  11    1.80    0.40
  -3   2  11    2.60    0.50
   2  -2 -11   21.30    1.20
  -2   2  11   21.50    1.10
  -2   2  11   20.60    1.00
   1  -2 -11    2.10    0.50
  -1   2  11    1.60    0.40
  -1   2  11    1.50    0.40
   0  -2 -11    0.90    0.50
   0   2  11    0.50    0.40
  -1  -2 -11    0.50    0.40
   1   2  11    0.00    0.40
  -2  -2 -11    4.20    0.50
  -2  -2 -11    4.50    0.70
   2   2  11    4.30    0.70
  -3  -2 -11    1.00    0.40
  -3  -2 -11    1.50    0.60
   3   2  11    1.00    0.60
  -4  -2 -11    0.20    0.50
  -4  -2 -11   -0.10    0.40
   4   2  11   -0.20    0.50
   6  -3 -11    6.40    0.80
  -6   3  11    8.00    0.90
   5  -3 -11   38.50    1.70
  -5   3  11   37.40    1.60
   4  -3 -11    0.10    0.50
  -4   3  11    0.40    0.30
  -4   3  11    0.70    0.40
   3  -3 -11    0.30    0.40
  -3   3  11    0.50    0.40
  -3   3  11    0.10    0.30
   2  -3 -11    6.70    0.80
  -2   3  11    6.40    0.70
  -2   3  11    6.80    0.60
   1  -3 -11   11.50    1.00
  -1   3  11   11.30    0.90
   0  -3 -11   50.79    1.90
   0   3  11   45.80    1.80
  -1  -3 -11    0.70    0.50
   1   3  11   -0.20    0.40
  -2  -3 -11   -0.60    0.40
   2   3  11    0.20    0.50
  -3  -3 -11   -0.40    0.40
  -3  -3 -11    0.40    0.50
   3   3  11    0.70    0.60
   6  -4 -11    1.80    0.60
  -6   4  11    1.70    0.50
   5  -4 -11    0.00    0.40
  -5   4  11    0.10    0.40
  -5   4  11   -0.20    0.30
   4  -4 -11    3.70    0.70
  -4   4  11    5.10    0.60
  -4   4  11    4.10    0.60
   3  -4 -11   -0.10    0.40
  -3   4  11    0.10    0.30
  -3   4  11    0.00    0.40
   2  -4 -11    2.90    0.60
  -2   4  11    2.80    0.60
   1  -4 -11    1.20    0.60
  -1   4  11    0.60    0.40
   0  -4 -11    0.50    0.50
   0   4  11    0.30    0.40
  -1  -4 -11    2.00    0.60
   1   4  11    1.80    0.60
  -2  -4 -11    0.00    0.50
   2   4  11   -0.40    0.50
   5  -5 -11    4.00    0.80
  -5   5  11    3.90    0.70
  -5   5  11    4.10    0.60
   4  -5 -11    0.80    0.50
  -4   5  11    1.00    0.50
  -4   5  11    1.10    0.40
   3  -5 -11    0.50    0.50
  -3   5  11    0.40    0.30
  -3   5  11    0.60    0.40
   2  -5 -11    6.70    0.90
  -2   5  11    5.40    0.80
   1  -5 -11    2.60    0.70
  -1   5  11    2.60    0.60
   0  -5 -11    5.70    0.90
   0   5  11    5.70    0.80
  -1  -5 -11    0.00    0.50
   1   5  11    0.10    0.50
   4  -6 -11   -0.30    0.40
  -4   6  11    0.30    0.40
  -4   6  11   -0.10    0.30
   3  -6 -11    2.00    0.60
  -3   6  11    2.40    0.70
   2  -6 -11    4.50    0.80
  -2   6  11    3.40    0.70
   1  -6 -11    1.80    0.70
  -1   6  11    1.70    0.60
  -1   7 -12    0.40    0.50
   1  -7  12   -0.30    0.30
  -2   7 -12    2.00    0.60
   2  -7  12    2.20    0.50
  -3   7 -12    0.90    0.50
   3  -7  12    0.20    0.40
   1   6 -12    2.00    0.50
  -1  -6  12    1.10    0.40
   0   6 -12    1.20    0.50
   0  -6  12    1.00    0.40
  -1   6 -12   -0.10    0.40
   1  -6  12    0.10    0.40
  -2   6 -12   55.59    1.90
   2  -6  12   52.19    1.90
  -3   6 -12    7.50    0.80
   3  -6  12    6.80    0.80
  -4   6 -12    1.00    0.50
   4  -6  12    0.90    0.50
   4  -6  12    0.70    0.40
   2   5 -12    0.70    0.50
   2   5 -12    0.20    0.40
  -2  -5  12    0.00    0.30
   1   5 -12    0.30    0.40
  -1  -5  12    0.70    0.40
   0   5 -12    2.10    0.50
   0  -5  12    0.90    0.40
  -1   5 -12    1.40    0.50
   1  -5  12    0.90    0.40
  -2   5 -12   12.80    0.90
   2  -5  12   12.40    0.80
  -3   5 -12    0.60    0.50
   3  -5  12    0.20    0.40
   3  -5  12    0.40    0.30
  -4   5 -12    1.60    0.50
   4  -5  12    1.80    0.50
  -5   5 -12    0.30    0.50
   5  -5  12    0.30    0.50
   3   4 -12    0.20    0.50
   3   4 -12    0.90    0.40
  -3  -4  12    1.00    0.40
   2   4 -12    2.30    0.40
   2   4 -12    1.80    0.60
  -2  -4  12    1.70    0.50
   1   4 -12    0.90    0.40
   1   4 -12    0.30    0.40
  -1  -4  12    0.80    0.40
   0   4 -12    0.20    0.30
   0  -4  12    0.10    0.30
  -1   4 -12    3.90    0.60
   1  -4  12    3.30    0.50
  -2   4 -12    3.10    0.60
   2  -4  12    3.00    0.50
   2  -4  12    2.90    0.50
  -3   4 -12    0.30    0.40
   3  -4  12    0.30    0.40
  -4   4 -12    6.40    0.80
   4  -4  12    5.30    0.80
  -5   4 -12    0.40    0.50
   5  -4  12    0.20    0.50
  -4  -3  12    0.40    0.40
   3   3 -12   -0.30    0.40
  -3  -3  12    0.20    0.30
   2   3 -12    5.90    0.80
   2   3 -12    5.30    0.60
  -2  -3  12    4.70    0.60
   1   3 -12    3.00    0.60
   1   3 -12    3.20    0.50
  -1  -3  12    3.40    0.60
   0   3 -12    8.80    0.70
   0   3 -12    8.90    0.80
   0  -3  12    8.10    0.80
  -1   3 -12    3.50    0.60
   1  -3  12    3.40    0.50
   1  -3  12    2.90    0.50
  -2   3 -12    1.90    0.50
   2  -3  12    1.60    0.50
   2  -3  12    0.90    0.30
  -3   3 -12    1.40    0.50
   3  -3  12    1.50    0.50
  -4   3 -12    2.70    0.60
   4  -3  12    1.70    0.60
  -5   3 -12    2.40    0.60
   5  -3  12    2.80    0.60
   4   2 -12    2.30    0.60
  -4  -2  12    1.80    0.50
   3   2 -12    6.20    0.80
  -3  -2  12    4.30    0.60
   2   2 -12   10.60    1.00
  -2  -2  12   10.10    0.80
   1   2 -12   10.80    0.90
   1   2 -12    9.40    0.70
  -1  -2  12    7.70    0.80
   0   2 -12   10.50    0.70
   0   2 -12   12.70    1.00
   0  -2  12   12.20    0.80
   0  -2  12   11.40    0.80
  -1   2 -12   38.20    1.40
  -1   2 -12   38.20    1.50
   1  -2  12   38.60    1.50
   1  -2  12   36.40    1.30
  -2   2 -12  105.99    2.90
   2  -2  12  105.59    3.00
  -3   2 -12   18.40    1.10
   3  -2  12   18.10    1.10
  -4   2 -12    1.20    0.50
   4  -2  12    1.20    0.60
  -5   2 -12    1.30    0.50
   5  -2  12    0.50    0.60
   4   1 -12   -0.20    0.50
  -4  -1  12    0.10    0.30
   3   1 -12    8.90    0.90
  -3  -1  12    8.70    0.80
   2   1 -12   16.30    1.10
  -2  -1  12   17.70    1.00
   1   1 -12    0.50    0.50
  -1  -1  12    0.10    0.30
   0   1 -12   25.00    1.10
   0   1 -12   28.70    1.30
   0  -1  12   28.40    1.20
   0  -1  12   28.30    1.10
  -1   1 -12    0.00    0.30
  -1   1 -12    0.50    0.50
   1  -1  12    0.30    0.40
  -2   1 -12   47.80    1.60
  -2   1 -12   48.00    1.70
   2  -1  12   49.20    1.80
  -3   1 -12    0.30    0.40
   3  -1  12    0.30    0.40
  -4   1 -12    2.10    0.50
   4  -1  12    2.10    0.60
   5   0 -12    0.60    0.50
  -5   0  12    0.60    0.40
   4   0 -12   -0.20    0.40
  -4   0  12   -0.10    0.30
   3   0 -12    5.60    0.80
  -3   0  12    6.00    0.70
   2   0 -12    3.80    0.70
  -2   0  12    3.30    0.50
   1   0 -12    0.30    0.50
  -1   0  12    0.30    0.30
  -1   0  12    0.20    0.30
   0   0 -12    1.80    0.60
   0   0  12    1.00    0.40
   0   0  12    2.00    0.40
  -1   0 -12    3.50    0.60
  -1   0 -12    3.10    0.50
   1   0  12    2.90    0.60
  -2   0 -12    3.20    0.60
  -2   0 -12    2.10    0.40
   2   0  12    3.00    0.60
  -3   0 -12    1.20    0.50
  -3   0 -12    0.80    0.40
   3   0  12    0.00    0.50
  -4   0 -12    0.10    0.40
   4   0  12   -0.20    0.50
   5  -1 -12    7.80    1.00
  -5   1  12    8.60    0.90
   4  -1 -12    0.70    0.50
  -4   1  12    0.10    0.30
   3  -1 -12    1.00    0.50
  -3   1  12    0.10    0.30
   2  -1 -12    0.80    0.50
  -2   1  12    1.10    0.30
  -2   1  12    0.90    0.40
   1  -1 -12    0.50    0.50
  -1   1  12    0.30    0.30
  -1   1  12    1.20    0.40
   0  -1 -12   -0.30    0.40
   0   1  12    0.00    0.30
  -1  -1 -12    1.00    0.50
   1   1  12    0.20    0.40
  -2  -1 -12    0.50    0.50
  -2  -1 -12    0.80    0.40
   2   1  12    1.60    0.60
  -3  -1 -12    0.50    0.50
  -3  -1 -12   -0.10    0.40
   3   1  12    0.00    0.50
   5  -2 -12   43.60    1.90
  -5   2  12   43.20    1.70
   4  -2 -12   38.60    1.70
  -4   2  12   36.10    1.50
   3  -2 -12    2.50    0.70
  -3   2  12    2.20    0.50
  -3   2  12    1.60    0.40
   2  -2 -12    8.10    1.00
  -2   2  12    5.10    0.70
  -2   2  12    7.20    0.70
   1  -2 -12    0.20    0.50
  -1   2  12    0.00    0.30
   0  -2 -12    8.70    0.90
   0   2  12    8.00    0.90
  -1  -2 -12    2.00    0.60
   1   2  12    1.00    0.50
  -2  -2 -12    0.50    0.60
   2   2  12    0.80    0.50
  -3  -2 -12    2.20    0.50
  -3  -2 -12    2.20    0.70
   3   2  12    2.60    0.70
   5  -3 -12   33.50    1.70
  -5   3  12   31.40    1.50
   4  -3 -12    8.90    1.10
  -4   3  12    7.20    0.80
  -4   3  12    7.20    0.80
   3  -3 -12    0.60    0.60
  -3   3  12    0.60    0.30
  -3   3  12    0.50    0.40
   2  -3 -12    8.00    1.00
  -2   3  12    6.40    0.80
   1  -3 -12    0.10    0.50
  -1   3  12    0.30    0.40
   0  -3 -12   43.20    1.80
   0   3  12   39.90    1.70
  -1  -3 -12    8.40    1.00
   1   3  12    9.50    1.00
  -2  -3 -12   15.90    1.20
   2   3  12   19.70    1.30
   4  -4 -12    0.60    0.60
  -4   4  12   -0.20    0.30
  -4   4  12    0.20    0.30
   3  -4 -12    5.00    0.90
  -3   4  12    5.30    0.70
  -3   4  12    3.10    0.60
   2  -4 -12    0.10    0.50
  -2   4  12    0.10    0.40
   1  -4 -12    2.00    0.60
  -1   4  12    1.80    0.60
   0  -4 -12    2.50    0.70
   0   4  12    1.50    0.60
  -3   5  12    5.60    0.80
   2  -5 -12   -0.20    0.50
  -2   5  12   -0.10    0.40
   0   5 -13    0.70    0.50
   0  -5  13    0.40    0.40
  -1   5 -13    0.20    0.40
   1  -5  13    0.10    0.40
  -2   5 -13    1.80    0.50
   2  -5  13    1.50    0.40
   1   4 -13    0.60    0.40
  -1  -4  13    0.60    0.40
   0   4 -13   -0.30    0.40
   0  -4  13   -0.20    0.30
  -1   4 -13    0.60    0.40
   1  -4  13   -0.10    0.30
  -2   4 -13   11.60    1.00
   2  -4  13    8.00    0.80
  -3   4 -13   -0.40    0.40
   3  -4  13   -0.40    0.40
   2   3 -13    0.60    0.50
  -2  -3  13    1.20    0.40
   1   3 -13    0.60    0.50
   1   3 -13    0.10    0.40
  -1  -3  13    0.10    0.30
   0   3 -13    1.60    0.40
   0  -3  13    2.20    0.50
  -1   3 -13    3.30    0.60
   1  -3  13    3.40    0.50
  -2   3 -13    3.90    0.60
   2  -3  13    3.30    0.60
  -3   3 -13    1.20    0.50
   3  -3  13    0.50    0.50
  -3  -2  13    1.40    0.50
   2   2 -13    1.50    0.60
  -2  -2  13    1.00    0.40
   1   2 -13    0.80    0.50
  -1  -2  13    0.20    0.30
   0   2 -13    2.30    0.50
   0   2 -13    2.20    0.60
   0  -2  13    2.30    0.50
  -1   2 -13    3.30    0.50
   1  -2  13    2.20    0.50
  -2   2 -13  165.88    4.20
   2  -2  13  172.98    4.40
  -3   2 -13   28.40    1.40
   3  -2  13   27.20    1.40
   3   1 -13    7.80    0.90
  -3  -1  13    7.40    0.80
   2   1 -13    0.00    0.50
  -2  -1  13   -0.30    0.30
   1   1 -13    4.00    0.70
  -1  -1  13    2.90    0.50
   0   1 -13    0.00    0.50
   0  -1  13    0.30    0.40
   0  -1  13    0.60    0.30
  -1   1 -13    0.30    0.40
  -1   1 -13    0.00    0.50
   1  -1  13   -0.20    0.40
  -2   1 -13   22.50    1.10
   2  -1  13   24.70    1.30
  -3   1 -13    0.10    0.40
   3  -1  13   -0.40    0.40
   3   0 -13    3.60    0.70
  -3   0  13    2.40    0.50
   2   0 -13   10.60    1.10
  -2   0  13   10.50    0.80
   1   0 -13    0.00    0.50
  -1   0  13    0.40    0.40
  -1   0  13    0.20    0.30
   0   0 -13    0.70    0.50
   0   0  13   -0.20    0.40
  -1   0 -13    2.50    0.60
   1   0  13    2.40    0.60
  -2   0 -13    2.10    0.60
   2   0  13    1.10    0.50
   3  -1 -13    0.80    0.60
  -3   1  13    0.70    0.40
   2  -1 -13    0.90    0.60
  -2   1  13    1.60    0.60
  -2   1  13    1.90    0.40
   1  -1 -13    1.60    0.60
  -1   1  13    1.10    0.40
   0  -1 -13   12.80    1.10
   0   1  13   14.00    1.00
  -1  -1 -13    1.50    0.60
   1   1  13    0.70    0.50
   2   1  13    0.20    0.50
   3  -2 -13   45.10    1.90
  -3   2  13   41.30    1.60
   2  -2 -13    1.60    0.60
  -2   2  13    1.30    0.50
   1  -2 -13    0.80    0.60
  -1   2  13    0.10    0.40
   0  -2 -13   -0.10    0.50
   0   2  13    0.10    0.40
   1   2  13    3.30    0.70
  -2   3  13    1.70    0.50
  -1   3  13   -0.30    0.40
   0   0   0    0.00    0.00
_computing_structure_solution     'SHELXT 2014/5 (Sheldrick, 2014)'
;
_shelx_hkl_checksum     62175
_shelx_res_file
;
TITL eb656_a.res in P-1
    C:\Users\eb4924\DOCUME~1\PUBLIC~1\2017\MANUSC~4\EB656P~2\eb656_a.res
    created by SHELXL-2017/1 at 20:31:11 on 01-Oct-2017
CELL 0.71073 8.2160 9.8605 10.7410 95.999 90.181 113.774
ZERR 2.0000 0.0011 0.0013 0.0014 0.002 0.002 0.002
LATT 1
SFAC C H N O
UNIT 38 34 2 10
MPLA 14 C1 C2 C3 C4 C5 C6 C7 C8 C9 C10 C11 C12 C13 C14 O2 C15 C16 C17
MPLA 14 C1 C2 C3 C4 C5 C6 C7 C8 C9 C10 C11 C12 C13 C14 N1 C18 C19
CONF
BOND $H
EQIV $1 1-X,-Y,1-Z
EQIV $2 2-X,2-Y,1-Z
DFIX 0.84 0.02 O1 H1O
DFIX 0.84 0.02 O3 H3O
HTAB O1 O5
HTAB O3 O4
HTAB C10 N1
HTAB C15 O3_$1
HTAB C11 O5_$2
ACTA
FMAP 2 1 53
PLAN 20 0 0
HTAB 2.0
LIST 4 1
TEMP -173
L.S. 10
WGHT    0.096200    0.068400
FVAR       0.42358
O1    4    0.933514    0.546403    0.312448    11.00000    0.02572    0.01711 =
         0.02301    0.00076    0.00752    0.00759
H1O   2    0.942999    0.637634    0.332926    11.00000   -1.20000
N1    3    0.693078    1.250601    0.935644    11.00000    0.04511    0.03424 =
         0.03565   -0.00232    0.00160    0.01987
C1    1    0.830159    0.469247    0.399095    11.00000    0.01591    0.01741 =
         0.01857    0.00128    0.00047    0.00522
O2    4    0.857083    0.261103    0.290250    11.00000    0.02433    0.01567 =
         0.02441   -0.00118    0.00778    0.00856
C2    1    0.785797    0.311868    0.387737    11.00000    0.01729    0.02003 =
         0.01896   -0.00257    0.00052    0.00917
O3    4    0.501101    0.197182    0.646067    11.00000    0.02779    0.01640 =
         0.02490    0.00288    0.00912    0.00855
H3O   2    0.471220    0.255480    0.699270    11.00000   -1.20000
C3    1    0.678403    0.225497    0.471885    11.00000    0.01882    0.01507 =
         0.02299    0.00026    0.00020    0.00708
AFIX  43
H3    2    0.650425    0.121543    0.464073    11.00000   -1.20000
AFIX   0
O4    4    0.480442    0.429071    0.762724    11.00000    0.02627    0.02022 =
         0.02389    0.00175    0.00695    0.00921
C4    1    0.609153    0.289781    0.569945    11.00000    0.01762    0.01844 =
         0.01937    0.00212    0.00115    0.00755
O5    4    0.907426    0.773603    0.432890    11.00000    0.02709    0.01703 =
         0.02466    0.00180    0.00669    0.00662
C5    1    0.651478    0.443027    0.584462    11.00000    0.01654    0.01668 =
         0.01699   -0.00003   -0.00069    0.00705
C6    1    0.580688    0.507317    0.686708    11.00000    0.01778    0.01933 =
         0.01932    0.00065    0.00041    0.00862
C7    1    0.631546    0.670776    0.700390    11.00000    0.01684    0.01817 =
         0.01951   -0.00125   -0.00192    0.00783
C8    1    0.570262    0.736604    0.800174    11.00000    0.02249    0.02334 =
         0.01920   -0.00045    0.00066    0.01065
AFIX  43
H8    2    0.496307    0.676508    0.858499    11.00000   -1.20000
AFIX   0
C9    1    0.616683    0.889462    0.814799    11.00000    0.02281    0.02451 =
         0.02296   -0.00557   -0.00254    0.01308
AFIX  43
H9    2    0.577257    0.934122    0.884204    11.00000   -1.20000
AFIX   0
C10   1    0.721140    0.977133    0.727520    11.00000    0.02353    0.01828 =
         0.02820   -0.00424   -0.00374    0.01069
AFIX  43
H10   2    0.750414    1.081320    0.736488    11.00000   -1.20000
AFIX   0
C11   1    0.782740    0.913243    0.627518    11.00000    0.02074    0.01886 =
         0.02357    0.00077   -0.00143    0.00842
AFIX  43
H11   2    0.854261    0.973685    0.568420    11.00000   -1.20000
AFIX   0
C12   1    0.739389    0.759528    0.613757    11.00000    0.01666    0.01725 =
         0.01798   -0.00184   -0.00292    0.00733
C13   1    0.809937    0.693243    0.508585    11.00000    0.01750    0.01700 =
         0.02008    0.00060   -0.00092    0.00647
C14   1    0.763987    0.533197    0.497102    11.00000    0.01612    0.01560 =
         0.01854   -0.00123   -0.00145    0.00608
C15   1    0.803756    0.100791    0.269954    11.00000    0.02055    0.01392 =
         0.02327   -0.00174    0.00296    0.00649
AFIX  23
H15A  2    0.672284    0.048972    0.262662    11.00000   -1.20000
H15B  2    0.847744    0.066928    0.341400    11.00000   -1.20000
AFIX   0
C16   1    0.882309    0.065479    0.150665    11.00000    0.02227    0.02117 =
         0.02075   -0.00064    0.00213    0.00894
AFIX  23
H16A  2    1.013724    0.117694    0.158502    11.00000   -1.20000
H16B  2    0.839009    0.100713    0.079785    11.00000   -1.20000
AFIX   0
C17   1    0.828539   -0.102580    0.125253    11.00000    0.03189    0.02222 =
         0.02276   -0.00277    0.00676    0.01133
AFIX 137
H17A  2    0.864454   -0.138135    0.198037    11.00000   -1.50000
H17B  2    0.887518   -0.124293    0.051405    11.00000   -1.50000
H17C  2    0.699127   -0.153202    0.110002    11.00000   -1.50000
AFIX   0
C18   1    0.743881    1.376844    0.952631    11.00000    0.03113    0.03490 =
         0.02708   -0.00155   -0.00040    0.01785
C19   1    0.808470    1.538424    0.976989    11.00000    0.04449    0.02999 =
         0.05957   -0.00453   -0.01571    0.01633
AFIX 137
H19A  2    0.707605    1.567300    0.974361    11.00000   -1.50000
H19B  2    0.891236    1.584642    0.913041    11.00000   -1.50000
H19C  2    0.870055    1.572114    1.059963    11.00000   -1.50000
AFIX   0
HKLF 4
REM  eb656_a.res in P-1
REM R1 =  0.0517 for    2718 Fo > 4sig(Fo)  and  0.0649 for all    3548 data
REM    234 parameters refined using      2 restraints
END
WGHT      0.0962      0.0684
REM Instructions for potential hydrogen bonds
HTAB O1 O5
HTAB O3 O4
HTAB C15 O3_$1
REM Highest difference peak  0.710,  deepest hole -0.265,  1-sigma level  0.072
Q1    1   0.9595  0.3374  0.2030  11.00000  0.05    0.40
Q2    1   0.7051  0.0110  0.3591  11.00000  0.05    0.40
Q3    1   0.6076  0.6987  0.7483  11.00000  0.05    0.36
Q4    1   0.5959  0.3694  0.5623  11.00000  0.05    0.31
Q5    1   0.8072  0.4959  0.4468  11.00000  0.05    0.31
Q6    1   0.8426  0.0778  0.2198  11.00000  0.05    0.30
Q7    1   0.6327  0.8231  0.8173  11.00000  0.05    0.30
Q8    1   0.7067  1.5824  1.0643  11.00000  0.05    0.29
Q9    1   0.4785  0.0192  0.4672  11.00000  0.05    0.27
Q10   1   0.5426  0.9597  0.9219  11.00000  0.05    0.27
Q11   1   0.9745  0.5206  0.2601  11.00000  0.05    0.26
Q12   1   0.7637  1.4531  0.9741  11.00000  0.05    0.26
Q13   1   0.9913  0.7408  0.3390  11.00000  0.05    0.22
Q14   1   0.5889  1.0935  0.9295  11.00000  0.05    0.22
Q15   1   0.9148  1.2009  0.7458  11.00000  0.05    0.21
Q16   1   0.8813  1.4207  0.8589  11.00000  0.05    0.20
Q17   1   0.9809  0.1272  0.0806  11.00000  0.05    0.19
Q18   1   0.7041  1.2045  0.8453  11.00000  0.05    0.19
Q19   1   0.4398  0.8802  0.9882  11.00000  0.05    0.18
Q20   1   0.8535  1.6538  0.9794  11.00000  0.05    0.17
;
_shelx_res_checksum     70874
data_2
_audit_creation_method     'SHELXL-2017/1'
_chemical_name_systematic
;
2-Butoxy-1,4-dihydroxyanthraquinone
;
_chemical_name_common     ?
_chemical_formula_moiety     'C18 H16 O5'
_chemical_formula_sum     'C18 H16 O5'
_chemical_formula_weight     312.31
_chemical_melting_point     ?
_shelx_space_group_comment
;
The symmetry employed for this shelxl refinement is uniquely defined
by the following loop, which should always be used as a source of
symmetry information in preference to the above space-group names.
They are only intended as comments.
;
_space_group_crystal_system     monoclinic
_space_group_name_H-M_alt     'P 21/n'
_space_group_name_Hall     '-P 2yn'
loop_
    _space_group_symop_operation_xyz
    'x, y, z'
    '-x+1/2, y+1/2, -z+1/2'
    '-x, -y, -z'
    'x-1/2, -y-1/2, z-1/2'
_cell_length_a     4.7730(9)
_cell_length_b     44.272(8)
_cell_length_c     13.807(3)
_cell_angle_alpha     90
_cell_angle_beta     95.164(2)
_cell_angle_gamma     90
_cell_volume     2905.8(9)
_cell_formula_units_Z     8
_cell_measurement_reflns_used     2921
_cell_measurement_theta_min     2.36
_cell_measurement_theta_max     23.75
_cell_measurement_temperature     100(2)
_exptl_crystal_description     'cut irregular block'
_exptl_crystal_colour     'orange-red'
_exptl_crystal_size_max     0.480
_exptl_crystal_size_mid     0.100
_exptl_crystal_size_min     0.030
_exptl_crystal_density_diffrn     1.428
_exptl_crystal_density_meas     ?
_exptl_crystal_density_method     ?
_exptl_crystal_F_000     1312
_exptl_absorpt_coefficient_mu     0.104
_exptl_absorpt_correction_type     multi-scan
_exptl_absorpt_process_details
;
(SADABS; Bruker, 2014)
;
_shelx_estimated_absorpt_T_min     0.952
_shelx_estimated_absorpt_T_max     0.997
_exptl_absorpt_correction_T_min     0.854
_exptl_absorpt_correction_T_max     1.000
_diffrn_ambient_temperature     100(2)
_diffrn_radiation_type     MoK\a
_diffrn_radiation_wavelength     0.71073
_diffrn_radiation_source     'fine-focus sealed tube'
_diffrn_radiation_monochromator     'graphite'
_diffrn_measurement_device_type     'Bruker APEXII CCD'
_diffrn_measurement_method     'phi and omega scans'
_diffrn_detector_area_resol_mean     8.3660
_diffrn_reflns_number     36901
_diffrn_reflns_av_R_equivalents     0.1043
_diffrn_reflns_theta_min     1.551
_diffrn_reflns_theta_max     27.209
_diffrn_reflns_theta_full     25.242
_diffrn_measured_fraction_theta_max     0.997
_diffrn_measured_fraction_theta_full     1.000
_diffrn_reflns_limit_h_min     -6
_diffrn_reflns_limit_h_max     6
_diffrn_reflns_limit_k_min     -56
_diffrn_reflns_limit_k_max     56
_diffrn_reflns_limit_l_min     -17
_diffrn_reflns_limit_l_max     17
_refine_special_details     ?
_reflns_number_total     6456
_reflns_number_gt     3747
_reflns_threshold_expression     'I > 2\s(I)'
_refine_ls_structure_factor_coef     Fsqd
_refine_ls_matrix_type     full
_refine_ls_R_factor_all     0.1202
_refine_ls_R_factor_gt     0.0626
_refine_ls_wR_factor_gt     0.1419
_refine_ls_wR_factor_ref     0.1657
_refine_ls_goodness_of_fit_ref     1.040
_refine_ls_restrained_S_all     1.040
_refine_ls_number_reflns     6456
_refine_ls_number_parameters     429
_refine_ls_number_restraints     4
_refine_ls_hydrogen_treatment     mixed
_refine_ls_weighting_scheme     calc
_refine_ls_weighting_details
              'w=1/[\s^2^(Fo^2^)+(0.0470P)^2^+2.0816P] where P=(Fo^2^+2Fc^2^)/3'
_atom_sites_solution_hydrogens     mixed
_atom_sites_solution_primary     ?
_atom_sites_solution_secondary     ?
_refine_ls_shift/su_max     0.001
_refine_ls_shift/su_mean     0.000
_refine_diff_density_max     0.258
_refine_diff_density_min     -0.270
_refine_ls_extinction_method     none
_refine_ls_extinction_coef     .
loop_
    _atom_type_symbol
    _atom_type_description
    _atom_type_scat_dispersion_real
    _atom_type_scat_dispersion_imag
    _atom_type_scat_source
    'C' 'C' 0.0033 0.0016
                         'International Tables Vol C Tables 4.2.6.8 and 6.1.1.4'
    'H' 'H' 0.0000 0.0000
                         'International Tables Vol C Tables 4.2.6.8 and 6.1.1.4'
    'O' 'O' 0.0106 0.0060
                         'International Tables Vol C Tables 4.2.6.8 and 6.1.1.4'
_computing_data_collection
;
SMART (Bruker, 2014)
;
_computing_cell_refinement
;
SMART (Bruker, 2014)
;
_computing_data_reduction
;
SAINT (Bruker, 2014)
;
_computing_structure_solution
;
SHELXT2014 (Sheldrick, 2015a)
;
_computing_structure_refinement
;
SHELXL2017 (Sheldrick, 2015b)
;
_computing_molecular_graphics
;
XSeed (Barbour, 2001)
;
_computing_publication_material
;
XSeed (Barbour, 2001)
;
loop_
    _atom_site_type_symbol
    _atom_site_label
    _atom_site_fract_x
    _atom_site_fract_y
    _atom_site_fract_z
    _atom_site_U_iso_or_equiv
    _atom_site_adp_type
    _atom_site_calc_flag
    _atom_site_occupancy
    _atom_site_disorder_assembly
    _atom_site_disorder_group
    O O1 -0.3186(4) 0.27290(4) 0.38526(14) 0.0341(5) Uani d 1 . .
    H H1O -0.448(5) 0.2616(6) 0.359(2) 0.041 Uiso d 1 . .
    C C1 -0.3234(6) 0.29688(6) 0.32535(19) 0.0272(6) Uani d 1 . .
    O O2 0.0428(4) 0.31529(4) 0.43337(13) 0.0312(5) Uani d 1 . .
    C C2 -0.1245(6) 0.32043(6) 0.3504(2) 0.0275(6) Uani d 1 . .
    O O3 -0.2823(4) 0.37359(4) 0.15477(15) 0.0350(5) Uani d 1 . .
    H H3O -0.399(6) 0.3708(7) 0.1034(17) 0.042 Uiso d 1 . .
    C C3 -0.1160(6) 0.34561(6) 0.2928(2) 0.0287(6) Uani d 1 . .
    H H3 0.017152 0.361103 0.309821 0.034 Uiso calc 1 . .
    O O4 -0.6827(4) 0.35220(4) 0.04208(14) 0.0367(5) Uani d 1 . .
    C C4 -0.3032(6) 0.34858(6) 0.2089(2) 0.0286(6) Uani d 1 . .
    O O5 -0.7188(4) 0.25237(4) 0.26716(15) 0.0375(5) Uani d 1 . .
    C C5 -0.5023(5) 0.32611(6) 0.18344(19) 0.0254(6) Uani d 1 . .
    O O6 0.7609(4) 0.39771(4) 0.48700(15) 0.0355(5) Uani d 1 . .
    H H6O 0.636(6) 0.3937(7) 0.4395(17) 0.043 Uiso d 1 . .
    C C6 -0.6920(6) 0.32954(6) 0.0958(2) 0.0293(6) Uani d 1 . .
    O O7 1.1866(4) 0.42067(4) 0.59154(14) 0.0367(5) Uani d 1 . .
    C C7 -0.9003(5) 0.30521(6) 0.07061(19) 0.0266(6) Uani d 1 . .
    O O8 1.2269(4) 0.50371(4) 0.37289(15) 0.0341(5) Uani d 1 . .
    H H8O 1.123(6) 0.5094(7) 0.3208(16) 0.041 Uiso d 1 . .
    C C8 -1.0870(6) 0.30801(6) -0.0124(2) 0.0328(7) Uani d 1 . .
    H H8 -1.081236 0.325412 -0.052455 0.039 Uiso calc 1 . .
    O O9 0.8632(4) 0.50517(4) 0.22553(14) 0.0359(5) Uani d 1 . .
    C C9 -1.2818(6) 0.28529(7) -0.0366(2) 0.0349(7) Uani d 1 . .
    H H9 -1.410599 0.287331 -0.092840 0.042 Uiso calc 1 . .
    O O10 0.4078(4) 0.40025(4) 0.33801(14) 0.0346(5) Uani d 1 . .
    C C10 -1.2893(6) 0.25958(6) 0.0210(2) 0.0340(7) Uani d 1 . .
    H H10 -1.419875 0.243897 0.003368 0.041 Uiso calc 1 . .
    C C11 -1.1065(6) 0.25689(6) 0.1040(2) 0.0321(7) Uani d 1 . .
    H H11 -1.114821 0.239564 0.144244 0.038 Uiso calc 1 . .
    C C12 -0.9090(6) 0.27958(6) 0.12909(19) 0.0274(6) Uani d 1 . .
    C C13 -0.7114(6) 0.27581(6) 0.2171(2) 0.0286(6) Uani d 1 . .
    C C14 -0.5100(5) 0.29996(6) 0.2427(2) 0.0264(6) Uani d 1 . .
    C C15 0.2386(6) 0.33909(6) 0.4653(2) 0.0313(6) Uani d 1 . .
    H H15B 0.136313 0.358244 0.473426 0.038 Uiso calc 1 . .
    H H15A 0.375876 0.342303 0.416602 0.038 Uiso calc 1 . .
    C C16 0.3885(6) 0.32930(6) 0.5611(2) 0.0339(7) Uani d 1 . .
    H H16A 0.538850 0.344065 0.580570 0.041 Uiso calc 1 . .
    H H16B 0.479215 0.309504 0.552161 0.041 Uiso calc 1 . .
    C C17 0.1962(7) 0.32659(7) 0.6425(2) 0.0402(7) Uani d 1 . .
    H H17A 0.060155 0.310046 0.626768 0.048 Uiso calc 1 . .
    H H17B 0.088094 0.345572 0.646233 0.048 Uiso calc 1 . .
    C C18 0.3532(8) 0.32039(7) 0.7413(2) 0.0488(9) Uani d 1 . .
    H H18A 0.475930 0.302797 0.736548 0.073 Uiso calc 1 . .
    H H18B 0.217716 0.316330 0.788912 0.073 Uiso calc 1 . .
    H H18C 0.467288 0.338036 0.761934 0.073 Uiso calc 1 . .
    C C19 0.8649(6) 0.42371(6) 0.4540(2) 0.0296(6) Uani d 1 . .
    C C20 1.0975(6) 0.43683(6) 0.5119(2) 0.0301(6) Uani d 1 . .
    C C21 1.2100(6) 0.46359(6) 0.4840(2) 0.0302(6) Uani d 1 . .
    H H21 1.362242 0.472501 0.522992 0.036 Uiso calc 1 . .
    C C22 1.1009(6) 0.47784(6) 0.3981(2) 0.0300(6) Uani d 1 . .
    C C23 0.8739(6) 0.46552(6) 0.3399(2) 0.0278(6) Uani d 1 . .
    C C24 0.7634(6) 0.48070(6) 0.2524(2) 0.0293(6) Uani d 1 . .
    C C25 0.5272(6) 0.46627(6) 0.1918(2) 0.0300(6) Uani d 1 . .
    C C26 0.4175(6) 0.48005(7) 0.1061(2) 0.0365(7) Uani d 1 . .
    H H26 0.489850 0.498971 0.087551 0.044 Uiso calc 1 . .
    C C27 0.2030(7) 0.46627(7) 0.0475(2) 0.0413(8) Uani d 1 . .
    H H27 0.132225 0.475545 -0.011761 0.050 Uiso calc 1 . .
    C C28 0.0917(6) 0.43906(7) 0.0752(2) 0.0394(7) Uani d 1 . .
    H H28 -0.057104 0.429841 0.035422 0.047 Uiso calc 1 . .
    C C29 0.1970(6) 0.42527(6) 0.1608(2) 0.0354(7) Uani d 1 . .
    H H29 0.120415 0.406580 0.179632 0.042 Uiso calc 1 . .
    C C30 0.4146(6) 0.43869(6) 0.2195(2) 0.0305(6) Uani d 1 . .
    C C31 0.5203(6) 0.42406(6) 0.3111(2) 0.0296(6) Uani d 1 . .
    C C32 0.7571(6) 0.43774(6) 0.3698(2) 0.0290(6) Uani d 1 . .
    C C33 1.4201(6) 0.43232(6) 0.6555(2) 0.0354(7) Uani d 1 . .
    H H33A 1.359002 0.449853 0.692861 0.042 Uiso calc 1 . .
    H H33B 1.575349 0.438816 0.617335 0.042 Uiso calc 1 . .
    C C34 1.5157(7) 0.40682(7) 0.7235(2) 0.0392(7) Uani d 1 . .
    H H34A 1.589349 0.390176 0.685154 0.047 Uiso calc 1 . .
    H H34B 1.351732 0.398995 0.754780 0.047 Uiso calc 1 . .
    C C35 1.7415(7) 0.41641(7) 0.8018(2) 0.0449(8) Uani d 1 . .
    H H35A 1.663659 0.431719 0.844235 0.054 Uiso calc 1 . .
    H H35B 1.900044 0.425732 0.771114 0.054 Uiso calc 1 . .
    C C36 1.8488(8) 0.38931(8) 0.8632(2) 0.0525(9) Uani d 1 . .
    H H36A 1.695632 0.381183 0.898166 0.079 Uiso calc 1 . .
    H H36B 2.003713 0.395739 0.910094 0.079 Uiso calc 1 . .
    H H36C 1.915812 0.373660 0.820721 0.079 Uiso calc 1 . .
loop_
    _atom_site_aniso_label
    _atom_site_aniso_U_11
    _atom_site_aniso_U_22
    _atom_site_aniso_U_33
    _atom_site_aniso_U_12
    _atom_site_aniso_U_13
    _atom_site_aniso_U_23
    O1 0.0317(11) 0.0275(11) 0.0412(12) -0.0051(9) -0.0072(9) 0.0049(9)
    C1 0.0237(14) 0.0243(14) 0.0334(15) 0.0016(11) 0.0025(12) 0.0025(12)
    O2 0.0262(10) 0.0271(10) 0.0389(11) -0.0023(8) -0.0038(9) -0.0001(8)
    C2 0.0236(14) 0.0239(14) 0.0350(15) 0.0027(11) 0.0020(12) -0.0028(11)
    O3 0.0343(12) 0.0276(11) 0.0423(12) -0.0038(9) -0.0007(9) 0.0058(9)
    C3 0.0229(14) 0.0232(14) 0.0400(16) -0.0018(11) 0.0033(12) -0.0031(12)
    O4 0.0353(12) 0.0298(11) 0.0446(12) 0.0010(9) 0.0009(9) 0.0078(9)
    C4 0.0251(15) 0.0226(14) 0.0387(16) 0.0024(11) 0.0057(12) 0.0020(12)
    O5 0.0347(12) 0.0297(11) 0.0464(12) -0.0070(9) -0.0060(9) 0.0081(9)
    C5 0.0211(14) 0.0233(13) 0.0325(15) 0.0019(11) 0.0059(11) -0.0008(11)
    O6 0.0331(12) 0.0261(10) 0.0468(13) -0.0057(9) 0.0015(9) 0.0027(9)
    C6 0.0236(14) 0.0279(15) 0.0364(16) 0.0066(11) 0.0024(12) 0.0021(12)
    O7 0.0321(11) 0.0302(11) 0.0467(12) -0.0039(9) -0.0022(9) 0.0032(9)
    C7 0.0224(14) 0.0272(14) 0.0306(15) 0.0048(11) 0.0048(12) -0.0013(11)
    O8 0.0304(11) 0.0261(10) 0.0456(12) -0.0053(9) 0.0028(9) 0.0013(9)
    C8 0.0322(16) 0.0337(16) 0.0324(16) 0.0068(13) 0.0024(13) 0.0022(12)
    O9 0.0342(12) 0.0263(11) 0.0474(12) -0.0037(9) 0.0047(9) 0.0027(9)
    C9 0.0273(16) 0.0401(17) 0.0360(17) 0.0071(13) -0.0035(13) -0.0072(13)
    O10 0.0291(11) 0.0263(11) 0.0487(12) -0.0046(8) 0.0049(9) -0.0003(9)
    C10 0.0279(16) 0.0323(16) 0.0411(17) -0.0001(12) -0.0006(13) -0.0099(13)
    C11 0.0292(16) 0.0276(15) 0.0394(16) -0.0003(12) 0.0030(13) -0.0039(12)
    C12 0.0235(14) 0.0266(14) 0.0323(15) 0.0036(11) 0.0029(12) -0.0039(12)
    C13 0.0239(14) 0.0282(15) 0.0335(15) 0.0013(12) 0.0008(12) -0.0015(12)
    C14 0.0207(13) 0.0232(14) 0.0355(15) 0.0006(11) 0.0033(11) -0.0004(11)
    C15 0.0266(15) 0.0225(14) 0.0443(17) -0.0034(11) 0.0009(13) -0.0019(12)
    C16 0.0295(16) 0.0277(15) 0.0427(17) -0.0001(12) -0.0065(13) -0.0047(13)
    C17 0.0374(18) 0.0405(18) 0.0415(18) 0.0057(14) -0.0024(14) -0.0005(14)
    C18 0.061(2) 0.0373(19) 0.0463(19) 0.0090(16) -0.0058(17) -0.0034(15)
    C19 0.0277(15) 0.0196(13) 0.0425(17) -0.0021(11) 0.0083(13) -0.0014(12)
    C20 0.0263(15) 0.0263(14) 0.0382(16) 0.0031(12) 0.0058(13) -0.0011(12)
    C21 0.0243(15) 0.0255(14) 0.0412(17) -0.0009(11) 0.0058(13) -0.0041(12)
    C22 0.0265(15) 0.0216(14) 0.0432(17) -0.0018(11) 0.0107(13) -0.0056(12)
    C23 0.0235(14) 0.0217(14) 0.0386(16) 0.0013(11) 0.0058(12) -0.0025(12)
    C24 0.0236(14) 0.0238(14) 0.0413(16) 0.0001(11) 0.0069(12) -0.0037(12)
    C25 0.0247(15) 0.0257(14) 0.0404(16) 0.0012(11) 0.0064(12) -0.0027(12)
    C26 0.0330(17) 0.0319(16) 0.0445(18) -0.0002(13) 0.0029(14) 0.0034(13)
    C27 0.0371(18) 0.0395(18) 0.0462(19) 0.0042(14) -0.0024(15) 0.0013(14)
    C28 0.0311(17) 0.0384(17) 0.0475(19) 0.0008(13) -0.0022(14) -0.0066(14)
    C29 0.0277(16) 0.0303(16) 0.0483(18) -0.0006(12) 0.0049(14) -0.0055(13)
    C30 0.0240(15) 0.0278(15) 0.0401(17) 0.0020(11) 0.0055(13) -0.0051(12)
    C31 0.0250(15) 0.0234(14) 0.0416(17) 0.0023(11) 0.0095(13) -0.0047(12)
    C32 0.0227(14) 0.0242(14) 0.0405(16) 0.0004(11) 0.0059(12) -0.0039(12)
    C33 0.0313(16) 0.0294(15) 0.0446(18) -0.0043(13) -0.0009(13) -0.0040(13)
    C34 0.0383(18) 0.0347(17) 0.0440(18) 0.0003(14) -0.0001(14) 0.0010(14)
    C35 0.046(2) 0.0380(18) 0.0495(19) 0.0035(15) -0.0053(16) -0.0038(15)
    C36 0.056(2) 0.047(2) 0.052(2) 0.0065(17) -0.0088(17) -0.0009(16)
_geom_special_details
;
 All esds (except the esd in the dihedral angle between two l.s. planes)
 are estimated using the full covariance matrix.  The cell esds are taken
 into account individually in the estimation of esds in distances, angles
 and torsion angles; correlations between esds in cell parameters are only
 used when they are defined by crystal symmetry.  An approximate (isotropic)
 treatment of cell esds is used for estimating esds involving l.s. planes.
;
loop_
    _geom_bond_atom_site_label_1
    _geom_bond_atom_site_label_2
    _geom_bond_site_symmetry_2
    _geom_bond_distance
    _geom_bond_publ_flag
    O1 C1 . 1.345(3) ?
    O1 H1O . 0.848(18) ?
    C1 C14 . 1.390(4) ?
    C1 C2 . 1.431(4) ?
    O2 C2 . 1.356(3) ?
    O2 C15 . 1.450(3) ?
    C2 C3 . 1.372(4) ?
    O3 C4 . 1.344(3) ?
    O3 H3O . 0.870(17) ?
    C3 C4 . 1.404(4) ?
    C3 H3 . 0.9500 ?
    O4 C6 . 1.251(3) ?
    C4 C5 . 1.399(4) ?
    O5 C13 . 1.249(3) ?
    C5 C14 . 1.420(4) ?
    C5 C6 . 1.453(4) ?
    O6 C19 . 1.349(3) ?
    O6 H6O . 0.863(18) ?
    C6 C7 . 1.485(4) ?
    O7 C20 . 1.348(3) ?
    O7 C33 . 1.453(3) ?
    C7 C8 . 1.393(4) ?
    C7 C12 . 1.396(4) ?
    O8 C22 . 1.354(3) ?
    O8 H8O . 0.874(17) ?
    C8 C9 . 1.390(4) ?
    C8 H8 . 0.9500 ?
    O9 C24 . 1.253(3) ?
    C9 C10 . 1.391(4) ?
    C9 H9 . 0.9500 ?
    O10 C31 . 1.254(3) ?
    C10 C11 . 1.381(4) ?
    C10 H10 . 0.9500 ?
    C11 C12 . 1.399(4) ?
    C11 H11 . 0.9500 ?
    C12 C13 . 1.479(4) ?
    C13 C14 . 1.460(4) ?
    C15 C16 . 1.510(4) ?
    C15 H15B . 0.9900 ?
    C15 H15A . 0.9900 ?
    C16 C17 . 1.518(4) ?
    C16 H16A . 0.9900 ?
    C16 H16B . 0.9900 ?
    C17 C18 . 1.520(4) ?
    C17 H17A . 0.9900 ?
    C17 H17B . 0.9900 ?
    C18 H18A . 0.9800 ?
    C18 H18B . 0.9800 ?
    C18 H18C . 0.9800 ?
    C19 C32 . 1.377(4) ?
    C19 C20 . 1.432(4) ?
    C20 C21 . 1.370(4) ?
    C21 C22 . 1.402(4) ?
    C21 H21 . 0.9500 ?
    C22 C23 . 1.400(4) ?
    C23 C32 . 1.426(4) ?
    C23 C24 . 1.441(4) ?
    C24 C25 . 1.486(4) ?
    C25 C26 . 1.392(4) ?
    C25 C30 . 1.401(4) ?
    C26 C27 . 1.388(4) ?
    C26 H26 . 0.9500 ?
    C27 C28 . 1.384(4) ?
    C27 H27 . 0.9500 ?
    C28 C29 . 1.384(4) ?
    C28 H28 . 0.9500 ?
    C29 C30 . 1.392(4) ?
    C29 H29 . 0.9500 ?
    C30 C31 . 1.469(4) ?
    C31 C32 . 1.462(4) ?
    C33 C34 . 1.512(4) ?
    C33 H33A . 0.9900 ?
    C33 H33B . 0.9900 ?
    C34 C35 . 1.517(4) ?
    C34 H34A . 0.9900 ?
    C34 H34B . 0.9900 ?
    C35 C36 . 1.531(4) ?
    C35 H35A . 0.9900 ?
    C35 H35B . 0.9900 ?
    C36 H36A . 0.9800 ?
    C36 H36B . 0.9800 ?
    C36 H36C . 0.9800 ?
loop_
    _geom_angle_atom_site_label_1
    _geom_angle_atom_site_label_2
    _geom_angle_atom_site_label_3
    _geom_angle_site_symmetry_1
    _geom_angle_site_symmetry_3
    _geom_angle
    _geom_angle_publ_flag
    C1 O1 H1O . . 103(2) ?
    O1 C1 C14 . . 123.8(2) ?
    O1 C1 C2 . . 116.9(2) ?
    C14 C1 C2 . . 119.3(2) ?
    C2 O2 C15 . . 116.7(2) ?
    O2 C2 C3 . . 125.4(2) ?
    O2 C2 C1 . . 114.2(2) ?
    C3 C2 C1 . . 120.4(2) ?
    C4 O3 H3O . . 105(2) ?
    C2 C3 C4 . . 120.3(2) ?
    C2 C3 H3 . . 119.9 ?
    C4 C3 H3 . . 119.9 ?
    O3 C4 C5 . . 121.9(2) ?
    O3 C4 C3 . . 117.5(2) ?
    C5 C4 C3 . . 120.5(2) ?
    C4 C5 C14 . . 119.2(2) ?
    C4 C5 C6 . . 119.6(2) ?
    C14 C5 C6 . . 121.2(2) ?
    C19 O6 H6O . . 100(2) ?
    O4 C6 C5 . . 121.7(2) ?
    O4 C6 C7 . . 120.1(2) ?
    C5 C6 C7 . . 118.2(2) ?
    C20 O7 C33 . . 118.4(2) ?
    C8 C7 C12 . . 119.9(3) ?
    C8 C7 C6 . . 119.6(2) ?
    C12 C7 C6 . . 120.6(2) ?
    C22 O8 H8O . . 103(2) ?
    C9 C8 C7 . . 119.9(3) ?
    C9 C8 H8 . . 120.1 ?
    C7 C8 H8 . . 120.1 ?
    C8 C9 C10 . . 120.4(3) ?
    C8 C9 H9 . . 119.8 ?
    C10 C9 H9 . . 119.8 ?
    C11 C10 C9 . . 119.9(3) ?
    C11 C10 H10 . . 120.1 ?
    C9 C10 H10 . . 120.1 ?
    C10 C11 C12 . . 120.3(3) ?
    C10 C11 H11 . . 119.9 ?
    C12 C11 H11 . . 119.9 ?
    C7 C12 C11 . . 119.7(2) ?
    C7 C12 C13 . . 121.1(2) ?
    C11 C12 C13 . . 119.2(2) ?
    O5 C13 C14 . . 121.7(2) ?
    O5 C13 C12 . . 120.0(2) ?
    C14 C13 C12 . . 118.2(2) ?
    C1 C14 C5 . . 120.3(2) ?
    C1 C14 C13 . . 119.1(2) ?
    C5 C14 C13 . . 120.6(2) ?
    O2 C15 C16 . . 107.4(2) ?
    O2 C15 H15B . . 110.2 ?
    C16 C15 H15B . . 110.2 ?
    O2 C15 H15A . . 110.2 ?
    C16 C15 H15A . . 110.2 ?
    H15B C15 H15A . . 108.5 ?
    C15 C16 C17 . . 113.7(2) ?
    C15 C16 H16A . . 108.8 ?
    C17 C16 H16A . . 108.8 ?
    C15 C16 H16B . . 108.8 ?
    C17 C16 H16B . . 108.8 ?
    H16A C16 H16B . . 107.7 ?
    C16 C17 C18 . . 113.3(3) ?
    C16 C17 H17A . . 108.9 ?
    C18 C17 H17A . . 108.9 ?
    C16 C17 H17B . . 108.9 ?
    C18 C17 H17B . . 108.9 ?
    H17A C17 H17B . . 107.7 ?
    C17 C18 H18A . . 109.5 ?
    C17 C18 H18B . . 109.5 ?
    H18A C18 H18B . . 109.5 ?
    C17 C18 H18C . . 109.5 ?
    H18A C18 H18C . . 109.5 ?
    H18B C18 H18C . . 109.5 ?
    O6 C19 C32 . . 123.3(2) ?
    O6 C19 C20 . . 116.6(2) ?
    C32 C19 C20 . . 120.1(2) ?
    O7 C20 C21 . . 125.8(3) ?
    O7 C20 C19 . . 114.4(2) ?
    C21 C20 C19 . . 119.9(3) ?
    C20 C21 C22 . . 120.1(3) ?
    C20 C21 H21 . . 120.0 ?
    C22 C21 H21 . . 120.0 ?
    O8 C22 C23 . . 121.4(3) ?
    O8 C22 C21 . . 117.3(2) ?
    C23 C22 C21 . . 121.3(2) ?
    C22 C23 C32 . . 118.2(2) ?
    C22 C23 C24 . . 120.4(2) ?
    C32 C23 C24 . . 121.4(2) ?
    O9 C24 C23 . . 122.1(3) ?
    O9 C24 C25 . . 119.7(3) ?
    C23 C24 C25 . . 118.2(2) ?
    C26 C25 C30 . . 119.3(3) ?
    C26 C25 C24 . . 119.9(3) ?
    C30 C25 C24 . . 120.8(3) ?
    C27 C26 C25 . . 120.3(3) ?
    C27 C26 H26 . . 119.8 ?
    C25 C26 H26 . . 119.8 ?
    C28 C27 C26 . . 120.2(3) ?
    C28 C27 H27 . . 119.9 ?
    C26 C27 H27 . . 119.9 ?
    C27 C28 C29 . . 120.1(3) ?
    C27 C28 H28 . . 120.0 ?
    C29 C28 H28 . . 120.0 ?
    C28 C29 C30 . . 120.2(3) ?
    C28 C29 H29 . . 119.9 ?
    C30 C29 H29 . . 119.9 ?
    C29 C30 C25 . . 119.9(3) ?
    C29 C30 C31 . . 119.5(3) ?
    C25 C30 C31 . . 120.6(3) ?
    O10 C31 C32 . . 121.0(3) ?
    O10 C31 C30 . . 120.2(2) ?
    C32 C31 C30 . . 118.9(2) ?
    C19 C32 C23 . . 120.5(2) ?
    C19 C32 C31 . . 119.5(2) ?
    C23 C32 C31 . . 120.0(2) ?
    O7 C33 C34 . . 106.5(2) ?
    O7 C33 H33A . . 110.4 ?
    C34 C33 H33A . . 110.4 ?
    O7 C33 H33B . . 110.4 ?
    C34 C33 H33B . . 110.4 ?
    H33A C33 H33B . . 108.6 ?
    C33 C34 C35 . . 112.9(2) ?
    C33 C34 H34A . . 109.0 ?
    C35 C34 H34A . . 109.0 ?
    C33 C34 H34B . . 109.0 ?
    C35 C34 H34B . . 109.0 ?
    H34A C34 H34B . . 107.8 ?
    C34 C35 C36 . . 110.9(3) ?
    C34 C35 H35A . . 109.5 ?
    C36 C35 H35A . . 109.5 ?
    C34 C35 H35B . . 109.5 ?
    C36 C35 H35B . . 109.5 ?
    H35A C35 H35B . . 108.1 ?
    C35 C36 H36A . . 109.5 ?
    C35 C36 H36B . . 109.5 ?
    H36A C36 H36B . . 109.5 ?
    C35 C36 H36C . . 109.5 ?
    H36A C36 H36C . . 109.5 ?
    H36B C36 H36C . . 109.5 ?
loop_
    _geom_torsion_atom_site_label_1
    _geom_torsion_atom_site_label_2
    _geom_torsion_atom_site_label_3
    _geom_torsion_atom_site_label_4
    _geom_torsion_site_symmetry_1
    _geom_torsion_site_symmetry_2
    _geom_torsion_site_symmetry_3
    _geom_torsion_site_symmetry_4
    _geom_torsion
    _geom_torsion_publ_flag
    C15 O2 C2 C3 . . . . 2.6(4) ?
    C15 O2 C2 C1 . . . . -176.8(2) ?
    O1 C1 C2 O2 . . . . -0.6(3) ?
    C14 C1 C2 O2 . . . . 178.7(2) ?
    O1 C1 C2 C3 . . . . 179.9(2) ?
    C14 C1 C2 C3 . . . . -0.7(4) ?
    O2 C2 C3 C4 . . . . -179.2(2) ?
    C1 C2 C3 C4 . . . . 0.2(4) ?
    C2 C3 C4 O3 . . . . -179.2(2) ?
    C2 C3 C4 C5 . . . . 0.6(4) ?
    O3 C4 C5 C14 . . . . 178.8(2) ?
    C3 C4 C5 C14 . . . . -1.0(4) ?
    O3 C4 C5 C6 . . . . 0.4(4) ?
    C3 C4 C5 C6 . . . . -179.4(2) ?
    C4 C5 C6 O4 . . . . -0.1(4) ?
    C14 C5 C6 O4 . . . . -178.5(3) ?
    C4 C5 C6 C7 . . . . 179.8(2) ?
    C14 C5 C6 C7 . . . . 1.4(4) ?
    O4 C6 C7 C8 . . . . -0.8(4) ?
    C5 C6 C7 C8 . . . . 179.3(2) ?
    O4 C6 C7 C12 . . . . 178.8(3) ?
    C5 C6 C7 C12 . . . . -1.0(4) ?
    C12 C7 C8 C9 . . . . 0.1(4) ?
    C6 C7 C8 C9 . . . . 179.8(3) ?
    C7 C8 C9 C10 . . . . -0.8(4) ?
    C8 C9 C10 C11 . . . . 1.5(4) ?
    C9 C10 C11 C12 . . . . -1.6(4) ?
    C8 C7 C12 C11 . . . . -0.2(4) ?
    C6 C7 C12 C11 . . . . -179.9(2) ?
    C8 C7 C12 C13 . . . . 179.3(2) ?
    C6 C7 C12 C13 . . . . -0.3(4) ?
    C10 C11 C12 C7 . . . . 1.0(4) ?
    C10 C11 C12 C13 . . . . -178.6(2) ?
    C7 C12 C13 O5 . . . . -178.4(3) ?
    C11 C12 C13 O5 . . . . 1.2(4) ?
    C7 C12 C13 C14 . . . . 1.3(4) ?
    C11 C12 C13 C14 . . . . -179.1(2) ?
    O1 C1 C14 C5 . . . . 179.7(2) ?
    C2 C1 C14 C5 . . . . 0.4(4) ?
    O1 C1 C14 C13 . . . . -1.0(4) ?
    C2 C1 C14 C13 . . . . 179.6(2) ?
    C4 C5 C14 C1 . . . . 0.5(4) ?
    C6 C5 C14 C1 . . . . 178.9(2) ?
    C4 C5 C14 C13 . . . . -178.8(2) ?
    C6 C5 C14 C13 . . . . -0.4(4) ?
    O5 C13 C14 C1 . . . . -0.6(4) ?
    C12 C13 C14 C1 . . . . 179.7(2) ?
    O5 C13 C14 C5 . . . . 178.7(3) ?
    C12 C13 C14 C5 . . . . -1.0(4) ?
    C2 O2 C15 C16 . . . . 176.7(2) ?
    O2 C15 C16 C17 . . . . -65.1(3) ?
    C15 C16 C17 C18 . . . . -173.1(2) ?
    C33 O7 C20 C21 . . . . 0.9(4) ?
    C33 O7 C20 C19 . . . . -179.4(2) ?
    O6 C19 C20 O7 . . . . 1.7(4) ?
    C32 C19 C20 O7 . . . . -178.9(2) ?
    O6 C19 C20 C21 . . . . -178.5(2) ?
    C32 C19 C20 C21 . . . . 0.8(4) ?
    O7 C20 C21 C22 . . . . 178.6(3) ?
    C19 C20 C21 C22 . . . . -1.1(4) ?
    C20 C21 C22 O8 . . . . -177.9(2) ?
    C20 C21 C22 C23 . . . . 1.0(4) ?
    O8 C22 C23 C32 . . . . 178.2(2) ?
    C21 C22 C23 C32 . . . . -0.7(4) ?
    O8 C22 C23 C24 . . . . -1.7(4) ?
    C21 C22 C23 C24 . . . . 179.4(3) ?
    C22 C23 C24 O9 . . . . -0.4(4) ?
    C32 C23 C24 O9 . . . . 179.7(3) ?
    C22 C23 C24 C25 . . . . 178.4(3) ?
    C32 C23 C24 C25 . . . . -1.5(4) ?
    O9 C24 C25 C26 . . . . -0.3(4) ?
    C23 C24 C25 C26 . . . . -179.1(3) ?
    O9 C24 C25 C30 . . . . 179.0(3) ?
    C23 C24 C25 C30 . . . . 0.2(4) ?
    C30 C25 C26 C27 . . . . -1.4(4) ?
    C24 C25 C26 C27 . . . . 178.0(3) ?
    C25 C26 C27 C28 . . . . 1.6(5) ?
    C26 C27 C28 C29 . . . . -0.9(5) ?
    C27 C28 C29 C30 . . . . 0.1(4) ?
    C28 C29 C30 C25 . . . . 0.1(4) ?
    C28 C29 C30 C31 . . . . 178.8(3) ?
    C26 C25 C30 C29 . . . . 0.6(4) ?
    C24 C25 C30 C29 . . . . -178.8(3) ?
    C26 C25 C30 C31 . . . . -178.2(3) ?
    C24 C25 C30 C31 . . . . 2.5(4) ?
    C29 C30 C31 O10 . . . . -2.8(4) ?
    C25 C30 C31 O10 . . . . 176.0(2) ?
    C29 C30 C31 C32 . . . . 177.3(3) ?
    C25 C30 C31 C32 . . . . -3.9(4) ?
    O6 C19 C32 C23 . . . . 178.8(2) ?
    C20 C19 C32 C23 . . . . -0.5(4) ?
    O6 C19 C32 C31 . . . . -0.9(4) ?
    C20 C19 C32 C31 . . . . 179.8(2) ?
    C22 C23 C32 C19 . . . . 0.5(4) ?
    C24 C23 C32 C19 . . . . -179.6(3) ?
    C22 C23 C32 C31 . . . . -179.9(2) ?
    C24 C23 C32 C31 . . . . 0.0(4) ?
    O10 C31 C32 C19 . . . . 2.4(4) ?
    C30 C31 C32 C19 . . . . -177.7(2) ?
    O10 C31 C32 C23 . . . . -177.2(2) ?
    C30 C31 C32 C23 . . . . 2.7(4) ?
    C20 O7 C33 C34 . . . . -167.3(2) ?
    O7 C33 C34 C35 . . . . -174.3(3) ?
    C33 C34 C35 C36 . . . . -175.2(3) ?
loop_
    _geom_hbond_atom_site_label_D
    _geom_hbond_atom_site_label_H
    _geom_hbond_atom_site_label_A
    _geom_hbond_site_symmetry_A
    _geom_hbond_distance_DH
    _geom_hbond_distance_HA
    _geom_hbond_distance_DA
    _geom_hbond_angle_DHA
    _geom_hbond_publ_flag
    O1 H1O O5 . 0.848(18) 1.78(2) 2.564(3) 153(3) yes
    O3 H3O O4 . 0.870(17) 1.74(2) 2.536(3) 151(3) yes
    O6 H6O O10 . 0.863(18) 1.72(2) 2.542(3) 158(3) yes
    O8 H8O O9 . 0.874(17) 1.73(2) 2.554(3) 155(3) yes
    C3 H3 O10 . 0.95 2.55 3.494(3) 172.8 yes
    C29 H29 O3 . 0.95 2.41 3.231(4) 144.0 yes
    C15 H15B O6 1_455 0.99 2.52 3.485(3) 164.4 yes
    C21 H21 O8 3_866 0.95 2.55 3.502(3) 179.7 yes
    C33 H33A O9 3_766 0.99 2.56 3.547(4) 172.1 yes
_shelx_hkl_file
;
   1   0   1   40.70    4.40
   1   0   1   30.20    3.90
  -1   0  -1   36.10    4.20
  -1   0  -1   31.90    4.00
   2   0   2  270.27   29.00
   2   0   2  254.07   29.20
  -2   0  -2  269.37   29.00
  -2   0  -2  260.27   29.20
   3   0   3    6.80    1.80
   3   0   3    2.00    2.20
  -3   0  -3    5.10    2.40
   4   0   4   43.90    6.80
  -4   0  -4   40.80    6.70
  -4   0  -4   45.10    5.80
   5   0   5    5.60    4.20
  -5   0  -5   11.00    4.70
  -5   0  -4   -2.00    4.00
   5   0   4    0.10    3.70
  -4   0  -3   -2.60    3.00
  -4   0  -3   -3.00    1.80
   4   0   3    2.00    3.00
  -3   0  -2    0.80    2.20
  -3   0  -2    0.30    1.30
   3   0   2   -1.00    2.20
   3   0   2    1.50    1.60
  -2   0  -1    1.50    1.80
  -2   0  -1    0.40    1.10
   2   0   1    0.90    2.10
   2   0   1   -2.10    1.20
  -1   0   0    1.10    1.50
  -1   0   0   -0.30    0.70
  -1   0   0    1.30    1.30
   1   0   0   -3.00    1.20
   0   0   1    3.10    0.60
   0   0   1    2.40    0.50
   0   0  -1    1.90    0.40
   0   0  -1    2.40    0.50
   1   0   2    0.70    1.50
  -1   0  -2    0.00    1.10
  -1   0  -2    2.00    1.50
   2   0   3    6.20    2.00
  -2   0  -3    3.80    1.50
  -2   0  -3    6.30    2.20
   3   0   4   -1.10    2.10
  -3   0  -4   -1.50    1.40
  -3   0  -4    6.90    2.60
   4   0   5   -0.90    3.00
  -4   0  -5   -2.00    2.00
  -4   0  -5    6.50    3.80
   5   0   6    4.10    4.20
  -5   0  -6   -4.20    4.40
  -5   0  -3    7.80    4.70
   5   0   3    3.90    4.00
  -4   0  -2    3.40    2.00
  -4   0  -2   11.00    3.40
   4   0   2    6.40    3.00
   4   0   2   13.10    3.70
  -3   0  -1   49.00    6.50
  -3   0  -1   68.19    7.40
   3   0   1   57.39    6.90
   3   0   1   58.39    7.50
  -2   0   0  988.80  110.59
  -2   0   0 1039.00  110.49
  -2   0   0 1019.50  110.29
   2   0   0 1002.40  110.39
  -1   0   1  167.98   18.40
  -1   0   1  170.58   18.60
  -1   0   1  167.18   18.60
   1   0  -1  168.28   18.60
   0   0   2  140.59   15.70
   0   0   2  140.79   15.60
   0   0  -2  138.69   15.60
   0   0  -2  149.29   15.60
   1   0   3  332.77   35.60
  -1   0  -3  324.47   35.60
  -1   0  -3  317.07   35.60
   2   0   4   29.00    4.30
  -2   0  -4   31.00    4.40
  -2   0  -4   31.10    4.00
   3   0   5   38.50    5.70
  -3   0  -5   40.30    5.90
  -3   0  -5   38.80    5.10
   4   0   6   -0.40    3.20
  -4   0  -6    1.20    3.40
  -4   0  -6    1.00    2.20
   5   0   7   -3.20    4.10
  -5   0  -7    0.80    4.80
  -5   0  -2    7.90    4.50
   5   0   2   -0.30    3.70
  -4   0  -1    0.90    2.10
  -4   0  -1    0.50    2.90
   4   0   1   -3.10    2.90
   4   0   1    1.20    2.60
  -3   0   0   -0.70    2.10
  -3   0   0   -0.40    1.20
  -3   0   0    4.80    2.50
   3   0   0    0.70    1.80
  -2   0   1   22.50    3.20
  -2   0   1   20.30    2.60
  -2   0   1   23.40    3.30
   2   0  -1   19.60    3.00
  -1   0   2   -1.50    1.30
   1   0  -2   -3.00    0.80
   1   0  -2   -1.70    1.50
   0   0   3    1.70    1.30
   0   0   3   -1.50    1.10
   0   0  -3    1.40    1.10
   0   0  -3    1.00    1.00
   1   0   4   -0.90    1.60
  -1   0  -4    3.40    1.70
  -1   0  -4   -0.10    1.30
   2   0   5    3.00    2.00
  -2   0  -5    3.60    1.50
  -2   0  -5   -1.50    1.90
   3   0   6    2.30    2.60
  -3   0  -6    3.90    2.80
  -3   0  -6   -1.80    1.70
   4   0   7    3.00    3.60
  -4   0  -7   -1.30    2.30
  -4   0  -7   -1.00    3.60
   5   0   8    0.30    4.40
  -5   0  -8   -0.50    4.70
  -6   0  -2   -7.20    6.40
  -5   0  -1  240.78   30.00
   5   0   1  282.87   30.00
  -4   0   0   -0.40    3.00
   4   0   0    0.70    3.10
   4   0   0    0.10    2.70
  -3   0   1   65.39    7.70
  -3   0   1   73.09    8.40
  -3   0   1   65.29    8.40
   3   0  -1   68.59    8.20
  -2   0   2   19.30    3.20
  -2   0   2   20.30    3.10
   2   0  -2   20.40    3.10
  -1   0   3   69.99    7.80
  -1   0   3   60.29    7.50
   1   0  -3   69.19    7.50
   1   0  -3   68.69    7.90
   0   0   4   -1.00    1.40
   0   0   4    1.30    1.20
   0   0  -4    0.10    1.20
   1   0   5  338.07   36.90
  -1   0  -5  334.27   36.80
  -1   0  -5  332.77   36.80
   2   0   6   15.00    2.80
  -2   0  -6    9.20    2.70
  -2   0  -6    7.50    2.10
   3   0   7   92.19   11.40
  -3   0  -7   90.79   11.60
  -3   0  -7   96.09   11.00
   4   0   8    4.00    3.80
  -4   0  -8    1.80    2.50
  -4   0  -8   -3.40    3.80
  -6   0  -1    0.70    6.60
   6   0   1    6.30    4.80
  -5   0   0    0.90    4.00
   5   0   0   -3.10    3.60
  -4   0   1   -1.00    2.90
  -4   0   1   -0.20    2.90
   4   0  -1    2.30    2.80
  -3   0   2   -3.30    2.20
  -3   0   2    0.20    2.00
   3   0  -2   -1.50    1.90
  -2   0   3    7.70    2.20
  -2   0   3    6.90    1.80
   2   0  -3    2.60    1.10
   2   0  -3    4.10    2.00
  -1   0   4    2.70    1.50
  -1   0   4    2.00    1.20
   1   0  -4   -0.70    1.00
   1   0  -4   -4.70    1.70
   0   0   5    0.50    1.60
   0   0   5   -1.20    1.20
   0   0   5    1.90    1.10
   0   0  -5    1.40    1.30
   1   0   6    2.40    1.70
  -1   0  -6    0.10    1.70
  -1   0  -6   -4.60    1.30
   2   0   7    2.70    2.30
  -2   0  -7   -1.90    1.50
  -2   0  -7   -3.00    2.10
   3   0   8    8.10    3.50
  -3   0  -8   -2.00    2.10
  -3   0  -8    4.50    3.30
   4   0   9   -5.20    3.70
  -4   0  -9    3.50    4.30
  -6   0   0   22.00    8.10
   6   0   0   17.50    5.80
  -5   0   1   10.60    4.60
   5   0  -1    6.00    4.20
   5   0  -1    8.10    4.20
  -4   0   2   17.70    4.10
  -4   0   2   18.50    4.30
   4   0  -2   14.60    3.70
  -3   0   3  141.09   16.70
  -3   0   3  153.78   16.90
   3   0  -3  149.19   16.80
  -2   0   4  164.98   17.40
  -2   0   4  150.08   17.20
   2   0  -4  145.29   17.40
   2   0  -4  158.08   17.10
  -1   0   5  123.59   13.00
  -1   0   5  117.29   13.20
   1   0  -5  114.09   13.20
   1   0  -5  112.09   13.00
   0   0   6    8.10    2.10
   0   0   6    8.60    1.80
   0   0   6    9.80    1.70
   0   0  -6    9.10    2.00
   1   0   7    0.30    1.70
   1   0   7    2.30    1.10
  -1   0  -7    4.10    1.60
  -1   0  -7    5.20    2.00
   2   0   8  518.95   59.09
  -2   0  -8  540.55   58.99
  -2   0  -8  553.94   59.19
   3   0   9    8.60    3.60
  -3   0  -9    7.10    2.70
  -3   0  -9    9.60    3.70
   4   0  10    3.10    4.10
  -4   0 -10   -2.30    4.30
  -4   0 -10    5.20    3.30
  -6   0   1    8.70    7.50
   6   0  -1    8.80    5.10
  -5   0   2   -2.30    3.70
  -5   0   2   -8.30    3.90
   5   0  -2    4.30    4.70
  -4   0   3   -3.50    3.00
  -4   0   3    1.00    3.00
   4   0  -3    1.60    2.90
  -3   0   4   -5.00    2.10
  -3   0   4    2.40    2.20
   3   0  -4    1.10    2.00
  -2   0   5    0.00    1.60
  -2   0   5    0.90    1.90
   2   0  -5   -0.40    1.80
   2   0  -5    0.60    1.00
  -1   0   6   -3.50    1.40
  -1   0   6    1.80    1.30
   1   0  -6    0.50    1.70
   1   0  -6    2.00    1.20
   0   0   7    4.30    1.80
   0   0   7   -0.70    1.30
   0   0   7    0.30    1.20
   0   0  -7    0.00    1.40
   1   0   8    1.60    1.90
  -1   0  -8    0.40    1.60
  -1   0  -8   -1.00    2.00
   2   0   9    3.30    2.50
  -2   0  -9   -0.60    1.90
  -2   0  -9   -1.60    2.60
   3   0  10    3.60    3.20
  -3   0 -10   -0.10    2.40
  -3   0 -10    0.00    3.40
   4   0  11   -3.50    3.70
  -4   0 -11    1.00    3.50
  -4   0 -11   -1.10    4.50
  -6   0   2   29.30    8.40
   6   0  -2   31.30    7.00
  -5   0   3    7.60    4.70
  -5   0   3   -4.30    3.60
   5   0  -3   -1.10    3.90
  -4   0   4  104.39   12.10
  -4   0   4  104.39   12.00
   4   0  -4   81.49   12.00
  -3   0   5   -1.50    2.10
  -3   0   5    0.90    2.50
   3   0  -5    1.50    1.10
   3   0  -5    2.70    2.30
  -2   0   6   53.99    5.90
  -2   0   6   50.99    6.40
   2   0  -6   46.50    5.80
   2   0  -6   44.80    6.40
  -1   0   7   45.70    6.10
  -1   0   7   45.80    5.80
   1   0  -7   59.39    6.30
   1   0  -7   47.30    5.90
   0   0   8   61.49    6.70
   0   0   8   49.10    6.30
   0   0  -8   54.39    6.60
   0   0  -8   56.39    6.80
   1   0   9   -0.30    2.00
  -1   0  -9   -3.60    2.30
  -1   0  -9   -3.20    1.40
  -1   0  -9   -1.10    1.10
   2   0  10   54.99    6.90
  -2   0 -10   41.70    6.50
  -2   0 -10   47.20    7.10
   3   0  11    4.30    3.60
  -3   0 -11    3.10    2.90
  -3   0 -11    2.30    3.90
   4   0  12    2.20    4.50
  -4   0 -12   18.60    4.70
  -4   0 -12   18.40    5.70
  -5   0   4   -2.60    4.90
  -5   0   4   -2.30    3.70
   5   0  -4    1.20    3.70
  -4   0   5    3.00    3.20
  -4   0   5    2.20    3.10
   4   0  -5    0.90    3.00
  -3   0   6    0.50    2.20
  -3   0   6    0.10    2.40
   3   0  -6    1.80    1.20
   3   0  -6   -1.40    2.20
  -2   0   7    3.00    1.60
  -2   0   7    0.10    1.90
   2   0  -7   -0.70    1.90
   2   0  -7   -0.40    1.20
  -1   0   8    3.60    1.50
  -1   0   8    4.70    1.90
   1   0  -8   -0.20    1.70
   1   0  -8   -2.00    1.20
   0   0   9   -0.90    1.30
   0   0   9    1.60    1.90
   0   0  -9    0.20    1.60
   0   0  -9   -0.60    1.40
   1   0  10   -6.60    2.00
  -1   0 -10    0.30    1.80
  -1   0 -10   -3.10    1.20
  -1   0 -10   -0.30    2.30
   2   0  11    0.70    2.70
  -2   0 -11   -0.60    2.10
  -2   0 -11    3.00    2.90
   3   0  12    0.30    3.50
  -3   0 -12   10.00    3.30
  -3   0 -12    2.80    4.20
  -6   0   4   -1.60    6.70
  -6   0   4   -7.60    4.80
   6   0  -4    7.80    5.80
  -5   0   5   20.40    5.10
  -5   0   5   14.50    5.60
   5   0  -5    8.30    4.50
  -4   0   6   13.50    4.00
  -4   0   6   16.30    4.50
   4   0  -6   10.30    4.10
  -3   0   7   26.60    3.80
  -3   0   7   21.10    4.10
   3   0  -7   27.70    4.40
   3   0  -7   15.80    3.10
  -2   0   8   -4.50    1.90
  -2   0   8    0.80    1.60
   2   0  -8   -2.50    2.00
   2   0  -8   -0.90    1.30
  -1   0   9   21.00    3.60
  -1   0   9   15.40    3.00
   1   0  -9   23.40    3.40
   1   0  -9   24.70    3.50
   0   0  10   14.20    2.90
   0   0  10   20.20    3.50
   0   0 -10   23.70    3.40
   0   0 -10   20.60    3.20
   1   0  11   24.50    4.40
  -1   0 -11   26.10    4.50
  -1   0 -11   24.80    4.90
   2   0  12   52.29    7.40
  -2   0 -12   44.50    7.20
  -2   0 -12   56.59    8.30
   3   0  13    0.40    3.70
  -3   0 -13    6.60    3.70
  -3   0 -13    8.80    4.90
  -6   0   5    2.10    5.30
   6   0  -5    2.70    4.70
  -5   0   6   -3.90    3.70
   5   0  -6   -2.40    3.80
  -4   0   7    0.50    3.10
  -4   0   7   -3.60    3.60
   4   0  -7    1.20    3.80
  -3   0   8   -1.80    2.30
  -3   0   8    3.40    2.80
   3   0  -8    5.80    3.00
   3   0  -8   -0.60    1.70
  -2   0   9    5.90    2.60
  -2   0   9    9.10    2.20
   2   0  -9    5.60    2.10
   2   0  -9   13.10    2.90
  -1   0  10   -0.20    2.20
  -1   0  10    2.00    1.80
   1   0 -10   -0.40    1.70
   1   0 -10    2.40    2.10
   0   0  11   -0.20    1.80
   0   0  11    0.10    2.20
   0   0 -11    2.00    1.80
   0   0 -11    1.20    1.80
   1   0  12    0.70    2.70
   1   0  12   -0.60    2.50
  -1   0 -12    1.50    2.40
   2   0  13   -3.30    3.20
  -2   0 -13   -3.90    3.80
  -2   0 -13    0.20    2.70
   3   0  14   -1.40    3.90
  -3   0 -14    3.30    3.90
  -5   0   7    6.80    4.20
   5   0  -7   -1.50    4.10
  -4   0   8    2.50    4.10
  -4   0   8    6.70    3.70
   4   0  -8    3.80    4.00
  -3   0   9   -1.10    2.70
   3   0  -9   -2.80    2.60
   3   0  -9    1.90    2.00
  -2   0  10    4.80    2.60
   2   0 -10   -2.00    1.70
   2   0 -10    3.30    2.70
  -1   0  11    8.50    2.80
   1   0 -11   -1.40    2.00
   1   0 -11    1.60    2.00
   0   0  12    0.40    2.60
   0   0 -12    0.50    2.20
   0   0 -12    2.00    2.30
   1   0  13   35.10    6.00
  -1   0 -13   43.30    6.30
   2   0  14   -6.70    3.10
  -2   0 -14   -4.10    2.80
  -5   0   8   -4.90    4.00
   5   0  -8    1.00    4.60
  -4   0   9    8.30    3.70
   4   0  -9    8.30    4.50
  -3   0  10   -0.30    2.90
   3   0 -10   -0.70    1.90
   3   0 -10    0.80    3.20
  -2   0  11    8.50    2.90
   2   0 -11    4.80    2.80
   2   0 -11    1.40    2.30
  -1   0  12   -2.50    2.60
   1   0 -12   -3.10    2.40
   1   0 -12    2.70    2.20
   0   0  13    1.30    2.80
   0   0 -13    0.00    2.20
   0   0 -13   -1.10    2.40
   1   0  14   -2.50    3.00
  -1   0 -14   -3.50    2.60
   2   0  15    4.30    3.80
  -2   0 -15    0.00    3.10
  -5   0   9    1.40    4.20
   5   0  -9   -4.10    4.30
  -4   0  10    0.70    3.40
   4   0 -10    5.10    4.20
  -3   0  11   25.90    5.00
   3   0 -11   26.00    5.10
  -2   0  12   -2.10    2.50
   2   0 -12   -2.20    3.40
   2   0 -12    2.20    2.90
  -1   0  13    8.90    3.30
   1   0 -13    2.50    2.50
   1   0 -13    2.10    2.70
   0   0  14   -2.00    2.80
   0   0 -14    3.00    2.80
   1   0  15    6.00    3.60
  -1   0 -15    1.40    3.20
   2   0  16    8.60    4.60
  -2   0 -16   12.60    4.80
  -5   0  10    7.20    4.70
   5   0 -10   -2.20    5.20
  -4   0  11   -0.70    3.50
   4   0 -11   -0.60    4.30
  -3   0  12    1.50    3.40
   3   0 -12    9.30    3.90
  -2   0  13    3.20    3.10
   2   0 -13   -1.40    3.40
   2   0 -13    3.00    2.80
  -1   0  14   -2.10    3.00
   1   0 -14   -1.30    2.70
   1   0 -14   -0.50    2.80
   0   0  15   -6.00    2.80
   0   0 -15   -3.30    3.00
   1   0  16   -4.50    3.40
  -1   0 -16   -1.00    3.50
  -5   0  11   -2.10    4.40
   5   0 -11    4.30    5.70
  -4   0  12   -0.90    3.80
   4   0 -12   -1.30    4.80
  -3   0  13   -0.10    3.40
   3   0 -13    1.90    3.50
  -2   0  14    5.50    3.60
   2   0 -14    3.30    3.70
   2   0 -14   -0.40    4.20
  -1   0  15    4.90    3.50
   1   0 -15   -2.40    2.90
   1   0 -15   -2.20    3.60
   0   0  16    1.60    3.30
   0   0 -16    3.10    3.70
   1   0  17   20.20    5.00
  -1   0 -17    9.50    4.90
  -4   0  13    3.70    4.10
   4   0 -13   -1.90    4.60
  -3   0  14    5.40    3.90
   3   0 -14   -4.50    3.40
  -2   0  15   -1.10    3.30
   2   0 -15    0.30    3.30
   2   0 -15   -2.20    3.50
  -1   0  16    4.60    3.70
   1   0 -16    2.50    4.00
   1   0 -16    2.40    3.80
   0   0  17   -0.70    3.60
   0   0 -17   -0.70    3.60
  -4   0  14    1.10    4.40
  -3   0  15    1.50    4.00
   3   0 -15    3.20    4.50
  -2   0  16  113.29   15.30
   2   0 -16  143.69   17.40
  -1   0  17   -3.30    3.60
   1   0 -17    1.90    4.40
  -3   0  16   -4.00    4.00
   3   0 -16   -1.40    6.10
  -2   0  17    9.00    4.30
   2   1 -17   20.80    5.80
   2   1 -17    6.00    4.80
  -2  -1  17   18.40    5.00
   3   1 -16    6.40    6.50
  -3  -1  16    0.30    4.20
  -1  -1  17    7.00    4.10
   2   1 -16   35.80    7.00
   2   1 -16   28.20    8.00
  -2  -1  16   46.40    6.80
   3   1 -15    9.80    5.90
  -3  -1  15    1.50    4.10
  -4  -1  14    8.50    4.80
   0   1 -17    1.80    3.90
   0  -1  17   -1.20    3.50
   1   1 -16    0.10    3.90
   1   1 -16   -1.00    4.40
  -1  -1  16    3.90    3.90
   2   1 -15    3.00    3.30
  -2  -1  15    5.50    3.70
   3   1 -14    2.00    4.20
  -3  -1  14   -0.30    3.50
   4   1 -13    1.70    5.10
  -4  -1  13    0.50    4.10
  -1   1 -17   -0.30    3.90
   1  -1  17    6.40    4.00
   0   1 -16    1.10    3.30
   0  -1  16    2.70    3.40
   1   1 -15    2.90    3.50
  -1  -1  15    2.40    3.40
   2   1 -14   -0.80    3.20
   2   1 -14    7.10    4.70
  -2  -1  14    5.00    3.40
   3   1 -13   -2.70    4.30
  -3  -1  13    4.60    3.80
   4   1 -12    1.30    3.60
  -4  -1  12   -1.70    3.90
   5   1 -11    3.20    5.90
  -5  -1  11   -2.70    4.50
  -1   1 -16    0.70    3.40
   1  -1  16    0.20    3.50
   0   1 -15   -2.60    2.70
   0  -1  15   -2.90    3.00
   1   1 -14   12.20    3.70
   1   1 -14   11.30    4.70
  -1  -1  14   11.60    3.80
   2   1 -13    5.40    3.20
   2   1 -13   -3.10    2.90
  -2  -1  13   -1.60    2.80
   3   1 -12    0.00    4.00
  -3  -1  12    4.70    3.50
   4   1 -11    3.90    3.80
  -4  -1  11    2.50    3.80
   5   1 -10   -5.80    5.00
  -5  -1  10   -3.60    4.30
  -2   1 -16    5.30    4.10
   2  -1  16   -1.30    4.10
  -1   1 -15    0.10    3.90
   1  -1  15    2.00    3.30
   0   1 -14    7.10    3.20
   0  -1  14    1.00    2.90
   1   1 -13    9.70    4.50
   1   1 -13   11.50    3.20
  -1  -1  13    5.60    3.30
   2   1 -12    4.70    3.10
   2   1 -12    1.90    2.50
  -2  -1  12    0.10    2.80
   3   1 -11   37.20    6.00
   3   1 -11   37.60    7.00
  -3  -1  11   43.50    6.40
   4   1 -10    1.60    4.50
  -4  -1  10    1.90    3.40
   5   1  -9   10.40    5.70
  -5  -1   9   -3.30    4.20
  -2   1 -15    5.50    3.70
   2  -1  15    5.50    4.20
  -1   1 -14   11.30    3.70
   1  -1  14    9.70    3.60
   0   1 -13    4.70    2.50
   0   1 -13    2.20    2.70
   0  -1  13   -0.70    2.50
   1   1 -12    0.50    2.50
   1   1 -12    0.80    2.30
  -1  -1  12    2.10    2.60
   2   1 -11    0.80    2.50
   2   1 -11   -1.40    2.10
  -2  -1  11    1.10    2.50
   3   1 -10    0.20    3.00
   3   1 -10    0.20    2.40
  -3  -1  10   -1.00    3.00
   4   1  -9   78.59   11.10
  -4  -1   9   81.29   10.60
   5   1  -8    2.30    5.10
  -5  -1   8    6.40    4.40
  -2   1 -14   -3.00    2.90
   2  -1  14    1.90    3.70
  -1   1 -13   48.40    7.60
   1  -1  13   54.99    7.60
   0   1 -12    8.20    2.50
   0   1 -12    6.80    2.70
   0  -1  12    2.10    2.50
   1   1 -11   27.40    4.80
   1   1 -11   37.90    5.10
  -1  -1  11   30.00    4.90
   2   1 -10    6.40    2.10
   2   1 -10    7.80    2.90
  -2  -1  10    0.60    2.40
   3   1  -9   -0.20    1.90
   3   1  -9    0.20    2.70
  -3  -1   9   -2.40    2.60
   4   1  -8    4.00    3.70
  -4  -1   8    5.40    3.60
  -4  -1   8    3.10    4.20
   5   1  -7    6.40    4.90
  -5  -1   7    9.80    4.40
  -3   1 -14    0.20    3.50
   3  -1  14   -6.60    3.70
  -2   1 -13    3.10    3.10
   2  -1  13    0.00    3.20
  -1   1 -12   -0.60    2.10
   1  -1  12    2.70    2.90
   1  -1  12    3.10    2.60
   0   1 -11    4.20    2.00
   0   1 -11    1.40    1.90
   0  -1  11    6.20    2.40
   0  -1  11    2.40    1.80
   1   1 -10   12.40    2.80
   1   1 -10    5.90    2.30
  -1  -1  10   15.80    3.00
  -1  -1  10    9.00    2.20
   2   1  -9   32.70    4.70
   2   1  -9   31.80    5.40
  -2  -1   9   30.10    5.00
  -2  -1   9   41.40    4.80
   3   1  -8    4.10    2.00
   3   1  -8    3.30    2.60
  -3  -1   8    0.20    2.50
  -3  -1   8    0.60    2.50
   4   1  -7    1.60    3.60
  -4  -1   7    1.90    3.80
  -4  -1   7   -3.20    3.00
   5   1  -6   -0.70    3.90
  -5  -1   6    2.10    3.90
   6   1  -5   -1.00    4.70
  -6  -1   5   -2.20    5.10
  -3   1 -13    3.00    3.40
  -3   1 -13    0.50    5.20
   3  -1  13    4.20    4.00
  -2   1 -12    4.60    3.70
  -2   1 -12    2.90    2.50
   2  -1  12    6.10    3.30
  -1   1 -11    7.60    2.50
  -1   1 -11    4.00    3.10
   1  -1  11    2.90    2.60
   0   1 -10    1.90    1.70
   0   1 -10   -0.90    1.60
   0  -1  10    2.50    1.60
   0  -1  10    3.30    2.10
   1   1  -9    5.50    1.90
   1   1  -9    7.60    2.30
  -1  -1   9    7.10    1.80
  -1  -1   9    7.20    2.40
   2   1  -8    0.80    2.20
   2   1  -8    1.70    1.40
  -2  -1   8    1.40    1.60
  -2  -1   8   -1.00    2.00
   3   1  -7    1.90    1.50
   3   1  -7    1.50    2.50
  -3  -1   7    0.90    2.20
  -3  -1   7   -0.40    2.40
   4   1  -6   35.10    6.00
  -4  -1   6   33.10    5.90
  -4  -1   6   36.50    5.80
   5   1  -5    1.70    4.20
  -5  -1   5    2.70    4.30
  -5  -1   5    8.60    4.30
   6   1  -4   -2.30    5.20
  -6  -1   4   -5.20    4.90
  -3   1 -12    2.80    3.00
  -3   1 -12    1.00    4.00
   3  -1  12    6.40    3.80
  -2   1 -11   14.50    3.40
  -2   1 -11   11.10    3.90
   2  -1  11   10.20    3.60
  -1   1 -10    0.20    1.40
  -1   1 -10   -4.30    1.50
  -1   1 -10    1.40    2.50
   1  -1  10   -0.40    2.30
   0   1  -9   -2.30    1.40
   0   1  -9    1.60    1.60
   0  -1   9   -0.60    1.40
   0  -1   9   -2.80    1.70
   1   1  -8   67.69    7.10
   1   1  -8   58.79    6.70
  -1  -1   8   47.20    6.40
  -1  -1   8   53.19    6.90
   2   1  -7   50.39    6.20
   2   1  -7   48.60    6.60
  -2  -1   7   55.69    6.10
  -2  -1   7   44.80    6.50
   3   1  -6    4.60    1.50
   3   1  -6    4.90    2.70
  -3  -1   6    5.70    2.70
  -3  -1   6    7.70    2.50
   4   1  -5   29.70    5.20
  -4  -1   5   23.20    5.40
  -4  -1   5   27.90    5.00
   5   1  -4    8.60    4.10
  -5  -1   4    5.70    5.20
  -5  -1   4   14.10    4.60
  -4   1 -12   -0.20    4.70
  -4   1 -12   -0.30    3.70
   4  -1  12   -1.90    4.20
  -3   1 -11    3.20    2.90
  -3   1 -11    0.10    3.80
   3  -1  11   -1.60    3.50
  -2   1 -10   47.60    7.20
  -2   1 -10   57.39    7.20
   2  -1  10   50.39    7.10
  -1   1  -9    7.80    2.10
  -1   1  -9    0.60    2.40
   1  -1   9    4.90    2.30
   0   1  -8   65.39    8.30
   0  -1   8   69.09    8.00
   0  -1   8   69.89    8.30
   0  -1   8   74.99    8.10
   1   1  -7   -0.70    1.70
   1   1  -7    0.30    1.20
  -1  -1   7    1.30    1.70
  -1  -1   7    1.60    1.20
   2   1  -6    1.70    2.00
   2   1  -6    1.20    1.20
  -2  -1   6    3.30    2.00
  -2  -1   6    2.20    1.50
   3   1  -5    4.40    1.50
   3   1  -5    7.80    2.70
  -3  -1   5   13.60    2.90
   4   1  -4  111.79   14.80
  -4  -1   4  133.59   15.00
  -4  -1   4  129.89   14.90
   5   1  -3   11.90    4.50
  -5  -1   3   12.70    4.90
  -5  -1   3    4.10    4.30
   6   1  -2    8.70    5.20
  -4   1 -11    7.60    3.80
  -4   1 -11    6.30    4.90
   4  -1  11    8.90    4.60
  -3   1 -10    5.20    3.90
  -3   1 -10   -0.90    2.50
   3  -1  10   -2.30    3.00
  -2   1  -9   64.79    8.10
  -2   1  -9   67.69    8.60
   2  -1   9   61.79    8.40
  -1   1  -8   -3.20    1.30
  -1   1  -8   -1.00    1.90
   1  -1   8   -1.40    1.20
   1  -1   8    7.00    2.20
   0   1  -7  402.96   42.90
   0  -1   7  367.76   42.90
   0  -1   7  391.26   42.70
   0  -1   7  398.36   42.70
   1   1  -6    3.80    1.30
  -1  -1   6    0.40    1.20
  -1  -1   6    3.30    1.70
   2   1  -5   89.59    9.50
   2   1  -5   77.19   10.00
  -2  -1   5   87.49   10.00
  -2  -1   5   81.49    9.60
   3   1  -4    2.90    2.10
   3   1  -4    1.10    1.20
  -3  -1   4    2.70    2.30
  -3  -1   4   -0.30    2.00
   4   1  -3   -3.00    2.60
  -4  -1   3   -4.00    2.80
  -4  -1   3    1.20    3.20
   5   1  -2   -0.40    4.80
  -5  -1   2    2.00    5.10
  -5  -1   2   -5.00    4.00
   6   1  -1   11.40    5.50
  -6  -1   1   18.70    6.40
  -4   1 -10   -0.10    4.30
  -4   1 -10   -4.20    2.90
   4  -1  10    2.30    4.10
  -3   1  -9   -0.50    2.20
  -3   1  -9    0.70    3.20
   3  -1   9   -2.20    3.10
  -2   1  -8   10.90    3.00
  -2   1  -8    7.90    2.30
  -1   1  -7   18.10    3.20
  -1   1  -7   25.40    3.40
   1  -1   7   22.90    2.80
   1  -1   7   17.00    3.30
   0   1  -6    6.20    1.50
   0  -1   6    3.70    1.80
   0  -1   6    3.90    1.50
   0  -1   6    5.20    1.30
   1   1  -5  259.67   26.50
  -1  -1   5  222.78   26.40
  -1  -1   5  242.08   26.60
  -1  -1   5  244.18   26.60
   2   1  -4   46.20    5.50
   2   1  -4   45.80    6.00
  -2  -1   4   47.00    5.70
  -2  -1   4   48.30    6.00
   3   1  -3   91.49   11.80
  -3  -1   3  111.09   11.80
  -3  -1   3  102.09   11.90
   4   1  -2    0.60    2.70
  -4  -1   2   -1.90    3.00
  -4  -1   2    5.00    3.10
   5   1  -1   46.20    6.70
   5   1  -1   29.60    6.50
  -5  -1   1   33.70    6.70
   6   1   0   39.70    7.30
  -6  -1   0   25.90    7.60
  -4   1  -9    2.30    4.20
   4  -1   9    7.00    4.30
  -3   1  -8   15.50    3.90
  -3   1  -8   10.70    2.80
   3  -1   8    2.50    3.40
  -2   1  -7   17.40    3.20
  -2   1  -7   22.40    3.80
   2  -1   7   21.40    3.70
  -1   1  -6   60.29    8.20
  -1   1  -6   72.49    8.20
   1  -1   6   67.79    7.90
   1  -1   6   85.69    8.40
   0   1  -5   17.70    2.80
   0  -1   5   20.90    3.00
   0  -1   5   21.60    2.80
   1   1  -4   79.89    9.00
  -1  -1   4   74.99    8.90
  -1  -1   4   87.09    9.20
  -1  -1   4   80.59    9.20
   2   1  -3  203.28   21.30
   2   1  -3  188.48   21.60
  -2  -1   3  193.68   21.40
  -2  -1   3  183.78   21.60
   3   1  -2   68.19    7.80
  -3  -1   2   66.09    8.00
  -3  -1   2   61.99    7.80
  -3  -1   2   58.59    7.20
   4   1  -1    0.70    2.40
  -4  -1   1    4.20    3.10
  -4  -1   1   -1.10    2.90
   5   1   0    9.80    4.40
  -5  -1   0   -1.90    4.00
   6   1   1    0.40    4.50
  -6  -1  -1    3.30    6.60
  -4   1  -8    0.50    2.60
  -4   1  -8    3.80    4.10
   4  -1   8    2.20    3.70
  -3   1  -7   19.40    3.60
  -3   1  -7   19.10    4.30
   3  -1   7   21.80    4.20
  -2   1  -6    4.90    2.30
  -2   1  -6    3.30    1.70
   2  -1   6    4.50    2.30
  -1   1  -5    6.30    1.70
  -1   1  -5   -1.40    1.30
   0   1  -4    8.20    1.70
   0   1  -4   12.30    1.90
   0  -1   4   10.80    1.80
   0  -1   4   11.70    2.00
   1   1  -3  503.35   54.99
  -1  -1   3  512.95   55.09
  -1  -1   3  491.55   54.99
  -1  -1   3  511.35   55.09
   2   1  -2   56.79    7.00
  -2  -1   2   53.79    6.80
  -2  -1   2   63.29    7.10
   3   1  -1   38.00    4.60
  -3  -1   1   38.50    5.00
  -3  -1   1   27.70    4.60
  -3  -1   1   29.90    4.00
   4   1   0   14.20    3.30
   4   1   0   11.20    3.80
  -4  -1   0   12.00    3.70
   5   1   1  226.18   27.00
  -5  -1  -1  244.78   27.30
  -6  -1  -2    2.50    7.00
  -5   1  -8   12.60    5.20
   5  -1   8   19.00    5.40
  -4   1  -7   -4.70    3.30
  -4   1  -7    1.60    2.40
   4  -1   7    0.30    3.60
  -3   1  -6    4.90    2.00
  -3   1  -6    2.00    2.80
   3  -1   6    2.50    2.70
  -2   1  -5    6.40    2.30
  -2   1  -5   11.40    2.10
   2  -1   5    6.50    2.30
  -1   1  -4   70.09    8.90
  -1   1  -4   83.79    9.10
   1  -1   4   82.89    9.10
   0   1  -3   14.70    2.20
   0   1  -3   17.90    2.40
   0  -1   3   18.60    2.30
   0  -1   3   20.70    2.50
   1   1  -2 2889.01  318.07
  -1  -1   2 2873.81  318.17
  -1  -1   2 3002.40  318.07
   2   1  -1    1.50    1.60
  -2  -1   1    0.80    1.70
  -2  -1   1    2.20    1.10
  -2  -1   1    3.80    2.00
   3   1   0  393.76   40.00
  -3  -1   0  333.37   40.10
  -3  -1   0  355.86   39.80
  -3  -1   0  372.16   40.20
   4   1   1    2.30    2.60
   4   1   1    2.30    3.00
  -4  -1  -1    0.20    2.80
  -4  -1  -1    2.50    1.80
   5   1   2   20.60    5.10
  -5  -1  -2   14.70    5.40
  -5   1  -7    3.70    4.70
   5  -1   7    7.60    4.40
  -4   1  -6   64.49    8.50
  -4   1  -6   70.29    9.80
   4  -1   6   71.89    9.30
  -3   1  -5   -0.40    2.60
  -3   1  -5    5.00    1.90
   3  -1   5    7.10    2.80
  -2   1  -4  131.39   14.80
  -2   1  -4  136.69   15.00
   2  -1   4  128.79   15.00
  -1   1  -3   71.19    8.10
  -1   1  -3   68.69    8.20
   1  -1   3   73.49    8.30
   0   1  -2  125.09   12.90
   0   1  -2  109.29   13.00
   0  -1   2  118.59   13.00
   0  -1   2  116.29   12.90
   1   1  -1   32.60    3.80
  -1  -1   1   28.10    3.80
  -1  -1   1   28.30    3.50
  -1  -1   1   30.60    3.70
   2   1   0   27.20    3.00
  -2  -1   0   19.40    3.40
  -2  -1   0   18.60    2.70
  -2  -1   0   18.20    3.20
   3   1   1    7.60    2.70
   3   1   1    9.40    2.00
  -3  -1  -1    3.50    1.50
  -3  -1  -1    5.30    2.50
   4   1   2    9.70    3.10
   4   1   2   -1.00    3.10
  -4  -1  -2    4.30    2.10
  -4  -1  -2    5.40    3.10
   5   1   3    3.50    3.90
  -5  -1  -3   -0.50    4.30
  -5   1  -6   -3.80    4.40
   5  -1   6   -2.10    3.90
  -4   1  -5    6.70    3.80
  -4   1  -5    2.90    2.10
   4  -1   5    0.30    3.10
  -3   1  -4    0.30    1.50
  -3   1  -4    2.80    2.50
   3  -1   4   -1.90    2.20
   3  -1   4   -0.50    1.40
  -2   1  -3    0.70    1.30
  -2   1  -3    1.50    2.00
   2  -1   3   -2.00    1.80
   2  -1   3    2.40    1.20
  -1   1  -2   -0.40    1.50
  -1   1  -2   -0.50    1.10
   1  -1   2   -0.70    1.60
   1  -1   2    0.10    0.90
   0   1  -1  519.35   58.39
   0  -1   1  534.15   58.39
   0  -1   1  555.04   58.39
   1   1   0   -2.50    1.20
  -1  -1   0    0.10    0.80
  -1  -1   0    0.20    1.50
  -1  -1   0    0.50    1.30
   2   1   1  141.29   15.80
   2   1   1  138.79   16.10
  -2  -1  -1  145.19   15.80
  -2  -1  -1  144.59   16.00
   3   1   2   -1.80    1.60
   3   1   2    0.10    2.20
  -3  -1  -2    5.80    2.40
  -3  -1  -2    0.20    1.20
   4   1   3   42.10    6.10
  -4  -1  -3   36.30    5.10
  -4  -1  -3   36.20    6.10
   5   1   4    3.50    3.90
  -5  -1  -4   -3.40    3.80
  -5   1  -5   -6.80    3.80
   5  -1   5   -1.90    3.60
  -4   1  -4   36.90    5.60
  -4   1  -4   26.70    4.20
   4  -1   4   23.80    5.10
  -3   1  -3   -0.50    2.30
  -3   1  -3   -0.90    1.40
   3  -1   3    3.20    1.70
   3  -1   3    4.30    2.20
  -2   1  -2   75.09    9.10
  -2   1  -2   76.69    8.70
   2  -1   2   77.39    8.70
   2  -1   2   78.59    9.10
  -1   1  -1  113.09   12.00
  -1   1  -1  109.09   12.20
   1  -1   1  107.69   12.20
   1  -1   1  105.39   12.00
   1   1   1   98.39   11.00
   1   1   1   95.09   11.20
  -1  -1  -1  101.29   11.10
  -1  -1  -1  104.19   11.20
   2   1   2   71.09    8.20
   2   1   2   73.49    8.60
  -2  -1  -2   72.39    8.70
  -2  -1  -2   74.09    8.30
   3   1   3    3.30    1.70
   3   1   3    4.30    2.30
  -3  -1  -3   -0.30    2.20
   4   1   4   37.90    5.60
  -4  -1  -4   30.70    5.80
  -4  -1  -4   28.80    4.60
   5   1   5    2.40    3.80
  -5  -1  -5   -0.60    4.30
  -5   1  -4    5.20    4.60
   5  -1   4    4.20    3.80
  -4   1  -3   33.20    6.20
  -4   1  -3   48.40    5.60
   4  -1   3   43.00    6.50
  -3   1  -2   -3.00    2.10
  -3   1  -2    2.00    1.30
   3  -1   2    2.60    1.70
   3  -1   2    1.90    2.20
  -2   1  -1  159.78   16.60
  -2   1  -1  143.69   16.30
   2  -1   1  145.89   16.70
   2  -1   1  145.29   16.40
  -1   1   0    0.80    1.40
  -1   1   0   -0.40    0.70
  -1   1   0   -0.60    1.40
   1  -1   0    0.60    1.20
   0   1   1  530.75   59.19
   0   1   1  575.54   59.19
   0  -1  -1  536.55   59.19
   0  -1  -1  530.15   59.19
   1   1   2   -2.40    1.50
  -1  -1  -2   -0.40    1.10
   2   1   3    1.00    1.80
  -2  -1  -3   -0.30    1.30
  -2  -1  -3    1.20    1.90
   3   1   4    0.70    2.30
  -3  -1  -4   -3.10    2.20
  -3  -1  -4    0.70    1.50
   4   1   5    0.40    3.00
  -4  -1  -5    3.40    3.50
  -4  -1  -5    2.50    2.10
   5   1   6    3.00    4.20
  -5  -1  -6   -2.50    4.50
  -5   1  -3    4.10    4.50
   5  -1   3    7.80    3.90
  -4   1  -2   -1.10    1.70
  -4   1  -2    1.30    2.90
   4  -1   2   -1.40    2.90
   4  -1   2   -0.30    2.70
  -3   1  -1   10.70    2.70
  -3   1  -1    3.10    1.40
   3  -1   1    0.50    2.40
   3  -1   1    7.10    2.10
  -2   1   0   15.50    3.30
  -2   1   0   19.60    2.60
  -2   1   0   25.60    3.40
   2  -1   0   22.40    3.00
  -1   1   1   23.30    3.40
  -1   1   1   25.00    3.40
   1  -1  -1   30.20    3.40
   0   1   2  119.49   13.10
   0   1   2  123.49   13.10
   0  -1  -2  117.59   13.10
   0  -1  -2  115.39   13.10
   1   1   3   64.19    7.50
  -1  -1  -3   65.89    7.40
  -1  -1  -3   61.39    7.50
   2   1   4  140.19   15.50
  -2  -1  -4  134.19   15.50
  -2  -1  -4  136.89   15.30
   3   1   5    8.00    2.80
  -3  -1  -5    5.20    2.90
  -3  -1  -5    7.40    2.10
   4   1   6   45.30    7.50
  -4  -1  -6   61.69    7.90
  -4  -1  -6   51.89    6.90
   5   1   7    3.20    4.30
  -5  -1  -7    2.00    4.60
  -5   1  -2   12.40    4.40
   5  -1   2    9.80    4.10
  -4   1  -1   -3.00    2.70
   4  -1   1    0.50    2.70
   4  -1   1   -0.40    2.90
  -3   1   0  373.36   41.10
  -3   1   0  381.06   41.50
  -3   1   0  362.56   41.40
   3  -1   0  386.16   41.40
  -2   1   1    1.50    1.90
  -2   1   1    1.50    2.00
   2  -1  -1    6.70    1.80
  -1   1   2 2798.12  318.87
  -1   1   2 2902.81  318.97
   1  -1  -2 2991.90  318.97
   1  -1  -2 3023.10  318.87
   0   1   3   18.70    2.60
   0   1   3   21.40    2.30
   0   1   3   14.90    2.40
   0  -1  -3   17.60    2.50
   1   1   4   79.19    9.10
  -1  -1  -4   78.29    9.00
  -1  -1  -4   77.39    8.90
   2   1   5    8.90    2.50
  -2  -1  -5   10.20    2.10
  -2  -1  -5    9.10    2.50
   3   1   6    0.70    2.50
  -3  -1  -6   -0.20    1.80
  -3  -1  -6   -3.80    2.60
   4   1   7    3.10    3.70
  -4  -1  -7    3.40    3.60
  -4  -1  -7    0.80    2.40
   5   1   8   20.10    5.60
  -5  -1  -8   18.90    6.20
  -6   1  -2   -0.20    6.60
  -5   1  -1  229.08   27.50
   5  -1   1  243.08   27.30
  -4   1   0   10.10    3.70
   4  -1   0   14.60    3.70
   4  -1   0   17.20    4.10
  -3   1   1   48.50    6.30
  -3   1   1   46.30    6.00
   3  -1  -1   41.10    5.80
  -2   1   2   59.59    6.80
  -2   1   2   56.19    7.00
   2  -1  -2   53.19    6.80
  -1   1   3  466.05   56.09
  -1   1   3  520.05   56.19
   1  -1  -3  544.25   56.19
   1  -1  -3  529.65   56.09
   0   1   4   13.30    1.80
   0   1   4    8.70    2.10
   0   1   4   13.10    1.80
   0  -1  -4    7.70    1.80
   1   1   5    8.50    1.90
  -1  -1  -5    3.00    1.80
  -1  -1  -5    1.50    1.50
   2   1   6    1.30    2.00
  -2  -1  -6    1.30    2.10
  -2  -1  -6    2.70    1.60
   3   1   7   29.20    4.40
  -3  -1  -7   13.40    3.30
  -3  -1  -7   17.20    4.20
   4   1   8    6.30    3.90
  -4  -1  -8   -2.00    2.40
  -4  -1  -8    5.50    3.90
  -6   1  -1    3.40    7.00
   6  -1   1    3.90    4.80
  -5   1   0    7.00    4.80
   5  -1   0   11.70    4.40
  -4   1   1    5.30    3.10
  -4   1   1    0.80    3.00
   4  -1  -1    3.30    2.70
  -3   1   2   67.79    8.40
  -3   1   2   59.69    8.10
   3  -1  -2   69.09    8.10
  -2   1   3  180.78   20.70
  -2   1   3  196.18   20.60
   2  -1  -3  177.88   20.60
  -1   1   4   77.59    9.30
  -1   1   4   77.59    9.20
   1  -1  -4   87.49    9.20
   1  -1  -4   84.19    9.50
   0   1   5   23.40    3.20
   0   1   5   20.10    2.80
   0  -1  -5   21.60    3.00
   1   1   6   82.49    8.80
  -1  -1  -6   69.99    8.70
  -1  -1  -6   72.19    8.70
   2   1   7    8.30    3.00
  -2  -1  -7   21.10    3.40
  -2  -1  -7   15.60    2.80
   3   1   8    9.40    3.40
  -3  -1  -8    8.10    3.70
  -3  -1  -8    8.20    2.70
   4   1   9    5.00    4.20
  -4  -1  -9    5.10    4.50
  -4  -1  -9   10.90    3.30
  -6   1   0   23.60    9.10
   6  -1   0   41.80    7.60
  -5   1   1   37.30    7.00
   5  -1  -1   49.80    8.00
   5  -1  -1   39.30    7.30
  -4   1   2   -1.70    3.20
  -4   1   2    0.10    3.00
   4  -1  -2   -1.70    2.70
  -3   1   3  106.69   11.80
  -3   1   3  101.89   11.80
   3  -1  -3   92.69   11.70
  -2   1   4   40.20    5.40
  -2   1   4   49.99    5.60
   2  -1  -4   42.20    5.50
   2  -1  -4   41.10    4.90
  -1   1   5  231.28   26.40
  -1   1   5  245.98   26.50
   1  -1  -5  234.88   26.40
   1  -1  -5  252.87   26.60
   0   1   6    4.50    1.40
   0   1   6    5.10    1.80
   0  -1  -6    4.00    1.50
   0  -1  -6    4.60    1.50
   1   1   7   21.60    3.40
  -1  -1  -7   19.40    3.30
  -1  -1  -7   22.10    2.70
  -1  -1  -7   19.40    3.20
   2   1   8   14.70    2.90
  -2  -1  -8    7.30    2.30
  -2  -1  -8    6.60    2.90
   3   1   9    2.50    3.20
  -3  -1  -9   -0.40    2.30
  -3  -1  -9   -3.00    3.20
   4   1  10   -2.30    3.80
  -4  -1 -10   -2.40    2.90
  -4  -1 -10   -0.70    4.30
  -6   1   1   26.50    9.00
   6  -1  -1   30.90    6.80
  -5   1   2    0.80    3.80
  -5   1   2   -3.70    4.40
   5  -1  -2    0.00    3.60
  -4   1   3    0.90    2.90
  -4   1   3    5.20    3.30
   4  -1  -3    0.60    3.00
  -3   1   4    3.40    2.30
  -3   1   4    3.40    2.30
   3  -1  -4   -2.40    1.90
  -2   1   5   86.09   10.30
  -2   1   5   81.89   10.10
   2  -1  -5   91.09   10.30
   2  -1  -5   92.69    9.90
  -1   1   6    1.30    1.50
  -1   1   6    3.00    1.70
   1  -1  -6    5.80    1.90
   1  -1  -6    3.70    1.30
   0   1   7  385.86   41.80
   0   1   7  371.46   41.90
   0  -1  -7  377.06   41.80
   0  -1  -7  391.76   41.90
   1   1   8    0.80    1.90
  -1  -1  -8    3.10    2.00
  -1  -1  -8   -0.10    1.00
  -1  -1  -8    3.00    1.70
  -2  -1  -9   60.99    8.10
  -2  -1  -9   69.09    8.60
   3   1  10    1.00    3.20
  -3  -1 -10    2.80    2.60
  -3  -1 -10    2.70    3.50
   4   1  11    5.30    4.50
  -4  -1 -11    9.60    3.90
  -4  -1 -11    7.30    5.00
  -6   1   2    3.20    7.90
   6  -1  -2   16.60    5.60
  -5   1   3    0.30    4.60
  -5   1   3    5.30    4.00
   5  -1  -3   -3.70    3.60
  -4   1   4  129.69   15.30
  -4   1   4  134.39   15.30
   4  -1  -4  118.79   15.30
  -3   1   5    8.10    2.90
  -3   1   5    7.60    2.70
   3  -1  -5   14.10    2.90
  -2   1   6    1.70    2.00
  -2   1   6    1.70    1.60
   2  -1  -6    1.00    1.10
   2  -1  -6   -3.00    1.80
  -1   1   7    3.00    1.70
  -1   1   7    1.40    1.50
   1  -1  -7    1.70    1.30
   1  -1  -7    1.60    1.80
   0   1   8   70.39    8.20
   0   1   8   64.09    7.90
   0  -1  -8   73.49    8.00
   0  -1  -8   67.69    8.10
   1   1   9    3.40    2.20
  -1  -1  -9    0.90    2.30
  -1  -1  -9    1.90    1.30
  -1  -1  -9    2.60    1.80
   2   1  10   58.99    7.00
  -2  -1 -10   37.80    6.40
  -2  -1 -10   54.89    7.20
   3   1  11    3.40    3.60
  -3  -1 -11   -1.10    3.70
  -3  -1 -11    0.00    2.80
   4   1  12    0.60    4.30
  -4  -1 -12   -1.10    3.70
  -4  -1 -12   -1.00    4.40
  -6   1   3    3.20    6.90
  -5   1   4   11.50    4.40
  -5   1   4   12.00    6.20
   5  -1  -4    3.80    4.10
  -4   1   5   31.30    5.40
  -4   1   5   23.80    5.00
   4  -1  -5   31.60    5.60
  -3   1   6   -0.80    2.30
  -3   1   6    7.10    2.40
   3  -1  -6    3.70    1.30
   3  -1  -6    4.00    2.60
  -2   1   7   53.09    6.50
  -2   1   7   50.19    6.70
   2  -1  -7   53.09    6.20
   2  -1  -7   52.69    6.80
  -1   1   8   59.89    7.50
  -1   1   8   56.69    7.10
   1  -1  -8   60.69    7.30
   1  -1  -8   62.69    7.10
   0   1   9    4.80    2.10
   0   1   9   -0.20    1.40
   0  -1  -9    1.30    1.50
   0  -1  -9   -3.40    1.20
   1   1  10    3.40    2.40
  -1  -1 -10   -0.50    1.70
  -1  -1 -10    3.30    1.40
  -1  -1 -10    2.50    2.40
   2   1  11   12.10    3.70
  -2  -1 -11   11.80    4.00
  -2  -1 -11   18.30    3.60
   3   1  12   -2.30    3.50
  -3  -1 -12    1.20    2.90
  -3  -1 -12    5.50    4.20
  -6   1   4    4.00    5.40
   6  -1  -4    7.80    5.70
  -5   1   5    0.20    3.70
  -5   1   5   -3.40    4.70
   5  -1  -5    1.80    4.30
  -4   1   6   50.59    6.30
  -4   1   6   24.90    5.70
   4  -1  -6   33.60    6.40
  -3   1   7    1.30    2.60
  -3   1   7   -0.50    2.10
   3  -1  -7   -0.90    2.40
   3  -1  -7   -2.50    1.20
  -2   1   8   -1.40    2.00
  -2   1   8    1.70    1.80
   2  -1  -8   -0.80    2.00
   2  -1  -8    3.20    1.50
  -1   1   9   11.10    2.00
  -1   1   9    9.20    2.40
   1  -1  -9    0.90    1.70
   1  -1  -9    6.20    2.10
   0   1  10    4.50    1.70
   0   1  10   -1.20    2.10
   0  -1 -10    0.60    1.50
   0  -1 -10    0.60    1.80
   1   1  11    8.30    2.80
  -1  -1 -11    5.20    2.60
   2   1  12    7.30    3.30
  -2  -1 -12    1.50    2.50
  -2  -1 -12    5.70    3.90
   3   1  13    3.10    4.00
  -3  -1 -13    2.50    3.50
  -3  -1 -13    5.00    4.90
  -6   1   5   -4.20    6.80
  -6   1   5    0.50    5.30
   6  -1  -5    5.80    6.20
  -5   1   6   -5.00    3.90
   5  -1  -6   -0.80    4.50
  -4   1   7    2.90    4.50
  -4   1   7   -0.70    3.10
   4  -1  -7    0.40    3.50
  -3   1   8    1.90    2.70
  -3   1   8    0.30    2.50
   3  -1  -8    4.80    3.00
   3  -1  -8    2.20    1.70
  -2   1   9   39.80    5.30
  -2   1   9   32.90    4.90
   2  -1  -9   40.30    5.60
   2  -1  -9   32.90    4.80
  -1   1  10    9.60    2.70
  -1   1  10   10.60    2.30
   1  -1 -10    3.30    2.10
   1  -1 -10   15.90    2.90
   0   1  11    4.60    2.60
   0   1  11    5.00    2.20
   0  -1 -11    3.40    2.30
   0  -1 -11    7.80    2.20
   1   1  12    1.20    2.70
   1   1  12    5.30    2.60
  -1  -1 -12    0.30    2.50
   2   1  13   -0.40    3.30
  -2  -1 -13   -5.30    4.40
  -2  -1 -13   -0.70    2.40
   3   1  14   -5.80    3.70
  -3  -1 -14   -3.10    3.40
  -3  -1 -14    1.50    5.10
  -5   1   7   -3.30    4.90
  -5   1   7   10.40    4.70
   5  -1  -7    1.00    4.30
  -4   1   8    4.70    3.90
  -4   1   8    8.70    3.60
   4  -1  -8   11.70    3.80
  -3   1   9    1.70    2.80
  -3   1   9    1.80    2.60
   3  -1  -9   -2.10    2.60
   3  -1  -9   -1.30    1.60
  -2   1  10    3.30    2.40
   2  -1 -10    1.60    2.60
   2  -1 -10    5.90    2.20
  -1   1  11   37.00    5.30
   1  -1 -11   27.50    4.90
   1  -1 -11   40.30    5.40
   0   1  12    4.90    2.90
   0  -1 -12    5.80    2.60
   0  -1 -12   14.30    2.90
   1   1  13   59.59    7.70
  -1  -1 -13   44.70    7.60
   2   1  14    1.30    3.50
  -2  -1 -14   -0.10    3.00
  -5   1   8    4.80    4.50
   5  -1  -8   -5.80    4.20
  -4   1   9   82.39   11.40
   4  -1  -9  104.39   13.00
  -3   1  10    0.70    3.00
   3  -1 -10   -0.60    1.90
   3  -1 -10    0.80    3.00
  -2   1  11    1.80    2.50
   2  -1 -11   -0.50    1.90
   2  -1 -11   -1.70    2.50
  -1   1  12   -0.60    2.50
   1  -1 -12    1.70    2.40
   1  -1 -12    1.10    2.40
   0   1  13   -1.70    2.50
   0  -1 -13    5.10    2.60
   0  -1 -13    4.10    2.40
   1   1  14    2.90    3.30
  -1  -1 -14    8.90    3.50
   2   1  15    3.90    4.20
  -2  -1 -15    4.00    3.70
  -5   1   9   -2.10    4.50
   5  -1  -9   11.20    5.60
  -4   1  10    2.00    3.50
   4  -1 -10   -0.50    3.40
  -3   1  11   36.10    5.70
   3  -1 -11   28.20    5.70
  -2   1  12    3.50    2.90
   2  -1 -12    8.40    3.30
   2  -1 -12   -0.90    2.30
  -1   1  13   12.70    3.60
   1  -1 -13    9.00    3.50
   1  -1 -13   15.20    3.60
   0   1  14    1.20    3.00
   0  -1 -14    1.30    2.90
   1   1  15    5.00    3.50
  -1  -1 -15   -1.50    2.80
   2   1  16    7.90    4.40
  -2  -1 -16    3.40    3.90
  -5   1  10    6.00    4.80
   5  -1 -10   -1.50    5.30
  -4   1  11   -1.50    3.60
   4  -1 -11    2.70    4.60
  -3   1  12    6.80    3.50
   3  -1 -12    9.40    4.80
  -2   1  13    3.80    3.10
   2  -1 -13    0.80    2.50
   2  -1 -13    5.60    3.90
  -1   1  14    3.70    3.40
   1  -1 -14   13.50    4.80
   1  -1 -14    4.50    3.20
   0   1  15    5.40    3.30
   0  -1 -15    0.90    3.20
   1   1  16   -1.60    3.70
  -1  -1 -16    7.30    3.80
  -5   1  11   -2.80    4.40
   5  -1 -11    1.20    5.70
  -4   1  12    2.50    4.00
   4  -1 -12   -2.00    4.50
  -3   1  13    1.60    3.40
   3  -1 -13    2.80    4.50
  -2   1  14    2.70    3.40
   2  -1 -14    1.90    4.30
   2  -1 -14    4.10    4.20
  -1   1  15    0.60    3.30
   1  -1 -15    0.60    4.30
   1  -1 -15    0.70    3.30
   0   1  16   -0.30    3.40
   0  -1 -16   -1.40    3.30
   1   1  17   -0.60    3.90
  -1  -1 -17    0.20    3.50
  -4   1  13   -5.90    3.70
   4  -1 -13   -5.40    4.60
  -3   1  14    5.60    4.10
   3  -1 -14    1.70    4.90
  -2   1  15    1.50    3.40
   2  -1 -15   -0.90    3.80
  -1   1  16    4.10    3.60
   1  -1 -16    3.10    4.00
   1  -1 -16   -2.80    3.20
   0   1  17   -3.60    3.60
   0  -1 -17   -5.70    3.40
  -4   1  14   -4.70    4.00
   4  -1 -14    0.80    6.20
  -3   1  15    7.00    4.30
   3  -1 -15    4.00    4.30
  -2   1  16   28.60    5.70
   2  -1 -16   27.60    5.90
  -1   1  17   10.00    4.30
   1  -1 -17   -2.20    4.10
  -3   1  16    0.50    4.20
   3  -1 -16    1.40    5.10
  -2   1  17   23.70    5.60
   2  -1 -17   23.90    7.00
  -2  -2  17   11.70    4.80
   3   2 -16    4.90    4.70
  -3  -2  16    0.20    4.30
   1   2 -17    0.00    3.60
  -1  -2  17    2.50    4.00
  -2  -2  16   57.59    8.70
   3   2 -15    5.30    4.10
  -3  -2  15    5.00    4.20
   4   2 -14   12.30    6.40
  -4  -2  14    4.60    4.70
   0   2 -17    4.40    3.90
   0  -2  17    4.80    4.10
   1   2 -16   -2.20    3.20
   1   2 -16    5.20    4.50
  -1  -2  16    0.90    3.50
   2   2 -15   18.70    5.60
  -2  -2  15   11.10    4.10
   3   2 -14    5.70    5.40
  -3  -2  14    9.30    4.10
   4   2 -13    3.90    5.50
  -4  -2  13    9.10    4.50
   1  -2  17    0.20    3.90
   0   2 -16   -2.20    4.30
   0  -2  16    1.00    3.40
   1   2 -15   -2.00    3.00
  -1  -2  15    0.60    3.50
   2   2 -14    1.40    3.20
  -2  -2  14    1.00    3.20
   3   2 -13    0.50    3.90
  -3  -2  13    0.10    3.40
   4   2 -12    4.50    3.90
  -4  -2  12    3.60    4.00
   5   2 -11   -1.10    5.20
  -5  -2  11   -4.90    4.30
  -1   2 -16    1.40    3.30
   1  -2  16    0.40    3.60
   0   2 -15    0.20    2.90
   0  -2  15   -0.60    3.10
   1   2 -14    4.20    3.10
   1   2 -14   -0.50    3.10
  -1  -2  14    2.40    3.20
   2   2 -13    9.00    3.80
   2   2 -13   10.50    3.80
  -2  -2  13   12.00    3.80
   3   2 -12    8.50    3.50
   3   2 -12    8.00    3.90
  -3  -2  12    7.20    3.70
   4   2 -11   -3.00    4.00
  -4  -2  11   -0.50    3.40
   5   2 -10   12.30    6.40
  -5  -2  10   -0.60    4.40
  -2   2 -16    5.80    4.10
   2  -2  16    1.20    4.10
  -1   2 -15   -1.60    3.00
   1  -2  15    7.40    3.50
   0   2 -14    3.20    4.00
   0  -2  14   -2.20    2.70
   1   2 -13    7.50    3.90
   1   2 -13   11.60    3.60
  -1  -2  13   10.80    3.50
   2   2 -12   -0.10    2.70
   2   2 -12   -0.50    2.70
  -2  -2  12    0.90    2.70
   3   2 -11    4.10    3.40
   3   2 -11   10.00    3.20
  -3  -2  11   14.30    3.60
   4   2 -10    1.90    3.70
  -4  -2  10    0.70    3.20
   5   2  -9   -1.10    4.80
  -5  -2   9   -1.70    4.30
  -2   2 -15    2.90    3.60
   2  -2  15    1.70    3.90
  -1   2 -14    4.60    3.10
   1  -2  14    1.70    3.30
   0   2 -13   -2.20    2.10
   0   2 -13   -1.20    2.50
   0  -2  13    0.90    2.80
   1   2 -12    0.80    2.30
   1   2 -12   -3.80    2.00
  -1  -2  12   -2.50    2.50
   2   2 -11   -0.20    2.60
   2   2 -11   -0.20    2.00
  -2  -2  11    1.80    2.60
   3   2 -10   20.00    4.10
   3   2 -10   38.50    5.50
  -3  -2  10   29.20    5.20
   4   2  -9   17.90    5.30
  -4  -2   9   19.00    4.50
   5   2  -8    1.90    4.10
  -5  -2   8    0.80    4.10
  -2   2 -14    2.50    3.30
   2  -2  14   -1.30    3.50
  -1   2 -13    3.90    2.50
   1  -2  13    9.30    3.40
   0   2 -12    2.50    2.10
   0   2 -12   -1.40    2.10
   0  -2  12    7.00    2.90
   1   2 -11   -2.40    2.00
   1   2 -11   -0.80    2.00
  -1  -2  11    4.80    2.60
   2   2 -10    6.60    3.10
   2   2 -10    6.80    2.30
  -2  -2  10    5.70    2.70
   3   2  -9    0.50    2.10
   3   2  -9   -1.40    2.70
  -3  -2   9   -0.10    2.70
   4   2  -8    1.40    3.80
  -4  -2   8   10.10    3.70
  -4  -2   8    1.70    3.30
   5   2  -7    0.00    4.50
  -5  -2   7    5.60    4.00
  -3   2 -14    2.20    3.70
   3  -2  14    1.40    4.20
  -2   2 -13   -2.20    2.70
   2  -2  13   -1.30    3.30
  -1   2 -12   33.00    5.20
   1  -2  12   26.80    4.90
   0   2 -11   -0.30    1.70
   0   2 -11    0.70    1.90
   0  -2  11   -0.80    2.30
   0  -2  11    2.10    1.70
   1   2 -10    2.30    2.00
   1   2 -10   -1.70    1.70
  -1  -2  10    4.40    2.30
   2   2  -9    1.20    2.30
   2   2  -9    2.70    1.80
  -2  -2   9    6.10    2.10
  -2  -2   9    3.40    2.30
   3   2  -8    0.40    1.70
   3   2  -8    0.20    2.60
  -3  -2   8    2.90    2.50
  -3  -2   8    2.80    2.60
   4   2  -7    1.40    3.30
  -4  -2   7   -0.60    3.10
  -4  -2   7   -0.40    3.10
   5   2  -6    3.60    4.40
  -5  -2   6    2.30    4.10
   6   2  -5    0.40    4.60
  -6  -2   5   -1.10    5.40
  -3   2 -13   -5.00    3.00
  -3   2 -13    1.90    4.60
   3  -2  13   -0.30    3.70
  -2   2 -12   11.70    4.10
  -2   2 -12    7.90    3.00
   2  -2  12    1.00    3.20
  -1   2 -11   45.60    6.90
  -1   2 -11   40.80    6.10
   1  -2  11   48.80    6.50
   0   2 -10    6.60    2.40
   0   2 -10   10.90    2.30
   0  -2  10    7.00    2.00
   0  -2  10   13.70    3.00
   1   2  -9   83.59    9.10
   1   2  -9   72.99    8.80
  -1  -2   9   69.09    9.00
   2   2  -8    0.60    1.40
   2   2  -8   -2.60    2.00
  -2  -2   8    0.50    2.10
  -2  -2   8    0.50    1.50
   3   2  -7   57.69    9.10
   3   2  -7   80.49    8.60
  -3  -2   7   75.49    8.90
  -3  -2   7   71.19    9.20
   4   2  -6    5.60    3.60
  -4  -2   6    7.00    3.50
  -4  -2   6   14.70    3.80
   5   2  -5   -0.30    3.70
  -5  -2   5    2.60    4.30
  -5  -2   5    2.50    3.90
   6   2  -4    1.40    6.10
  -6  -2   4    0.30    6.10
  -6  -2   4    4.80    5.30
  -3   2 -12    3.20    4.00
  -3   2 -12    1.70    3.10
   3  -2  12    3.50    3.60
  -2   2 -11   17.60    3.60
  -2   2 -11   22.90    4.90
   2  -2  11   14.30    3.90
  -1   2 -10   57.69    7.40
  -1   2 -10   61.29    7.30
   1  -2  10   44.30    6.80
   0   2  -9    0.00    1.50
   0  -2   9    2.00    1.90
   0  -2   9    1.70    1.50
   0  -2   9    1.90    1.70
   1   2  -8   53.39    6.30
  -1  -2   8   45.40    6.30
   2   2  -7    3.60    2.30
   2   2  -7   10.10    1.90
  -2  -2   7    9.30    2.60
  -2  -2   7    9.30    2.00
   3   2  -6    3.00    1.50
   3   2  -6    8.10    2.70
  -3  -2   6    2.30    2.60
  -3  -2   6    5.80    2.30
   4   2  -5   41.70    6.60
  -4  -2   5   41.50    6.60
  -4  -2   5   51.69    6.90
   5   2  -4   -0.50    3.50
  -5  -2   4    2.80    3.90
  -5  -2   4   -8.60    4.00
  -6  -2   3    6.40    7.40
  -4   2 -12    2.10    4.60
  -4   2 -12    3.00    3.80
   4  -2  12   -1.80    4.30
  -3   2 -11    0.00    3.80
  -3   2 -11    6.60    3.00
   3  -2  11    4.00    3.80
  -2   2 -10   79.49   10.70
  -2   2 -10   99.49   11.10
   2  -2  10   85.19   10.70
  -1   2  -9   24.60    4.00
  -1   2  -9   20.80    3.50
   1  -2   9   22.80    3.20
   1  -2   9   20.90    3.70
   0   2  -8    0.10    1.40
   0  -2   8   -1.50    1.20
   0  -2   8   -0.20    1.50
   0  -2   8    1.30    1.70
   1   2  -7   13.20    2.20
  -1  -2   7   12.40    1.90
  -1  -2   7   10.80    2.40
  -1  -2   7   11.40    2.50
   2   2  -6    6.60    1.60
   2   2  -6    9.40    2.50
  -2  -2   6    7.90    1.70
  -2  -2   6    9.20    2.40
   3   2  -5   -1.70    2.00
   3   2  -5    0.30    1.20
  -3  -2   5    5.60    2.60
   4   2  -4   26.40    5.90
  -4  -2   4   42.30    6.10
  -4  -2   4   45.20    6.20
   5   2  -3    5.30    4.10
  -5  -2   3    4.30    5.20
  -5  -2   3    4.00    4.00
   6   2  -2   15.20    5.80
  -4   2 -11    3.10    3.50
  -4   2 -11    2.00    4.70
   4  -2  11    0.60    4.10
  -3   2 -10   -1.20    2.40
  -3   2 -10    0.40    3.60
   3  -2  10   -2.00    3.20
  -2   2  -9  298.07   32.20
  -2   2  -9  305.47   32.40
   2  -2   9  268.47   32.30
  -1   2  -8    3.40    1.90
  -1   2  -8    4.30    1.80
   1  -2   8    1.00    1.80
   1  -2   8    1.80    1.40
   0   2  -7  406.16   45.60
   0  -2   7  411.36   45.40
   0  -2   7  416.86   45.60
   0  -2   7  427.06   45.50
   1   2  -6    2.60    1.40
  -1  -2   6    6.60    1.90
  -1  -2   6    4.50    1.30
  -1  -2   6    7.20    1.90
   2   2  -5   50.29    5.90
   2   2  -5   50.79    6.60
  -2  -2   5   51.69    6.60
  -2  -2   5   51.09    6.10
   3   2  -4    4.60    1.50
   3   2  -4    4.20    2.40
  -3  -2   4   13.60    3.00
  -3  -2   4    5.30    2.30
   4   2  -3   -0.40    2.70
  -4  -2   3    3.40    3.10
  -4  -2   3   -3.10    3.00
   5   2  -2    0.80    4.30
  -5  -2   2   -1.80    4.20
  -5  -2   2    0.00    3.80
   6   2  -1    8.60    4.90
  -6  -2   1    9.30    6.60
  -4   2 -10   -0.40    2.90
  -4   2 -10    5.60    4.50
   4  -2  10    2.60    4.30
  -3   2  -9   10.40    3.80
  -3   2  -9   13.40    3.10
   3  -2   9    7.80    3.70
  -2   2  -8   28.20    4.50
  -2   2  -8   26.40    4.00
   2  -2   8   25.70    4.40
  -1   2  -7   23.90    3.90
  -1   2  -7   30.50    4.00
   1  -2   7   33.00    4.10
   1  -2   7   27.00    3.50
   0   2  -6   97.69   10.90
   0  -2   6   90.79   11.00
   0  -2   6  100.19   10.90
   1   2  -5   99.59   11.10
  -1  -2   5  102.99   11.20
  -1  -2   5   99.89   11.20
  -1  -2   5   95.39   10.90
   2   2  -4  168.08   18.40
   2   2  -4  162.78   18.70
  -2  -2   4  162.78   18.50
  -2  -2   4  173.68   18.70
   3   2  -3   61.59    7.30
   3   2  -3   51.89    6.60
  -3  -2   3   65.89    7.50
  -3  -2   3   51.59    7.00
   4   2  -2   27.80    4.50
  -4  -2   2   16.60    4.30
  -4  -2   2   19.10    4.40
   5   2  -1   10.20    4.80
   5   2  -1    5.80    4.20
  -5  -2   1   -5.90    4.20
   6   2   0   13.90    5.60
  -6  -2   0   10.30    6.80
  -4   2  -9    2.30    3.90
   4  -2   9    2.40    4.10
  -3   2  -8    5.40    2.50
  -3   2  -8    7.10    3.50
   3  -2   8    2.50    3.20
  -2   2  -7   20.60    3.50
  -2   2  -7   19.00    3.20
   2  -2   7   16.90    3.60
  -1   2  -6  843.62   90.09
  -1   2  -6  815.52   90.09
   1  -2   6  797.52   90.09
   1  -2   6  840.42   89.89
   0   2  -5    0.00    1.20
   0   2  -5    0.20    1.20
[truncated: 1,039,054 more chars]
