# Supplementary material for: Synthesis and crystal structures of two purpurin derivatives: 1,4-dihy­droxy-2-propoxyanthra­quinone and 2-but­oxy-1,4-di­hydroxy­anthra­quinone
Source: Acta Crystallogr E Crystallogr Commun. 2017 Oct 20;73(Pt 11):1687–91. doi: 10.1107/S2056989017014724 (PMC5683491; doi:10.1107/S2056989017014724)
Supplement: Supplementary file 2 [file e-73-01687-1sup2.hkl]

data_1                                                                          
_shelx_title ' eb656_a.res in P-1'                                              
_shelx_refln_list_code          4                                               
_shelx_F_calc_maximum      224.26                                               
_exptl_crystal_F_000       356.00                                               
_reflns_d_resolution_high  0.7760                                               
                                                                                
loop_                                                                           
 _space_group_symop_operation_xyz                                               
 'x, y, z'                                                                      
 '-x, -y, -z'                                                                   
                                                                                
_cell_length_a     8.2160                                                       
_cell_length_b     9.8605                                                       
_cell_length_c    10.7410                                                       
_cell_angle_alpha  95.999                                                       
_cell_angle_beta   90.181                                                       
_cell_angle_gamma 113.774                                                       
                                                                                
_shelx_F_squared_multiplier     1.000                                           
                                                                                
loop_                                                                           
 _refln_index_h                                                                 
 _refln_index_k                                                                 
 _refln_index_l                                                                 
 _refln_F_squared_calc                                                          
 _refln_F_squared_meas                                                          
 _refln_F_squared_sigma                                                         
 _refln_observed_status                                                         
   1   0   0        299.91        315.11         4.99 o                         
   2   0   0       2247.09       2457.01        24.80 o                         
   3   0   0       1513.59       1567.21        16.23 o                         
   4   0   0         24.41         24.21         0.95 o                         
   5   0   0          0.18          3.68         0.66 o                         
   6   0   0          2.22          3.11         0.66 o                         
   7   0   0        106.44        105.79         2.46 o                         
   8   0   0          2.00          0.50         1.30 o                         
   9   0   0         17.18         16.45         2.36 o                         
  -9   1   0          0.18          1.24         1.74 o                         
  -8   1   0          0.36          0.07         0.89 o                         
  -7   1   0          7.59          6.72         1.04 o                         
  -6   1   0         59.06         58.18         1.83 o                         
  -5   1   0        141.25        136.55         2.36 o                         
  -4   1   0        150.24        154.87         2.43 o                         
  -3   1   0        493.21        489.30         5.57 o                         
  -2   1   0         25.43         25.63         0.73 o                         
  -1   1   0        114.72        114.57         1.39 o                         
   0   1   0       1090.79       1090.17        11.00 o                         
   1   1   0        283.37        282.62         3.20 o                         
   2   1   0        401.08        393.98         4.37 o                         
   3   1   0        256.19        253.51         3.20 o                         
   4   1   0          0.78          1.34         0.50 o                         
   5   1   0        373.99        436.77         7.84 o                         
   6   1   0          5.74          4.73         0.68 o                         
   7   1   0        107.38        118.81         3.28 o                         
   8   1   0         19.50         20.62         2.36 o                         
   9   1   0          2.50          3.34         1.97 o                         
 -10   2   0         12.21         14.34         3.07 o                         
  -9   2   0          0.98          1.07         1.70 o                         
  -8   2   0          2.88          2.79         0.89 o                         
  -7   2   0        116.88        115.27         2.51 o                         
  -6   2   0          0.05         -0.14         0.56 o                         
  -5   2   0         85.70         84.88         1.73 o                         
  -4   2   0         23.22         26.15         0.89 o                         
  -3   2   0        452.85        492.75         6.32 o                         
  -2   2   0        261.17        236.32         2.79 o                         
  -1   2   0       1120.71       1188.61        12.31 o                         
   0   2   0         80.80         82.70         1.17 o                         
   1   2   0         51.44         35.70         0.84 o                         
   2   2   0         14.83         14.69         1.26 o                         
   3   2   0         19.02         14.78         0.73 o                         
   4   2   0         44.96         40.10         2.01 o                         
   5   2   0         98.44         86.89         2.24 o                         
   6   2   0         19.71         18.75         1.48 o                         
   7   2   0         14.65         17.36         5.02 o                         
   8   2   0         34.08         32.01         3.15 o                         
 -10   3   0          1.27          3.34         2.23 o                         
  -9   3   0          1.18          0.56         1.58 o                         
  -8   3   0         51.14         46.44         2.04 o                         
  -7   3   0        176.46        177.20         3.13 o                         
  -6   3   0          3.37          1.81         0.71 o                         
  -5   3   0         19.27         22.43         1.37 o                         
  -4   3   0         12.82         14.14         1.67 o                         
  -3   3   0        233.87        223.68         2.92 o                         
  -2   3   0        776.30        835.39        21.47 o                         
  -1   3   0        460.64        454.57         5.02 o                         
   0   3   0        582.07        643.00         6.97 o                         
   1   3   0        285.02        309.62         3.75 o                         
   2   3   0        112.04        123.75         2.33 o                         
   3   3   0         66.17         63.46         1.40 o                         
   4   3   0          0.98          1.23         0.44 o                         
   5   3   0         34.34         31.99         1.69 o                         
   6   3   0         30.44         30.20         2.54 o                         
   7   3   0          1.63          3.22         1.74 o                         
   8   3   0          3.42          2.79         1.97 o                         
 -10   4   0         12.76         11.70         2.79 o                         
  -9   4   0          0.99          1.63         1.02 o                         
  -8   4   0          2.08          2.08         0.89 o                         
  -7   4   0        426.84        470.81         6.27 o                         
  -6   4   0          1.60          1.53         0.56 o                         
  -5   4   0       1190.51       1320.01        14.20 o                         
  -4   4   0         47.45         50.19         1.23 o                         
  -3   4   0        148.98        133.52         2.35 o                         
  -2   4   0       1092.40       1352.97        14.07 o                         
  -1   4   0         96.44         96.16         1.59 o                         
   0   4   0       1643.04       1755.24        18.11 o                         
   1   4   0         19.36         23.97         0.89 o                         
   2   4   0        343.50        362.98         4.59 o                         
   3   4   0         92.31         96.16         2.98 o                         
   4   4   0          6.85          7.24         0.76 o                         
   5   4   0          7.76          7.72         1.58 o                         
   6   4   0         56.29         50.87         3.33 o                         
   7   4   0          1.72          2.79         1.97 o                         
 -10   5   0         38.11         41.80         4.46 o                         
  -9   5   0         22.79         20.20         2.51 o                         
  -8   5   0          6.47          7.14         1.15 o                         
  -7   5   0         33.59         32.58         1.40 o                         
  -6   5   0         26.30         23.45         1.37 o                         
  -5   5   0         11.38         11.26         0.95 o                         
  -4   5   0        282.82        301.19         4.50 o                         
  -3   5   0         62.47         50.96         1.23 o                         
  -2   5   0       1135.66       1306.22        13.79 o                         
  -1   5   0         99.55         92.80         1.73 o                         
   0   5   0        655.80        803.03         8.92 o                         
   1   5   0         79.93         84.72         1.80 o                         
   2   5   0         89.13         90.35         1.89 o                         
   3   5   0        202.41        204.63         3.31 o                         
   4   5   0        226.26        231.02         5.91 o                         
   5   5   0       2444.46       2842.20        43.35 o                         
   6   5   0          0.93          1.11         1.58 o                         
   7   5   0         35.75         30.19         3.15 o                         
 -10   6   0          0.75          0.28         1.58 o                         
  -9   6   0         13.19          9.34         2.51 o                         
  -8   6   0          6.28          5.72         1.35 o                         
  -7   6   0         30.48         33.21         1.80 o                         
  -6   6   0         24.01         22.10         1.11 o                         
  -5   6   0          6.62          6.36         0.66 o                         
  -4   6   0         69.99         67.22         1.55 o                         
  -3   6   0         53.30         44.23         1.23 o                         
  -2   6   0         13.61         15.94         1.05 o                         
  -1   6   0        152.28        158.18         2.51 o                         
   0   6   0        798.62        891.33        10.03 o                         
   1   6   0          0.72          0.92         0.64 o                         
   2   6   0         10.74         12.30         0.95 o                         
   3   6   0         21.69         19.45         1.48 o                         
   4   6   0          3.69          2.44         2.51 o                         
   5   6   0        128.77        138.26        12.54 o                         
   6   6   0          0.18         -1.95         1.97 o                         
 -10   7   0          6.77          7.80         1.97 o                         
  -9   7   0         42.07         38.49         3.15 o                         
  -8   7   0          0.06         -0.64         1.34 o                         
  -7   7   0         16.30         12.75         1.48 o                         
  -6   7   0         15.75          9.24         1.91 o                         
  -5   7   0         45.78         43.29         1.44 o                         
  -4   7   0         44.53         39.45         2.09 o                         
  -3   7   0         34.24         28.73         1.23 o                         
  -2   7   0         56.20         53.28         1.85 o                         
  -1   7   0         22.75         27.11         1.77 o                         
   0   7   0          9.59          7.77         0.84 o                         
   1   7   0        141.15        140.65         2.69 o                         
   2   7   0          0.51         -0.68         0.68 o                         
   3   7   0         31.83         27.43         2.54 o                         
   4   7   0         23.45         22.52         2.76 o                         
   5   7   0          6.86          6.99         2.14 o                         
 -10   8   0          8.97          9.47         2.36 o                         
  -9   8   0         30.07         29.70         2.94 o                         
  -8   8   0          0.70          2.51         1.58 o                         
  -7   8   0       1311.97       1394.63        22.86 o                         
  -6   8   0        514.43        551.34        12.65 o                         
  -5   8   0          8.94          8.37         1.19 o                         
  -4   8   0         18.55         17.23         1.13 o                         
  -3   8   0          0.79          0.89         0.66 o                         
  -2   8   0        279.03        276.37         4.10 o                         
  -1   8   0         33.49         25.78         1.39 o                         
   0   8   0          7.49          5.40         0.89 o                         
   1   8   0         70.20         61.41         1.89 o                         
   2   8   0          6.19          6.00         1.95 o                         
   3   8   0        105.27        104.17         7.25 o                         
   4   8   0          2.72          1.67         1.97 o                         
  -9   9   0         22.22         19.88         2.76 o                         
  -8   9   0         11.10         11.15         2.14 o                         
  -7   9   0        859.31        933.47        16.55 o                         
  -6   9   0        133.29        131.01         6.41 o                         
  -5   9   0        106.17         97.70         2.99 o                         
  -4   9   0         14.67         11.91         1.53 o                         
  -3   9   0         12.89          9.11         1.02 o                         
  -2   9   0         61.96         37.46         1.85 o                         
  -1   9   0         18.71         18.13         1.39 o                         
   0   9   0        285.69        282.08         4.59 o                         
   1   9   0          0.30          0.96         1.34 o                         
   2   9   0          2.11          3.34         1.97 o                         
   3   9   0          3.59          3.39         2.14 o                         
  -9  10   0         18.19         14.39         2.54 o                         
  -8  10   0         36.86         30.51         2.94 o                         
  -7  10   0        151.47        161.66         5.52 o                         
  -6  10   0         26.11         27.27         6.97 o                         
  -5  10   0         78.19         72.27         5.02 o                         
  -4  10   0         38.53         34.15         5.16 o                         
  -3  10   0          4.07          2.53         1.02 o                         
  -2  10   0         27.79         25.46         1.59 o                         
  -1  10   0          0.06         -0.60         0.95 o                         
   0  10   0          0.05         -0.41         1.04 o                         
   1  10   0         88.49        107.72         4.52 o                         
   2  10   0         15.73         18.32         2.76 o                         
  -8  11   0          4.94          4.81         2.14 o                         
  -7  11   0          5.62          3.80         2.14 o                         
  -6  11   0          1.34          1.80         1.74 o                         
  -5  11   0          1.67          1.61         1.74 o                         
  -4  11   0         36.28         30.57         4.46 o                         
  -3  11   0         45.51         37.13         4.15 o                         
  -2  11   0          4.16          2.60         1.29 o                         
  -1  11   0         35.43         33.65         4.02 o                         
   0  11   0         27.01         29.58         3.07 o                         
   1  11   0          0.37          1.67         2.23 o                         
  -7  12   0         80.68         91.89         6.69 o                         
  -6  12   0         14.10         22.77         2.94 o                         
  -5  12   0          1.20          1.49         1.74 o                         
  -4  12   0          0.24          0.84         4.18 o                         
  -3  12   0          0.06          0.25         2.79 o                         
  -2  12   0          7.24          2.46         3.07 o                         
   1 -12   1          8.85          8.06         2.14 o                         
   2 -12   1          3.58          4.74         1.97 o                         
   3 -12   1         32.55         41.37         2.78 o                         
   4 -12   1         54.58         55.46         3.94 o                         
   5 -12   1         15.47         15.82         2.54 o                         
   6 -12   1         15.33         14.69         2.54 o                         
   7 -12   1          0.57          3.34         2.14 o                         
  -1 -11   1         26.07         25.81         2.94 o                         
   0 -11   1         17.07         18.29         2.13 o                         
   1 -11   1         13.71         12.54         1.77 o                         
   2 -11   1          2.02          1.30         1.29 o                         
   3 -11   1         52.11         52.05         2.67 o                         
   4 -11   1          4.90          4.26         1.37 o                         
   5 -11   1         18.98         18.62         2.54 o                         
   6 -11   1          2.57          2.23         1.74 o                         
   7 -11   1          3.16          1.36         1.74 o                         
   8 -11   1          1.26          3.19         2.14 o                         
  -2 -10   1          0.00         -0.45         2.23 o                         
  -1 -10   1          0.76          0.81         1.74 o                         
   0 -10   1         32.70         40.05         2.35 o                         
   1 -10   1         13.44         12.19         1.29 o                         
   2 -10   1        171.47        131.36         2.99 o                         
   3 -10   1          0.14         -0.20         1.04 o                         
   4 -10   1          0.87          0.81         1.04 o                         
   5 -10   1          0.95          2.18         1.17 o                         
   6 -10   1          5.74          5.51         1.74 o                         
   7 -10   1          4.13          6.13         1.74 o                         
   8 -10   1          0.84          1.80         1.74 o                         
   9 -10   1         21.93         18.75         2.68 o                         
  -3  -9   1        109.33        138.35         7.52 o                         
  -2  -9   1          1.14         -1.04         1.34 o                         
  -1  -9   1         63.02         58.43         2.53 o                         
   0  -9   1          3.82          3.75         0.89 o                         
   1  -9   1        196.06        190.49         3.82 o                         
   2  -9   1        375.57        337.06         5.23 o                         
   3  -9   1         34.43         32.90         1.50 o                         
   4  -9   1        137.53        128.65         3.44 o                         
   5  -9   1         42.24         40.94         3.88 o                         
   6  -9   1         89.34         86.53         2.86 o                         
   7  -9   1        786.49        857.17        15.37 o                         
   8  -9   1          8.67          9.24         2.14 o                         
   9  -9   1        726.26        836.00        15.76 o                         
  -4  -8   1          0.57          0.62         1.74 o                         
  -3  -8   1          0.42         -1.58         1.58 o                         
  -2  -8   1          8.05          7.94         1.21 o                         
  -1  -8   1         10.61          6.45         1.04 o                         
   0  -8   1         77.38         72.68         2.01 o                         
   1  -8   1          2.07          2.56         0.66 o                         
   2  -8   1         39.03         42.76         1.59 o                         
   3  -8   1         13.70         12.19         1.02 o                         
   4  -8   1         68.67         69.29         2.35 o                         
   5  -8   1        112.07         96.25         2.80 o                         
   6  -8   1         54.98         45.89         2.02 o                         
   7  -8   1        167.59        170.77         5.20 o                         
   8  -8   1         68.82         64.99         4.46 o                         
   9  -8   1         11.37          7.60         2.14 o                         
  10  -8   1          0.11         -1.58         1.58 o                         
  -5  -7   1         75.43         74.52         4.12 o                         
  -4  -7   1         21.21         21.92         2.54 o                         
  -3  -7   1         35.61         38.88         2.25 o                         
  -2  -7   1          8.70          7.88         1.95 o                         
  -1  -7   1         22.87         19.78         2.17 o                         
   0  -7   1         20.43         21.44         1.17 o                         
   1  -7   1         14.42         13.38         1.13 o                         
   2  -7   1         28.33         27.89         1.45 o                         
   3  -7   1         30.69         30.98         1.19 o                         
   4  -7   1          2.57          3.15         0.44 o                         
   5  -7   1          0.24          0.49         0.71 o                         
   6  -7   1          1.05          0.74         0.97 o                         
   7  -7   1         24.77         26.04         2.14 o                         
   8  -7   1         46.09         46.87         6.41 o                         
   9  -7   1         21.06          8.80         8.36 o                         
  10  -7   1          2.02          0.99         1.74 o                         
  -6  -6   1         41.58         41.14         3.33 o                         
  -5  -6   1        284.77        317.63         7.88 o                         
  -4  -6   1         19.74         18.07         2.14 o                         
  -3  -6   1        656.41        705.73        10.17 o                         
  -2  -6   1         83.48         77.20         1.84 o                         
  -1  -6   1        680.07        735.56         8.48 o                         
   0  -6   1         74.52         63.61         1.45 o                         
   1  -6   1        137.42        152.69         2.57 o                         
   2  -6   1        191.83        214.91         3.11 o                         
   3  -6   1          4.54          3.70         0.44 o                         
   4  -6   1         64.63         57.16         1.64 o                         
   5  -6   1          3.67          2.03         0.54 o                         
   6  -6   1          2.00          2.31         1.03 o                         
   7  -6   1          2.26          1.30         0.97 o                         
   8  -6   1         10.13         12.63         1.43 o                         
   9  -6   1          7.79          7.70         1.48 o                         
  10  -6   1          7.45          8.92         2.79 o                         
  -7  -5   1         39.00         38.21         9.47 o                         
  -6  -5   1         73.36         79.30         5.85 o                         
  -5  -5   1        395.85        431.34         9.06 o                         
  -4  -5   1         61.61         60.53         2.27 o                         
  -3  -5   1        598.07        661.07         9.42 o                         
  -2  -5   1          0.72          1.52         0.64 o                         
  -1  -5   1        194.91        193.51         2.90 o                         
   0  -5   1         30.54         45.86         1.17 o                         
   1  -5   1          0.65          0.37         0.35 o                         
   2  -5   1       5164.41       5875.52        59.21 o                         
   3  -5   1         18.66         16.43         1.51 o                         
   4  -5   1        117.69        101.04         1.79 o                         
   5  -5   1        202.71        202.52         3.00 o                         
   6  -5   1          0.08          0.22         0.48 o                         
   7  -5   1        416.51        465.63         6.10 o                         
   8  -5   1          1.19          1.06         1.06 o                         
   9  -5   1         10.23         12.47         1.70 o                         
  10  -5   1          4.65          4.80         1.48 o                         
  -7  -4   1          0.22          0.31         2.23 o                         
  -6  -4   1          0.97          0.28         1.58 o                         
  -5  -4   1         36.49         40.27         3.12 o                         
  -4  -4   1          3.07          1.67         0.71 o                         
  -3  -4   1        244.45        248.59         4.26 o                         
  -2  -4   1          7.35          7.32         1.07 o                         
  -1  -4   1          6.94          7.13         0.60 o                         
   0  -4   1        318.09        341.54         4.10 o                         
   1  -4   1       1033.45       1202.98        12.54 o                         
   2  -4   1       1330.43       1489.33        22.13 o                         
   3  -4   1        100.71         90.08         2.01 o                         
   4  -4   1        401.71        402.85         4.79 o                         
   5  -4   1         27.04         26.78         1.29 o                         
   6  -4   1        275.73        300.69         4.17 o                         
   7  -4   1        859.31        955.84        11.07 o                         
   8  -4   1          7.07          6.19         1.02 o                         
   9  -4   1        129.59        129.12         3.64 o                         
  10  -4   1         13.21         16.79         2.36 o                         
  -8  -3   1          7.77          9.47         2.36 o                         
  -7  -3   1         21.29         22.44         2.54 o                         
  -6  -3   1          4.45          3.34         1.58 o                         
  -5  -3   1          0.02         -0.71         0.71 o                         
  -4  -3   1         38.63         39.58         2.50 o                         
  -3  -3   1         20.87         20.85         1.15 o                         
  -2  -3   1         16.58         20.92         1.64 o                         
  -1  -3   1          6.98          4.66         0.64 o                         
   0  -3   1         14.37         14.26         0.98 o                         
   1  -3   1         46.90         33.84         0.81 o                         
   2  -3   1          1.76          2.61         0.48 o                         
   3  -3   1        195.28        199.31         2.54 o                         
   4  -3   1          2.06          3.16         0.42 o                         
   5  -3   1        396.50        431.19         6.03 o                         
   6  -3   1         46.51         43.07         1.70 o                         
   7  -3   1          0.28         -0.71         0.71 o                         
   8  -3   1         13.44         14.25         1.91 o                         
   9  -3   1          0.06          0.40         1.21 o                         
  10  -3   1         19.20         18.78         2.36 o                         
  -8  -2   1          0.20         -0.28         2.51 o                         
  -7  -2   1         88.94         96.38         4.74 o                         
  -6  -2   1         26.77         23.83         1.61 o                         
  -5  -2   1        120.53        113.63         2.18 o                         
  -4  -2   1         20.59         16.15         0.95 o                         
  -3  -2   1        121.66        122.78         2.45 o                         
  -2  -2   1        168.70        174.46         2.89 o                         
  -1  -2   1         52.19         50.92         1.66 o                         
   0  -2   1       2895.56       3455.75        44.08 o                         
   1  -2   1        112.91        102.22         1.30 o                         
   2  -2   1         41.75         45.60         0.76 o                         
   3  -2   1         64.84         70.88         1.30 o                         
   4  -2   1          4.43          2.23         0.42 o                         
   5  -2   1         40.13         36.68         1.23 o                         
   6  -2   1          0.40          0.00         0.64 o                         
   7  -2   1         11.42          8.99         0.95 o                         
   8  -2   1         31.57         30.99         1.85 o                         
   9  -2   1          0.18         -0.56         1.29 o                         
  10  -2   1          0.31         -2.23         2.23 o                         
  -9  -1   1         20.12         21.46         2.76 o                         
  -8  -1   1          2.24          3.96         1.95 o                         
  -7  -1   1          3.33          3.07         1.38 o                         
  -6  -1   1         47.32         44.02         1.56 o                         
  -5  -1   1       1981.95       2384.06        31.37 o                         
  -4  -1   1         62.20         82.17         1.85 o                         
  -3  -1   1        139.49        167.23         2.36 o                         
  -2  -1   1         10.44         11.83         0.82 o                         
  -1  -1   1        366.91        370.87         4.71 o                         
   0  -1   1       2832.95       2866.38        34.69 o                         
   1  -1   1          8.47          4.06         0.28 o                         
   2  -1   1       2830.42       3007.83        42.57 o                         
   3  -1   1        301.70        352.29         4.18 o                         
   4  -1   1       2430.73       2716.60        27.80 o                         
   5  -1   1          3.43          2.97         0.56 o                         
   6  -1   1          2.21          2.97         0.73 o                         
   7  -1   1         58.76         65.63         1.92 o                         
   8  -1   1          9.71         13.51         1.74 o                         
   9  -1   1          0.66          0.93         1.29 o                         
  -9   0   1          0.18          0.43         1.74 o                         
  -8   0   1         33.25         28.70         2.13 o                         
  -7   0   1          0.69         -0.33         0.66 o                         
  -6   0   1         54.35         57.30         1.73 o                         
  -5   0   1         12.98         11.44         0.84 o                         
  -4   0   1         15.34         16.25         1.05 o                         
  -3   0   1         56.77         58.62         1.37 o                         
  -2   0   1       6504.78       7178.35        71.96 o                         
  -1   0   1         33.30         35.83         1.09 o                         
   0   0   1       4504.29       4705.09        47.65 o                         
   1   0   1          0.50         -0.28         0.28 o                         
   2   0   1       8787.48       9129.73        91.74 o                         
   3   0   1        277.87        259.94         3.27 o                         
   4   0   1          4.33          3.94         0.60 o                         
   5   0   1        138.02        172.52         4.67 o                         
   6   0   1         20.46         22.37         1.23 o                         
   7   0   1        641.94        745.78        10.83 o                         
   8   0   1         39.66         40.27         3.06 o                         
   9   0   1          4.98          5.57         1.97 o                         
  -9   1   1          4.06          4.21         1.74 o                         
  -8   1   1          1.10          0.06         0.73 o                         
  -7   1   1          0.01         -0.06         0.66 o                         
  -6   1   1         70.21         72.04         1.80 o                         
  -5   1   1         78.12         73.43         1.67 o                         
  -4   1   1         12.00         13.72         0.88 o                         
  -3   1   1        130.76        127.37         1.95 o                         
  -2   1   1        238.78        215.51         3.10 o                         
  -1   1   1        191.18        206.71         3.30 o                         
   0   1   1          0.14         -0.28         0.28 o                         
   1   1   1         32.13         29.55         0.97 o                         
   2   1   1       1744.62       1962.66        19.92 o                         
   3   1   1          3.77          2.96         0.42 o                         
   4   1   1          5.05          3.26         0.56 o                         
   5   1   1        119.99        117.11         2.26 o                         
   6   1   1          0.16          1.43         0.86 o                         
   7   1   1        149.78        154.83         5.67 o                         
   8   1   1          4.28          4.33         1.74 o                         
   9   1   1         20.73         20.57         2.94 o                         
 -10   2   1         41.15         43.18         3.34 o                         
  -9   2   1          4.50          4.12         1.02 o                         
  -8   2   1         67.50         66.60         2.15 o                         
  -7   2   1          8.52          9.69         1.19 o                         
  -6   2   1         11.50         12.14         0.89 o                         
  -5   2   1         42.88         35.84         1.11 o                         
  -4   2   1         86.49         81.50         1.59 o                         
  -3   2   1       1432.90       1554.55        18.55 o                         
  -2   2   1          0.62          2.41         0.37 o                         
  -1   2   1        151.26        157.13         2.35 o                         
   0   2   1          3.82          1.87         0.31 o                         
   1   2   1          0.27         -0.28         0.28 o                         
   2   2   1          7.03          6.55         0.68 o                         
   3   2   1         10.00          7.93         0.60 o                         
   4   2   1         47.44         46.97         2.01 o                         
   5   2   1          0.00          0.20         0.60 o                         
   6   2   1         43.35         42.46         2.13 o                         
   7   2   1          1.39         -0.28         1.58 o                         
   8   2   1          3.71          3.62         3.07 o                         
 -10   3   1        846.69        973.46        29.54 o                         
  -9   3   1          0.14          0.81         1.50 o                         
  -8   3   1         15.58         13.73         1.23 o                         
  -7   3   1        173.21        183.39         3.27 o                         
  -6   3   1         19.88         22.53         1.28 o                         
  -5   3   1       1041.61       1146.94        14.48 o                         
  -4   3   1        647.30        735.81         9.32 o                         
  -3   3   1          0.48          0.42         0.46 o                         
  -2   3   1       1019.35       1109.68        13.41 o                         
  -1   3   1        317.33        321.25         3.75 o                         
   0   3   1        258.24        279.23         3.34 o                         
   1   3   1        614.66        708.23         9.41 o                         
   2   3   1         63.28         59.78         1.35 o                         
   3   3   1         15.47         13.33         1.37 o                         
   4   3   1          0.09          0.76         0.44 o                         
   5   3   1         87.63         89.88         2.79 o                         
   6   3   1          3.11          3.64         1.51 o                         
   7   3   1          5.09          2.51         1.97 o                         
   8   3   1          0.29         -1.73         1.74 o                         
 -10   4   1          3.59          3.90         1.67 o                         
  -9   4   1          8.68          7.07         1.29 o                         
  -8   4   1         25.00         23.57         2.27 o                         
  -7   4   1         31.12         29.56         1.70 o                         
  -6   4   1          0.06          0.14         0.56 o                         
  -5   4   1       1817.44       2104.22        25.30 o                         
  -4   4   1         48.98         60.17         2.36 o                         
  -3   4   1        340.64        337.32         5.03 o                         
  -2   4   1        611.98        597.95         7.83 o                         
  -1   4   1          3.21          4.88         0.56 o                         
   0   4   1       7653.76       8845.73        89.29 o                         
   1   4   1         22.20         24.83         1.30 o                         
   2   4   1         39.45         54.81         2.82 o                         
   3   4   1        176.79        160.46         2.64 o                         
   4   4   1          6.34          4.68         1.04 o                         
   5   4   1         80.97         78.05         3.54 o                         
   6   4   1         24.10         20.65         3.34 o                         
   7   4   1        191.51        225.78         7.09 o                         
 -10   5   1          0.74          2.29         1.95 o                         
  -9   5   1          0.16         -0.28         1.18 o                         
  -8   5   1         12.73         13.44         1.37 o                         
  -7   5   1         36.38         32.39         1.51 o                         
  -6   5   1         24.87         24.85         1.48 o                         
  -5   5   1          7.32          5.20         0.81 o                         
  -4   5   1          8.92          8.88         1.57 o                         
  -3   5   1         50.26         43.09         1.48 o                         
  -2   5   1        323.75        347.05         4.31 o                         
  -1   5   1          2.46          0.93         0.35 o                         
   0   5   1          0.08          2.33         0.42 o                         
   1   5   1         95.52         99.98         1.98 o                         
   2   5   1         87.41         86.23         2.45 o                         
   3   5   1        279.65        274.63         5.66 o                         
   4   5   1         78.58         72.96         2.36 o                         
   5   5   1        481.66        536.33        17.56 o                         
   6   5   1          4.71          3.60         2.14 o                         
   7   5   1        464.05        543.92        16.72 o                         
 -10   6   1          2.23          5.29         1.97 o                         
  -9   6   1         17.09         14.13         1.97 o                         
  -8   6   1          7.62          4.74         1.58 o                         
  -7   6   1         15.25         11.81         1.21 o                         
  -6   6   1         66.45         59.62         2.63 o                         
  -5   6   1          9.90          9.34         1.35 o                         
  -4   6   1          1.39          1.37         0.48 o                         
  -3   6   1          0.27          0.84         0.46 o                         
  -2   6   1         37.08         41.20         2.01 o                         
  -1   6   1         52.09         56.62         1.85 o                         
   0   6   1          6.16          5.50         0.66 o                         
   1   6   1         22.07         21.80         1.51 o                         
   2   6   1         21.61         21.58         1.61 o                         
   3   6   1         42.64         47.04         2.13 o                         
   4   6   1          1.53          1.39         1.58 o                         
   5   6   1          7.60          8.61         2.14 o                         
   6   6   1         16.37         13.87         2.54 o                         
 -10   7   1          0.00         -0.84         1.58 o                         
  -9   7   1          1.38          0.56         1.58 o                         
  -8   7   1          3.89          3.84         1.74 o                         
  -7   7   1         44.40         42.86         6.97 o                         
  -6   7   1         21.70         22.70         1.54 o                         
  -5   7   1        152.50        146.83         3.28 o                         
  -4   7   1        178.17        160.61         3.28 o                         
  -3   7   1        203.02        202.65         3.20 o                         
  -2   7   1        166.44        165.53         2.85 o                         
  -1   7   1         17.93         16.58         1.65 o                         
   0   7   1        102.49        119.53         2.43 o                         
   1   7   1         19.76         17.44         1.23 o                         
   2   7   1         52.97         49.73         3.18 o                         
   3   7   1          0.03         -0.64         1.34 o                         
   4   7   1          0.52         -0.35         2.51 o                         
   5   7   1          0.35          1.05         1.74 o                         
 -10   8   1         55.62         50.30         3.73 o                         
  -9   8   1          1.19          3.84         1.74 o                         
  -8   8   1          2.26          2.23         1.58 o                         
  -7   8   1        935.60       1043.97        17.93 o                         
  -6   8   1         16.89         24.52         3.34 o                         
  -5   8   1       1896.73       2011.05        25.09 o                         
  -4   8   1         55.28         49.29         1.88 o                         
  -3   8   1         92.05         88.25         2.13 o                         
  -2   8   1        202.07        192.08         3.27 o                         
  -1   8   1         52.85         46.56         1.73 o                         
   0   8   1        118.97         94.29         2.36 o                         
   1   8   1        161.06        162.24         4.26 o                         
   2   8   1         15.16         13.59         1.97 o                         
   3   8   1         30.35         27.10         5.29 o                         
   4   8   1          0.31          0.89         1.85 o                         
  -9   9   1         60.68         60.34        12.82 o                         
  -8   9   1         14.99         15.48         2.27 o                         
  -7   9   1          5.47          5.45         1.74 o                         
  -6   9   1          0.48         -0.64         1.34 o                         
  -5   9   1         17.10         14.77         1.97 o                         
  -4   9   1         39.20         39.96         1.96 o                         
  -3   9   1          1.73         -0.43         0.73 o                         
  -2   9   1          1.08          0.82         0.76 o                         
  -1   9   1          8.40          7.01         1.11 o                         
   0   9   1        270.28        214.90         4.42 o                         
   1   9   1         58.41         56.31         2.67 o                         
   2   9   1          3.68          8.22         2.23 o                         
   3   9   1          0.04         -1.74         1.74 o                         
  -9  10   1         65.21         64.40         5.29 o                         
  -8  10   1          1.83          0.00         1.74 o                         
  -7  10   1          0.90          0.28         1.58 o                         
  -6  10   1          0.15         -0.88         1.34 o                         
  -5  10   1          0.44          1.18         1.43 o                         
  -4  10   1          0.25          1.35         1.34 o                         
  -3  10   1         13.92         15.91         1.65 o                         
  -2  10   1          9.65         10.75         1.85 o                         
  -1  10   1         53.90         57.99         2.25 o                         
   0  10   1          0.20         -0.56         1.15 o                         
   1  10   1         10.16         11.81         2.36 o                         
   2  10   1         27.36         31.50         5.85 o                         
  -8  11   1          5.57          3.39         2.14 o                         
  -7  11   1          5.14          4.12         1.85 o                         
  -6  11   1          4.08          6.18         2.14 o                         
  -5  11   1          7.84          9.95         2.14 o                         
  -4  11   1         23.17         24.34         2.68 o                         
  -3  11   1         15.17         16.40         2.14 o                         
  -2  11   1         26.81         33.63         2.25 o                         
  -1  11   1         14.90         20.80         2.14 o                         
   0  11   1         12.87         17.11         2.36 o                         
  -6  12   1        104.18        127.11         5.48 o                         
  -5  12   1          2.02          3.29         2.23 o                         
  -4  12   1          0.10         -0.50         1.95 o                         
  -3  12   1         11.68         11.81         2.36 o                         
  -2  12   1         32.53         25.08         3.90 o                         
   1 -12   2          2.62          3.07         2.51 o                         
   2 -12   2         42.74         51.16         3.90 o                         
   3 -12   2         21.95         23.54         3.12 o                         
   4 -12   2          6.61          4.26         1.37 o                         
   5 -12   2         14.26         10.35         2.36 o                         
   6 -12   2         17.36         15.83         5.02 o                         
   7 -12   2          3.30          3.70         2.14 o                         
  -1 -11   2        100.75        137.68         5.31 o                         
   0 -11   2         14.69         16.73         1.84 o                         
   1 -11   2         80.42         93.51         4.12 o                         
   2 -11   2          8.39          8.87         1.97 o                         
   3 -11   2          0.03          1.49         1.29 o                         
   4 -11   2          6.06          5.62         1.48 o                         
   5 -11   2          0.51          0.84         1.37 o                         
   6 -11   2         24.37         21.92         4.46 o                         
   7 -11   2         29.73         29.66         3.08 o                         
   8 -11   2          9.68          9.10         2.27 o                         
  -2 -10   2          6.05          7.45         2.14 o                         
  -1 -10   2         84.26         99.16         3.40 o                         
   0 -10   2          1.74          2.87         1.09 o                         
   1 -10   2         14.62         13.46         1.48 o                         
   2 -10   2        136.72        127.85         4.15 o                         
   3 -10   2         22.40         20.31         1.80 o                         
   4 -10   2        127.32        100.89         3.55 o                         
   5 -10   2         18.43         16.91         2.71 o                         
   6 -10   2          0.14         -0.51         1.04 o                         
   7 -10   2         10.41         10.29         2.14 o                         
   8 -10   2         40.50         41.67         3.33 o                         
   9 -10   2        179.02        176.67        13.93 o                         
  -3  -9   2         20.15         16.36         2.54 o                         
  -2  -9   2          0.80          0.75         1.21 o                         
  -1  -9   2         88.66         89.73         2.99 o                         
   0  -9   2         17.82         15.31         1.48 o                         
   1  -9   2         26.11         20.15         1.23 o                         
   2  -9   2         30.91         26.29         1.69 o                         
   3  -9   2         62.47         52.83         2.25 o                         
   4  -9   2        116.17        126.41         6.02 o                         
   5  -9   2          1.23          0.86         1.04 o                         
   6  -9   2          8.77          6.53         2.14 o                         
   7  -9   2          1.04          0.33         1.15 o                         
   8  -9   2        233.14        248.58         6.70 o                         
   9  -9   2        910.23       1071.89        30.10 o                         
  -4  -8   2          2.92          6.69         2.14 o                         
  -3  -8   2          2.78          1.80         1.74 o                         
  -2  -8   2         11.61         11.49         1.37 o                         
  -1  -8   2         11.53          8.02         1.29 o                         
   0  -8   2          1.46          0.15         0.60 o                         
   1  -8   2        205.17        213.50         3.48 o                         
   2  -8   2          6.21          5.59         0.73 o                         
   3  -8   2          8.39          8.63         0.76 o                         
   4  -8   2        120.98        111.78         4.02 o                         
   5  -8   2         13.21          9.30         1.29 o                         
   6  -8   2         35.82         36.79         2.36 o                         
   7  -8   2          8.31          5.40         2.93 o                         
   8  -8   2         35.36         29.93         2.54 o                         
   9  -8   2          8.66          5.29         4.46 o                         
  10  -8   2          2.14         -1.49         1.74 o                         
  -5  -7   2          9.13          9.67         2.14 o                         
  -4  -7   2          0.36          1.11         1.58 o                         
  -3  -7   2         19.02         15.93         2.57 o                         
  -2  -7   2         26.25         25.97         2.02 o                         
  -1  -7   2          3.07          3.34         0.76 o                         
   0  -7   2          8.16         11.89         0.97 o                         
   1  -7   2          1.01          1.82         0.60 o                         
   2  -7   2        447.28        485.73         8.53 o                         
   3  -7   2         79.06         73.34         2.25 o                         
   4  -7   2         12.91         11.94         1.63 o                         
   5  -7   2          7.37          4.06         1.54 o                         
   6  -7   2         32.97         28.38         1.70 o                         
   7  -7   2          0.10          0.56         0.97 o                         
   8  -7   2          1.51          1.23         1.15 o                         
   9  -7   2          6.52          6.82         1.37 o                         
  10  -7   2          0.00         -1.18         1.74 o                         
  -6  -6   2         81.78         95.17         6.13 o                         
  -5  -6   2          8.88          8.95         1.97 o                         
  -4  -6   2          8.76         10.11         1.48 o                         
  -3  -6   2       3490.21       4012.00        48.05 o                         
  -2  -6   2        289.01        304.73         5.13 o                         
  -1  -6   2        333.74        337.97         5.36 o                         
   0  -6   2        103.33        104.80         2.74 o                         
   1  -6   2          9.12          8.52         0.73 o                         
   2  -6   2        114.00        132.89         2.75 o                         
   3  -6   2         30.24         23.52         1.34 o                         
   4  -6   2        420.72        444.50         6.64 o                         
   5  -6   2          0.35          0.19         0.64 o                         
   6  -6   2         82.30         81.41         4.85 o                         
   7  -6   2         42.30         44.06         2.21 o                         
   8  -6   2          8.42          9.03         1.37 o                         
   9  -6   2          0.89         -1.29         1.29 o                         
  10  -6   2          2.17          1.18         1.43 o                         
  -7  -5   2          0.03          1.11         1.97 o                         
  -6  -5   2         80.50         79.15         3.94 o                         
  -5  -5   2          9.40          8.26         1.15 o                         
  -4  -5   2        131.11        143.55         3.42 o                         
  -3  -5   2        353.82        402.29         8.79 o                         
  -2  -5   2         10.66         11.35         2.02 o                         
  -1  -5   2         63.97         70.11         1.93 o                         
   0  -5   2        135.62        148.42         2.36 o                         
   1  -5   2        100.29        104.33         1.80 o                         
   2  -5   2        866.26        939.76        15.46 o                         
   3  -5   2          2.55          3.37         0.64 o                         
   4  -5   2       1330.08       1491.07        18.45 o                         
   5  -5   2         34.52         32.63         1.21 o                         
   6  -5   2         61.73         68.76         2.25 o                         
   7  -5   2        188.09        198.82         6.60 o                         
   8  -5   2          1.93          3.01         1.15 o                         
   9  -5   2        303.92        317.16         6.81 o                         
  10  -5   2          6.02          4.71         2.14 o                         
  -7  -4   2          0.08          2.72         1.95 o                         
  -6  -4   2          3.88          3.07         1.58 o                         
  -5  -4   2          2.13          2.23         1.05 o                         
  -4  -4   2         50.31         51.97         1.88 o                         
  -3  -4   2         95.42         89.53         2.29 o                         
  -2  -4   2         11.22          8.18         0.81 o                         
  -1  -4   2         32.04         30.64         1.32 o                         
   0  -4   2        194.24        234.59         3.05 o                         
   1  -4   2        211.23        237.88         3.42 o                         
   2  -4   2        431.28        428.36         5.87 o                         
   3  -4   2        123.65        113.93         2.25 o                         
   4  -4   2        145.63        151.79         2.90 o                         
   5  -4   2        168.19        162.31         3.22 o                         
   6  -4   2          7.18          7.61         0.73 o                         
   7  -4   2         25.80         24.54         1.35 o                         
   8  -4   2          1.38          2.23         1.04 o                         
   9  -4   2          3.77          8.55         1.40 o                         
  10  -4   2         10.83          9.48         2.14 o                         
  -8  -3   2          1.59          0.31         1.74 o                         
  -7  -3   2          0.37          2.23         1.58 o                         
  -6  -3   2         41.28         35.86         2.28 o                         
  -5  -3   2         19.20         20.04         1.30 o                         
  -4  -3   2         29.78         32.48         1.54 o                         
  -3  -3   2        203.33        187.03         5.07 o                         
  -2  -3   2        207.53        216.48         3.54 o                         
  -1  -3   2          0.03          0.22         0.37 o                         
   0  -3   2         11.43          9.49         0.56 o                         
   1  -3   2         78.71         68.93         1.37 o                         
   2  -3   2         19.25         12.70         0.64 o                         
   3  -3   2        185.93        183.07         2.37 o                         
   4  -3   2          2.51          1.45         0.42 o                         
   5  -3   2        109.15        118.85         2.20 o                         
   6  -3   2         11.43         10.49         0.97 o                         
   7  -3   2         11.25         10.77         1.02 o                         
   8  -3   2          2.19          1.30         0.89 o                         
   9  -3   2         59.66         64.20         3.73 o                         
  10  -3   2          0.77          1.42         2.23 o                         
  -8  -2   2        381.28        419.11         9.46 o                         
  -7  -2   2          2.96          1.39         1.15 o                         
  -6  -2   2         91.77         92.66         2.78 o                         
  -5  -2   2         12.53         17.94         1.42 o                         
  -4  -2   2         11.14          8.83         1.42 o                         
  -3  -2   2       1089.50       1230.23        15.34 o                         
  -2  -2   2         31.79         36.12         1.15 o                         
  -1  -2   2        970.92       1081.60        13.19 o                         
   0  -2   2        419.25        427.53         4.66 o                         
   1  -2   2        427.00        431.24         4.66 o                         
   2  -2   2         73.22         66.61         1.69 o                         
   3  -2   2         61.63         55.20         1.06 o                         
   4  -2   2          0.08          0.00         0.39 o                         
   5  -2   2        144.59        132.81         2.36 o                         
   6  -2   2         29.75         27.35         1.23 o                         
   7  -2   2          5.17          4.20         0.89 o                         
   8  -2   2         16.31         17.74         1.70 o                         
   9  -2   2          0.50          2.63         2.20 o                         
  10  -2   2          1.84          1.11         2.79 o                         
  -9  -1   2          0.20          0.37         1.74 o                         
  -8  -1   2          0.04         -1.11         1.58 o                         
  -7  -1   2         40.95         37.08         1.96 o                         
  -6  -1   2          2.67          2.18         0.60 o                         
  -5  -1   2        260.25        283.99         4.71 o                         
  -4  -1   2          0.00         -0.28         0.46 o                         
  -3  -1   2        284.41        364.33         5.25 o                         
  -2  -1   2         11.69         10.23         1.62 o                         
  -1  -1   2       2221.66       2192.66        25.63 o                         
   0  -1   2       1568.77       1539.56        15.61 o                         
   1  -1   2         87.57         86.97         1.23 o                         
   2  -1   2      50293.07      53743.70       585.70 o                         
   3  -1   2        352.60        393.27         4.59 o                         
   4  -1   2        893.64       1070.04        11.49 o                         
   5  -1   2        333.43        338.45         4.51 o                         
   6  -1   2         37.94         38.52         1.40 o                         
   7  -1   2          0.37          0.49         0.76 o                         
   8  -1   2          0.00         -0.33         1.15 o                         
   9  -1   2         25.62         22.43         2.02 o                         
  -9   0   2          0.03         -0.42         1.67 o                         
  -8   0   2         13.01          9.78         1.37 o                         
  -7   0   2          2.90          2.04         0.97 o                         
  -6   0   2          0.21         -0.20         0.60 o                         
  -5   0   2         57.48         56.21         1.45 o                         
  -4   0   2        107.63        109.68         1.92 o                         
  -3   0   2        534.95        578.51        16.72 o                         
  -2   0   2        828.28        884.49         9.33 o                         
  -1   0   2        723.75        779.62        15.88 o                         
   0   0   2        118.51        117.76         1.45 o                         
   1   0   2        433.87        435.58         4.66 o                         
   2   0   2       4667.88       4903.30        48.98 o                         
   3   0   2         51.04         51.50         1.69 o                         
   4   0   2         15.22          9.20         0.73 o                         
   5   0   2          1.44          2.42         0.64 o                         
   6   0   2          0.80          0.80         0.81 o                         
   7   0   2        110.40        128.37         3.42 o                         
   8   0   2          7.89          9.34         1.48 o                         
   9   0   2        120.40        133.64         5.31 o                         
  -9   1   2          1.28          1.89         1.09 o                         
  -8   1   2         41.52         36.59         2.58 o                         
  -7   1   2          1.72          0.96         0.81 o                         
  -6   1   2         20.40         19.71         1.11 o                         
  -5   1   2        159.24        158.93         3.10 o                         
  -4   1   2         24.25         17.99         1.49 o                         
  -3   1   2        137.79        149.69         2.15 o                         
  -2   1   2         12.93         20.69         0.97 o                         
  -1   1   2        913.12        998.71        11.91 o                         
   0   1   2        381.53        346.63         3.87 o                         
   1   1   2       1220.03       1262.56        19.64 o                         
   2   1   2        131.95        125.07         2.25 o                         
   3   1   2          4.25          7.36         1.08 o                         
   4   1   2         80.65         79.52         1.54 o                         
   5   1   2         17.10         13.33         0.88 o                         
   6   1   2          3.43          3.29         1.04 o                         
   7   1   2         27.64         27.83         2.13 o                         
   8   1   2          6.32          7.12         1.48 o                         
   9   1   2          2.33          4.21         2.79 o                         
 -10   2   2        481.57        564.54        16.72 o                         
  -9   2   2         92.12         94.62         3.07 o                         
  -8   2   2          2.23          1.24         0.85 o                         
  -7   2   2          3.17          2.66         0.73 o                         
  -6   2   2        231.33        214.28         5.32 o                         
  -5   2   2        869.67        916.65        10.17 o                         
  -4   2   2         25.15         26.73         1.29 o                         
  -3   2   2        146.44        158.90         2.78 o                         
  -2   2   2        312.31        368.56         5.03 o                         
  -1   2   2         49.26         47.77         1.29 o                         
   0   2   2        756.63        782.93         8.22 o                         
   1   2   2        471.09        464.27         6.11 o                         
   2   2   2        100.76        100.98         2.13 o                         
   3   2   2        117.50        110.46         2.35 o                         
   4   2   2         18.22         15.14         0.88 o                         
   5   2   2         48.21         44.74         2.14 o                         
   6   2   2          5.58          2.29         1.15 o                         
   7   2   2          3.28          4.71         1.21 o                         
   8   2   2          7.68          8.08         2.36 o                         
 -10   3   2        479.70        553.05        11.23 o                         
  -9   3   2        170.01        185.51         5.25 o                         
  -8   3   2         75.43         70.23         2.49 o                         
  -7   3   2          0.22         -0.56         0.56 o                         
  -6   3   2          0.04          0.00         0.56 o                         
  -5   3   2        379.82        449.62         8.91 o                         
  -4   3   2          0.33          0.00         0.64 o                         
  -3   3   2       4604.23       5325.78        61.89 o                         
  -2   3   2         29.71         36.15         1.15 o                         
  -1   3   2        105.53         85.49         2.68 o                         
   0   3   2         38.67         51.28         1.02 o                         
   1   3   2         71.95         68.87         1.44 o                         
   2   3   2       1324.40       1403.98        14.76 o                         
   3   3   2         13.04         15.11         1.15 o                         
   4   3   2        238.74        229.37         4.26 o                         
   5   3   2         39.00         42.11         1.96 o                         
   6   3   2          5.67          5.55         1.71 o                         
   7   3   2         17.11         23.46         2.76 o                         
   8   3   2         10.45          9.90         2.36 o                         
 -10   4   2         43.47         44.09         3.15 o                         
  -9   4   2          6.68          3.68         1.15 o                         
  -8   4   2        108.31        107.53         2.99 o                         
  -7   4   2         38.77         38.53         1.56 o                         
  -6   4   2         10.85         13.60         1.15 o                         
  -5   4   2        104.33        113.37         2.57 o                         
  -4   4   2         52.39         52.21         1.70 o                         
  -3   4   2        124.39        158.30         2.90 o                         
  -2   4   2        455.54        477.12         6.54 o                         
  -1   4   2        277.71        254.31         3.27 o                         
   0   4   2        947.50       1073.37        11.49 o                         
   1   4   2         47.33         38.68         1.69 o                         
   2   4   2       1090.97       1272.30        13.64 o                         
   3   4   2         66.90         67.66         2.68 o                         
   4   4   2         34.95         30.86         2.41 o                         
   5   4   2        106.57        106.58         4.30 o                         
   6   4   2        120.18        139.74         5.85 o                         
   7   4   2       1103.35       1350.81        30.93 o                         
 -10   5   2          0.72          0.56         1.58 o                         
  -9   5   2         11.25         10.13         1.73 o                         
  -8   5   2          0.97          1.50         1.27 o                         
  -7   5   2         16.18         13.82         1.37 o                         
  -6   5   2         42.30         42.43         2.48 o                         
  -5   5   2         46.29         46.96         2.00 o                         
  -4   5   2        117.87        121.13         2.78 o                         
  -3   5   2         39.18         39.03         1.58 o                         
  -2   5   2         66.74         68.63         2.51 o                         
  -1   5   2         89.82         92.83         1.80 o                         
   0   5   2          0.63          0.67         0.42 o                         
   1   5   2         80.09         79.92         1.75 o                         
   2   5   2        500.98        541.22         6.66 o                         
   3   5   2          1.26          2.04         0.97 o                         
   4   5   2          7.16          5.13         1.15 o                         
   5   5   2         20.71         16.48         3.07 o                         
   6   5   2          1.77          2.51         1.97 o                         
 -10   6   2         57.26         54.49         3.90 o                         
  -9   6   2          6.36          5.08         1.95 o                         
  -8   6   2         22.23         21.60         1.80 o                         
  -7   6   2         16.59         13.38         1.48 o                         
  -6   6   2          2.79          3.69         0.86 o                         
  -5   6   2        174.67        169.60         3.42 o                         
  -4   6   2          0.87          0.84         0.71 o                         
  -3   6   2        167.20        180.15         3.42 o                         
  -2   6   2         32.45         28.11         1.37 o                         
  -1   6   2         75.88         66.42         1.61 o                         
   0   6   2          0.98          1.39         0.56 o                         
   1   6   2         19.88         20.27         1.11 o                         
   2   6   2          3.06          3.04         1.25 o                         
   3   6   2         46.05         41.77         2.62 o                         
   4   6   2          0.14          0.50         1.15 o                         
   5   6   2         26.39         20.99         2.76 o                         
   6   6   2         23.01         23.82         3.62 o                         
 -10   7   2        204.66        218.21         6.70 o                         
  -9   7   2          0.16          0.28         1.58 o                         
  -8   7   2          7.23          5.14         1.74 o                         
  -7   7   2          1.47          0.88         0.81 o                         
  -6   7   2          9.27          7.66         1.15 o                         
  -5   7   2       1103.12       1182.27        21.34 o                         
  -4   7   2        713.93        732.95        10.19 o                         
  -3   7   2         34.53         35.58         2.65 o                         
  -2   7   2          7.44         10.99         0.97 o                         
  -1   7   2          0.07         -0.10         0.60 o                         
   0   7   2        240.42        220.58         3.55 o                         
   1   7   2         25.31         23.24         1.30 o                         
   2   7   2          3.33          2.34         1.15 o                         
   3   7   2         60.35         60.64         2.73 o                         
   4   7   2          0.87          1.42         1.74 o                         
   5   7   2         51.09         46.59         5.29 o                         
 -10   8   2          1.42          6.38         3.34 o                         
  -9   8   2         29.49         31.14         3.15 o                         
  -8   8   2         48.42         52.64         3.73 o                         
  -7   8   2         47.37         46.37         3.15 o                         
  -6   8   2         23.46         22.78         1.80 o                         
  -5   8   2       2376.48       2529.82        31.10 o                         
  -4   8   2        379.48        387.70         6.42 o                         
  -3   8   2        435.90        446.48         9.61 o                         
  -2   8   2         52.25         46.61         2.25 o                         
  -1   8   2          4.00          2.26         0.76 o                         
   0   8   2         15.15          7.47         1.02 o                         
   1   8   2          2.43          2.56         1.26 o                         
   2   8   2        277.51        278.64         5.55 o                         
   3   8   2         21.95         16.96         2.54 o                         
   4   8   2          2.96          1.98         2.14 o                         
  -9   9   2          5.68          5.37         2.14 o                         
  -8   9   2          8.83          6.41         1.97 o                         
  -7   9   2         39.48         33.91         2.76 o                         
  -6   9   2         65.30         56.32         3.34 o                         
  -5   9   2        164.40        177.94         4.01 o                         
  -4   9   2         39.98         35.54         2.00 o                         
  -3   9   2        108.75        108.08         4.48 o                         
  -2   9   2         17.86         11.53         1.37 o                         
  -1   9   2         22.49         19.74         1.45 o                         
   0   9   2         31.30         29.62         2.02 o                         
   1   9   2          0.08         -0.78         1.15 o                         
   2   9   2         17.80         15.55         5.57 o                         
   3   9   2         46.51         51.25         3.94 o                         
  -9  10   2          2.54          1.17         2.14 o                         
  -8  10   2          1.29          1.24         1.74 o                         
  -7  10   2         32.31         30.88         3.62 o                         
  -6  10   2          0.81          1.95         1.43 o                         
  -5  10   2          0.06         -1.34         1.34 o                         
  -4  10   2          0.15          0.22         0.88 o                         
  -3  10   2          1.37          2.06         1.54 o                         
  -2  10   2         29.89         26.67         2.02 o                         
  -1  10   2         60.33         60.76         2.67 o                         
   0  10   2          0.13          0.19         1.29 o                         
   1  10   2         44.07         39.46         5.29 o                         
   2  10   2          9.96         12.29         2.54 o                         
  -8  11   2          1.05         -0.67         1.85 o                         
  -7  11   2         83.48         81.71         4.28 o                         
  -6  11   2          0.52          0.31         2.23 o                         
  -5  11   2        107.93        113.69         4.68 o                         
  -4  11   2         19.84         25.80         2.94 o                         
  -3  11   2          1.46          0.18         1.21 o                         
  -2  11   2         19.19         22.10         2.06 o                         
  -1  11   2          0.03         -0.56         1.58 o                         
   0  11   2         21.11         11.53         2.51 o                         
  -6  12   2         11.51         10.17         3.62 o                         
  -5  12   2        347.33        450.96        10.44 o                         
  -4  12   2          1.73         -1.56         2.23 o                         
  -3  12   2          0.35          0.31         2.79 o                         
   2 -12   3          4.16          4.74         1.97 o                         
   3 -12   3         10.13         11.87         2.79 o                         
   4 -12   3          0.61          0.48         1.69 o                         
   5 -12   3         24.63         19.96         2.34 o                         
   6 -12   3          3.30          3.14         2.14 o                         
  -1 -11   3        356.62        512.67        10.78 o                         
   0 -11   3          0.59         -0.19         1.74 o                         
   1 -11   3         12.31         15.69         2.36 o                         
   2 -11   3         50.95         62.16         3.55 o                         
   3 -11   3          0.05          0.56         1.29 o                         
   4 -11   3         43.03         29.02         3.56 o                         
   5 -11   3          2.65          5.19         1.48 o                         
   6 -11   3          0.81         -0.36         1.37 o                         
   7 -11   3          0.51          2.99         2.23 o                         
   8 -11   3          0.00         -1.85         1.85 o                         
  -2 -10   3         80.76         99.24         4.52 o                         
  -1 -10   3        291.27        381.51         6.95 o                         
   0 -10   3          3.26          4.16         1.21 o                         
   1 -10   3         46.43         43.62         8.92 o                         
   2 -10   3          0.18         -0.10         1.16 o                         
   3 -10   3        118.93        117.15         3.52 o                         
   4 -10   3        450.29        462.66         9.96 o                         
   5 -10   3          9.45          8.54         1.53 o                         
   6 -10   3        107.13        112.40         5.04 o                         
   7 -10   3         15.62         13.43         1.70 o                         
   8 -10   3         52.74         54.39         3.73 o                         
   9 -10   3        231.31        250.31         7.28 o                         
  -3  -9   3          1.28          2.90         2.23 o                         
  -2  -9   3          0.53          1.03         1.09 o                         
  -1  -9   3          2.01          1.72         1.17 o                         
   0  -9   3         20.52         19.75         1.54 o                         
   1  -9   3         61.58         56.51         1.84 o                         
   2  -9   3         50.24         51.51         2.25 o                         
   3  -9   3          0.27          0.48         0.81 o                         
   4  -9   3          1.68          1.32         1.04 o                         
   5  -9   3          4.10          3.00         1.09 o                         
   6  -9   3         18.93         19.69         1.75 o                         
   7  -9   3         32.20         29.63         5.02 o                         
   8  -9   3         14.77         10.16         3.91 o                         
  -4  -8   3          0.03         -0.37         1.74 o                         
  -3  -8   3         78.49         81.41         2.95 o                         
  -2  -8   3         14.60         14.57         1.54 o                         
  -1  -8   3         73.94         76.55         5.87 o                         
   0  -8   3         11.00         10.71         1.21 o                         
   1  -8   3          2.13          0.50         0.66 o                         
   2  -8   3         29.90         26.75         1.19 o                         
   3  -8   3          0.48          0.56         0.97 o                         
   4  -8   3         32.09         29.96         4.57 o                         
   5  -8   3         12.71          6.50         3.33 o                         
   6  -8   3          1.31          1.39         1.18 o                         
   7  -8   3          4.18          2.79         1.29 o                         
   8  -8   3          1.99          1.49         1.29 o                         
   9  -8   3         23.07         30.28         2.45 o                         
  -5  -7   3         15.58         19.19         2.54 o                         
  -4  -7   3         60.94         64.95         2.62 o                         
  -3  -7   3         46.95         43.28         3.50 o                         
  -2  -7   3         30.32         32.52         2.54 o                         
  -1  -7   3        484.14        500.83         7.50 o                         
   0  -7   3         57.85         58.73         1.87 o                         
   1  -7   3        710.67        771.90         8.90 o                         
   2  -7   3         51.50         44.70         1.48 o                         
   3  -7   3         97.94        103.00         4.18 o                         
   4  -7   3        215.33        231.39         9.20 o                         
   5  -7   3          0.44         -0.16         0.81 o                         
   6  -7   3         25.41         24.76         1.70 o                         
   7  -7   3          0.11         -0.91         1.04 o                         
   8  -7   3          0.25          0.19         1.29 o                         
   9  -7   3          2.33          1.00         1.37 o                         
  10  -7   3          1.80          1.63         1.48 o                         
  -6  -6   3          0.00          0.62         1.95 o                         
  -5  -6   3         57.30         60.21         4.18 o                         
  -4  -6   3         18.44         21.03         1.94 o                         
  -3  -6   3        463.16        490.70         7.71 o                         
  -2  -6   3        131.30        133.85         3.19 o                         
  -1  -6   3       1805.85       2058.74        25.21 o                         
   0  -6   3          7.28          7.62         0.71 o                         
   1  -6   3         79.41         76.39         2.10 o                         
   2  -6   3         14.77         18.81         2.46 o                         
   3  -6   3         11.61          8.60         0.97 o                         
   4  -6   3       1278.08       1426.77        18.02 o                         
   5  -6   3         25.69         27.68         1.93 o                         
   6  -6   3          0.17          0.32         0.81 o                         
   7  -6   3         63.00         60.02         2.35 o                         
   8  -6   3          1.97          2.34         1.29 o                         
   9  -6   3         47.27         46.86         3.56 o                         
  10  -6   3          2.21          0.84         1.97 o                         
  -7  -5   3          0.55         -0.99         1.74 o                         
  -6  -5   3          0.25         -1.04         1.39 o                         
  -5  -5   3         10.99         10.52         1.37 o                         
  -4  -5   3          4.97          1.86         0.97 o                         
  -3  -5   3         99.48        100.02         2.67 o                         
  -2  -5   3          7.81          6.66         1.04 o                         
  -1  -5   3        156.34        159.47         3.10 o                         
   0  -5   3         39.31         36.45         1.06 o                         
   1  -5   3          4.46          3.58         0.56 o                         
   2  -5   3        292.54        292.53         4.58 o                         
   3  -5   3        357.35        377.64         5.57 o                         
   4  -5   3       1245.73       1407.72        17.59 o                         
   5  -5   3         17.02         16.38         1.29 o                         
   6  -5   3         49.90         45.93         1.93 o                         
   7  -5   3         34.44         33.94         2.25 o                         
   8  -5   3         75.59         75.68         2.86 o                         
   9  -5   3        442.81        498.96         8.35 o                         
  10  -5   3          2.74          2.23         1.97 o                         
  -7  -4   3         30.17         31.00         3.15 o                         
  -6  -4   3         11.94         14.24         2.04 o                         
  -5  -4   3         66.67         64.58         3.79 o                         
  -4  -4   3         12.83         10.51         1.29 o                         
  -3  -4   3          1.07          0.93         0.64 o                         
  -2  -4   3         10.19         12.85         1.58 o                         
  -1  -4   3        207.84        202.88         4.07 o                         
   0  -4   3          1.05          0.14         0.46 o                         
   1  -4   3          0.98          1.89         0.35 o                         
   2  -4   3          0.24          0.45         0.37 o                         
   3  -4   3         35.26         30.27         1.35 o                         
   4  -4   3         43.62         39.56         1.84 o                         
   5  -4   3         82.35         85.94         2.28 o                         
   6  -4   3         30.19         29.95         1.35 o                         
   7  -4   3         87.30         95.36         2.78 o                         
   8  -4   3         21.47         24.11         1.88 o                         
   9  -4   3         23.32         25.65         2.76 o                         
  10  -4   3         11.35          8.08         2.36 o                         
  -8  -3   3        129.95        132.95         5.31 o                         
  -7  -3   3          0.47          1.62         1.15 o                         
  -6  -3   3          5.20          4.40         1.15 o                         
  -5  -3   3        145.42        153.29         3.51 o                         
  -4  -3   3        100.16         86.29         2.45 o                         
  -3  -3   3         23.42         27.16         1.48 o                         
  -2  -3   3         87.55         76.75         1.93 o                         
  -1  -3   3          2.91          1.39         0.46 o                         
   0  -3   3        338.34        357.84         5.03 o                         
   1  -3   3         73.32         67.58         1.53 o                         
   2  -3   3        683.43        750.91         9.54 o                         
   3  -3   3         64.90         56.97         1.74 o                         
   4  -3   3         40.04         38.20         1.29 o                         
   5  -3   3         14.18         14.50         0.89 o                         
   6  -3   3         11.00         10.03         0.95 o                         
   7  -3   3         11.04         11.27         1.13 o                         
   8  -3   3          0.02         -0.40         1.34 o                         
   9  -3   3          1.69          2.91         1.74 o                         
  10  -3   3         13.16         14.65         2.51 o                         
  -8  -2   3        356.88        386.10        11.15 o                         
  -7  -2   3         56.51         52.49         2.53 o                         
  -6  -2   3          1.77          0.96         0.81 o                         
  -5  -2   3         91.68         90.41         4.70 o                         
  -4  -2   3         35.77         28.67         1.37 o                         
  -3  -2   3       3010.28       3945.09        46.44 o                         
  -2  -2   3        126.41        180.17         6.80 o                         
  -1  -2   3        130.51        152.24         2.57 o                         
   0  -2   3         20.52         22.42         0.88 o                         
   1  -2   3        203.69        197.02         6.28 o                         
   2  -2   3          5.00          1.89         0.35 o                         
   3  -2   3          3.74          5.13         0.61 o                         
   4  -2   3        553.82        575.90         6.67 o                         
   5  -2   3        181.69        194.41         3.96 o                         
   6  -2   3        696.47        795.91        10.61 o                         
   7  -2   3          0.01         -0.72         0.81 o                         
   8  -2   3          1.83          0.80         1.34 o                         
   9  -2   3         34.10         40.13         4.46 o                         
  -9  -1   3          0.61         -1.74         1.74 o                         
  -8  -1   3         14.47         12.51         1.48 o                         
  -7  -1   3          2.86          2.53         1.04 o                         
  -6  -1   3         86.35         83.63         2.53 o                         
  -5  -1   3          8.01          8.28         0.97 o                         
  -4  -1   3        103.11        120.00         3.11 o                         
  -3  -1   3        246.31        288.69         4.39 o                         
  -2  -1   3         73.76         67.14         1.61 o                         
  -1  -1   3         60.36         78.23         1.61 o                         
   0  -1   3       4488.09       4601.61        46.52 o                         
   1  -1   3        149.40        146.77         1.95 o                         
   2  -1   3       1584.77       1707.54        17.42 o                         
   3  -1   3         49.24         55.54         1.37 o                         
   4  -1   3       5509.89       6123.76        61.51 o                         
   5  -1   3         10.60          9.48         1.13 o                         
   6  -1   3          6.15          5.06         0.73 o                         
   7  -1   3         73.64         79.19         2.78 o                         
   8  -1   3          4.44          2.35         1.60 o                         
   9  -1   3        172.17        185.98         6.13 o                         
  -9   0   3          0.16         -1.04         1.04 o                         
  -8   0   3          1.52          1.11         1.04 o                         
  -7   0   3          2.63          0.74         0.97 o                         
  -6   0   3          0.46          0.35         0.60 o                         
  -5   0   3          0.65          0.56         0.56 o                         
  -4   0   3        151.94        170.85         2.54 o                         
  -3   0   3        316.68        325.93         3.95 o                         
  -2   0   3        179.89        194.90         2.54 o                         
  -1   0   3        252.97        261.53         3.50 o                         
   0   0   3        695.33        644.77         6.82 o                         
   1   0   3         77.37         75.03         1.30 o                         
   2   0   3         60.90         55.44         2.16 o                         
   3   0   3          7.21          9.64         0.81 o                         
   4   0   3        170.27        175.38         2.82 o                         
   5   0   3         30.49         30.88         2.18 o                         
   6   0   3          5.69          6.29         1.22 o                         
   7   0   3         24.67         26.68         2.25 o                         
   8   0   3          7.76          5.57         1.61 o                         
   9   0   3        108.88        118.78         4.16 o                         
  -9   1   3          8.78          7.54         1.37 o                         
  -8   1   3         14.23         10.82         1.37 o                         
  -7   1   3          1.61          0.99         0.73 o                         
  -6   1   3        124.64        124.37         2.41 o                         
  -5   1   3         61.83         63.38         1.51 o                         
  -4   1   3         17.61         17.20         0.84 o                         
  -3   1   3         94.35        104.35         2.13 o                         
  -2   1   3        140.81        149.94         2.57 o                         
  -1   1   3       1847.96       2041.66        24.13 o                         
   0   1   3         22.52         37.34         1.71 o                         
   1   1   3         85.46         83.52         2.35 o                         
   2   1   3          0.67          1.11         0.46 o                         
   3   1   3         28.07         31.91         1.37 o                         
   4   1   3          3.45          2.95         0.83 o                         
   5   1   3          5.30          5.56         1.04 o                         
   6   1   3         22.02         18.46         1.61 o                         
   7   1   3          0.03         -0.50         1.15 o                         
   8   1   3         25.19         24.56         2.13 o                         
 -10   2   3        278.32        278.21         7.46 o                         
  -9   2   3         27.63         27.43         2.54 o                         
  -8   2   3       1923.15       2157.00        27.03 o                         
  -7   2   3          0.00          0.20         0.60 o                         
  -6   2   3          1.65          1.93         0.60 o                         
  -5   2   3        395.28        434.58         6.32 o                         
  -4   2   3          1.30          0.93         0.64 o                         
  -3   2   3        323.38        347.88         8.24 o                         
  -2   2   3        460.50        522.67         6.86 o                         
  -1   2   3         20.63         20.81         1.36 o                         
   0   2   3        399.68        415.50         4.79 o                         
   1   2   3        209.81        188.61         3.34 o                         
   2   2   3          1.10          0.56         0.64 o                         
   3   2   3         42.85         41.68         2.07 o                         
   4   2   3          0.70          0.42         0.71 o                         
   5   2   3          3.73          3.24         1.04 o                         
   6   2   3          0.14         -1.01         1.04 o                         
   7   2   3          9.20          8.30         1.48 o                         
   8   2   3          4.80          5.85         2.36 o                         
 -10   3   3         17.07         18.41         2.36 o                         
  -9   3   3          4.64          5.02         1.58 o                         
  -8   3   3        106.53        109.50         3.10 o                         
  -7   3   3          5.04          3.82         0.73 o                         
  -6   3   3         83.11         82.55         3.04 o                         
  -5   3   3         89.51         78.43         2.25 o                         
  -4   3   3         13.94          9.32         0.97 o                         
  -3   3   3       3863.04       4750.83        55.45 o                         
  -2   3   3        343.31        464.39         8.50 o                         
  -1   3   3         27.22         19.84         1.24 o                         
   0   3   3        869.91        896.58         9.61 o                         
   1   3   3         17.69         15.98         1.37 o                         
   2   3   3       3087.05       3342.81        45.28 o                         
   3   3   3         62.69         64.24         2.02 o                         
   4   3   3         66.61         74.82         2.45 o                         
   5   3   3         52.33         46.06         2.21 o                         
   6   3   3          8.27          7.09         1.48 o                         
   7   3   3          2.90          2.13         2.14 o                         
 -10   4   3          0.33          2.23         2.23 o                         
  -9   4   3         23.02         20.32         1.80 o                         
  -8   4   3          3.54          3.75         1.04 o                         
  -7   4   3          0.84          0.00         0.71 o                         
  -6   4   3         12.56         15.27         1.29 o                         
  -5   4   3        128.88        130.08         2.90 o                         
  -4   4   3          2.60          2.44         0.71 o                         
  -3   4   3         87.62         83.65         2.02 o                         
  -2   4   3          8.20          7.89         0.81 o                         
  -1   4   3        171.69        146.56         2.78 o                         
   0   4   3        492.59        495.20         5.91 o                         
   1   4   3          0.14          0.22         0.42 o                         
   2   4   3        242.62        270.46         4.60 o                         
   3   4   3         37.03         37.52         1.80 o                         
   4   4   3        104.45        114.09         3.32 o                         
   5   4   3         52.98         57.92         2.70 o                         
   6   4   3         41.53         43.27         4.16 o                         
   7   4   3        245.71        277.70         8.07 o                         
 -10   5   3          0.09         -0.28         1.15 o                         
  -9   5   3          0.26         -1.04         1.04 o                         
  -8   5   3         14.51         11.88         1.48 o                         
  -7   5   3         44.68         43.50         2.13 o                         
  -6   5   3         15.05         14.56         2.38 o                         
  -5   5   3          0.03          0.19         0.64 o                         
  -4   5   3         37.14         29.62         1.48 o                         
  -3   5   3          0.28         -0.47         0.47 o                         
  -2   5   3          5.68          6.69         0.81 o                         
  -1   5   3          1.35          1.34         0.42 o                         
   0   5   3         47.03         45.63         1.77 o                         
   1   5   3         46.87         45.26         1.46 o                         
   2   5   3          0.04         -0.71         0.71 o                         
   3   5   3         16.62         15.01         1.96 o                         
   4   5   3         18.07         17.79         1.70 o                         
   5   5   3         33.40         35.48         2.29 o                         
   6   5   3          0.14         -1.97         1.97 o                         
 -10   6   3         80.29         78.53         4.18 o                         
  -9   6   3         31.03         27.73         2.13 o                         
  -8   6   3          0.22          0.30         0.86 o                         
  -7   6   3         22.56         21.07         1.70 o                         
  -6   6   3         36.09         35.53         2.59 o                         
  -5   6   3        329.22        327.92         5.97 o                         
  -4   6   3          0.29          0.28         0.71 o                         
  -3   6   3         12.82          9.60         1.04 o                         
  -2   6   3        330.99        324.97         5.25 o                         
  -1   6   3        147.70        147.37         4.18 o                         
   0   6   3        155.75        149.58         2.71 o                         
   1   6   3          2.76          3.22         0.76 o                         
   2   6   3         42.95         39.60         2.77 o                         
   3   6   3         35.43         37.06         2.13 o                         
   4   6   3         19.15         20.89         1.93 o                         
   5   6   3          1.00         -0.84         1.97 o                         
 -10   7   3        140.10        142.96         5.52 o                         
  -9   7   3         24.96         24.47         6.69 o                         
  -8   7   3        118.84        115.78         3.42 o                         
  -7   7   3          0.54          0.51         1.19 o                         
  -6   7   3         29.57         31.11         1.88 o                         
  -5   7   3        721.27        810.30        11.36 o                         
  -3   7   3       2900.06       3138.14        37.76 o                         
  -2   7   3          0.13          1.11         0.71 o                         
  -1   7   3        136.77        133.16         2.64 o                         
   0   7   3        246.42        241.85         3.89 o                         
   1   7   3         61.64         52.96         2.25 o                         
   2   7   3          3.38          1.86         1.29 o                         
   3   7   3         69.46         73.60         2.95 o                         
   4   7   3         12.73          9.67         2.14 o                         
   5   7   3          3.84          3.07         2.36 o                         
  -9   8   3         10.82          7.45         2.14 o                         
  -8   8   3         28.79         30.63         3.90 o                         
  -7   8   3        116.85        118.85         3.42 o                         
  -6   8   3         35.94         32.31         1.98 o                         
  -5   8   3          0.13         -0.72         0.81 o                         
  -4   8   3          0.74         -0.80         1.11 o                         
  -3   8   3        259.38        269.08         5.02 o                         
  -2   8   3         54.47         49.76         1.84 o                         
  -1   8   3         13.97          8.93         1.11 o                         
   0   8   3          9.38          7.33         1.29 o                         
   1   8   3         11.05         11.00         1.61 o                         
   2   8   3        237.06        222.75         5.47 o                         
   3   8   3         77.44         81.96         4.34 o                         
   4   8   3          4.07          4.46         2.36 o                         
  -9   9   3          0.31         -1.39         1.58 o                         
  -8   9   3         12.12         19.34         7.25 o                         
  -7   9   3         87.40         76.56         3.73 o                         
  -6   9   3          2.64          2.38         1.21 o                         
  -5   9   3          0.10          0.21         0.86 o                         
  -4   9   3          6.93          6.86         1.21 o                         
  -3   9   3         17.15         17.29         1.84 o                         
  -2   9   3          2.29          3.50         1.04 o                         
  -1   9   3          1.48          1.39         0.95 o                         
   0   9   3         16.37         18.09         1.80 o                         
   1   9   3         19.84         19.20         1.93 o                         
   2   9   3          1.01          0.84         1.97 o                         
   3   9   3          2.77          0.91         2.14 o                         
  -8  10   3          9.11          9.81         2.27 o                         
  -7  10   3         17.87         18.58         2.54 o                         
  -6  10   3         11.79          7.65         2.14 o                         
  -5  10   3          0.54          0.56         1.15 o                         
  -4  10   3          0.05         -0.56         0.92 o                         
  -3  10   3         22.32         22.95         3.57 o                         
  -2  10   3         11.03         10.20         1.54 o                         
  -1  10   3          5.65          6.01         1.74 o                         
   0  10   3          2.13          2.15         1.37 o                         
   1  10   3          0.48          1.30         1.61 o                         
  -7  11   3         12.17         11.93         2.54 o                         
  -6  11   3          1.07          4.68         3.07 o                         
  -5  11   3         60.14         61.38         3.88 o                         
  -4  11   3        134.97        157.10         4.37 o                         
  -3  11   3          1.23          3.34         1.37 o                         
  -2  11   3          0.32          6.34         3.62 o                         
  -1  11   3         19.44         19.13         2.54 o                         
  -4  12   3          7.24         11.99         2.27 o                         
   2 -12   4         11.14          7.60         2.23 o                         
   3 -12   4         43.03         45.15         3.55 o                         
   4 -12   4         13.05         12.30         2.11 o                         
   5 -12   4          0.31         -0.94         1.48 o                         
   6 -12   4          0.04          2.39         1.70 o                         
   0 -11   4          5.04          3.07         1.97 o                         
   1 -11   4        208.75        272.30         7.09 o                         
   2 -11   4          4.26          5.29         1.97 o                         
   3 -11   4         23.64         25.13         2.76 o                         
   4 -11   4         22.46         16.06         1.93 o                         
   5 -11   4         12.13          8.52         1.70 o                         
   6 -11   4         95.78         89.34         4.90 o                         
   7 -11   4         15.68         14.35         2.07 o                         
   8 -11   4          1.82          2.28         2.14 o                         
  -2 -10   4          1.18          2.65         1.43 o                         
  -1 -10   4         25.42         23.83         1.88 o                         
   0 -10   4          2.37          4.95         1.74 o                         
   1 -10   4         14.75         12.15         1.97 o                         
   2 -10   4         25.52         26.89         2.54 o                         
   3 -10   4          0.00         -0.15         1.04 o                         
   4 -10   4         25.19         19.55         1.80 o                         
   5 -10   4         66.70         64.79         3.52 o                         
   6 -10   4          1.79          3.53         2.06 o                         
   7 -10   4          1.30          0.71         1.27 o                         
   8 -10   4          4.28          4.83         1.61 o                         
  -3  -9   4          0.38          0.56         1.37 o                         
  -2  -9   4          0.39          1.84         1.09 o                         
  -1  -9   4          0.48          0.26         0.86 o                         
   0  -9   4          0.87         -0.04         0.86 o                         
   1  -9   4          2.71          1.11         1.34 o                         
   2  -9   4          6.46          7.63         1.80 o                         
   3  -9   4        142.62        154.64         3.74 o                         
   4  -9   4          1.30          2.73         1.20 o                         
   5  -9   4          1.68          1.82         1.09 o                         
   6  -9   4         94.37         95.62         3.94 o                         
   7  -9   4          3.64          5.29         1.58 o                         
   8  -9   4         17.13         16.64         2.79 o                         
   9  -9   4          0.77          0.37         1.74 o                         
  -4  -8   4         13.94         13.86         3.00 o                         
  -3  -8   4          7.66          5.79         1.37 o                         
  -2  -8   4          2.18          3.45         1.04 o                         
  -1  -8   4          8.25          8.46         1.29 o                         
   0  -8   4         56.51         61.28         2.50 o                         
   1  -8   4          2.24          2.66         0.73 o                         
   2  -8   4          3.58          3.53         0.97 o                         
   3  -8   4          0.14         -0.74         0.97 o                         
   4  -8   4        147.25        150.23         4.34 o                         
   5  -8   4         37.78         36.51         1.93 o                         
   6  -8   4          1.98          2.06         1.15 o                         
   7  -8   4          3.42          3.70         1.21 o                         
   8  -8   4         16.33         14.96         1.88 o                         
   9  -8   4          1.18          1.80         1.61 o                         
  -5  -7   4          6.04          5.29         1.97 o                         
  -4  -7   4         90.86        107.79         3.42 o                         
  -3  -7   4          0.74          0.56         1.04 o                         
  -2  -7   4         54.31         59.11         4.08 o                         
  -1  -7   4       2843.60       3190.59        38.51 o                         
   0  -7   4        228.49        238.47         4.39 o                         
   1  -7   4        496.61        518.80         6.39 o                         
   2  -7   4         55.92         55.66         2.44 o                         
   3  -7   4          9.38          6.52         1.18 o                         
   4  -7   4         14.39         10.32         1.25 o                         
   5  -7   4          9.19          6.91         1.29 o                         
   6  -7   4         54.69         53.50         2.45 o                         
   7  -7   4          0.00         -0.30         1.04 o                         
   8  -7   4         28.41         27.41         2.13 o                         
   9  -7   4         25.46         24.62         2.13 o                         
  -6  -6   4          4.80          5.57         2.23 o                         
  -5  -6   4          1.77          1.24         1.09 o                         
  -4  -6   4        163.49        172.42         4.07 o                         
  -3  -6   4         35.60         32.20         2.92 o                         
  -2  -6   4        148.26        166.94         3.64 o                         
  -1  -6   4       1238.68       1442.72        18.23 o                         
   0  -6   4          4.43          3.57         0.71 o                         
   1  -6   4          0.62          1.15         0.57 o                         
   2  -6   4          6.19          5.71         0.52 o                         
   3  -6   4         59.40         50.24         1.70 o                         
   4  -6   4        202.84        221.02         4.18 o                         
   5  -6   4          4.06          4.53         0.81 o                         
   6  -6   4        822.61        929.17        13.84 o                         
   7  -6   4          0.51          0.66         1.04 o                         
   8  -6   4         13.06         13.85         1.70 o                         
   9  -6   4         16.43         14.60         1.80 o                         
  10  -6   4          0.50          2.53         2.14 o                         
  -6  -5   4          1.63          1.23         1.15 o                         
  -5  -5   4          0.01          1.37         1.04 o                         
  -4  -5   4         10.17          7.54         2.30 o                         
  -3  -5   4          6.69          7.56         2.04 o                         
  -2  -5   4         38.78         34.54         1.70 o                         
  -1  -5   4         54.66         50.07         1.86 o                         
   0  -5   4         28.56         24.93         1.29 o                         
   1  -5   4         10.56          9.71         0.66 o                         
   2  -5   4         89.02         85.79         1.50 o                         
   3  -5   4         53.55         49.84         1.61 o                         
   4  -5   4        103.91         99.78         2.89 o                         
   5  -5   4          2.95          1.67         0.71 o                         
   6  -5   4          1.20          1.49         0.97 o                         
   7  -5   4         56.51         60.03         3.59 o                         
   8  -5   4         14.43         15.09         1.61 o                         
   9  -5   4          7.98         10.74         2.79 o                         
  10  -5   4          4.94          1.47         2.14 o                         
  -7  -4   4         33.30         33.68         2.94 o                         
  -6  -4   4         10.72          9.70         1.48 o                         
  -5  -4   4          2.51          1.11         1.04 o                         
  -4  -4   4         19.87         16.74         1.48 o                         
  -3  -4   4          0.68          1.67         0.71 o                         
  -2  -4   4         28.51         26.81         1.46 o                         
  -1  -4   4        126.10        116.73         2.57 o                         
   0  -4   4        168.25        182.43         3.11 o                         
   1  -4   4         23.52         22.62         0.89 o                         
   2  -4   4          1.81          2.03         0.40 o                         
   3  -4   4         38.54         37.19         1.48 o                         
   4  -4   4          0.32          0.84         0.59 o                         
   5  -4   4          9.24          8.54         1.22 o                         
   6  -4   4          0.00         -0.24         0.81 o                         
   7  -4   4         56.31         57.47         2.61 o                         
   8  -4   4          0.67          0.84         1.58 o                         
   9  -4   4          0.33         -1.73         1.74 o                         
  10  -4   4          2.26          4.21         2.14 o                         
  -8  -3   4         69.17         62.59         3.88 o                         
  -7  -3   4         10.54         10.85         1.48 o                         
  -6  -3   4        735.94        761.57        11.76 o                         
  -5  -3   4          0.01          0.24         0.81 o                         
  -4  -3   4        179.29        184.93         3.74 o                         
  -3  -3   4         76.89         63.97         2.60 o                         
  -2  -3   4         37.64         33.55         2.08 o                         
  -1  -3   4       1265.04       1419.65        17.38 o                         
   0  -3   4          9.79         10.58         0.66 o                         
   1  -3   4       1061.52       1148.45        12.12 o                         
   2  -3   4         32.06         29.22         1.54 o                         
   3  -3   4        235.23        246.25         9.20 o                         
   4  -3   4        249.61        253.69         3.44 o                         
   5  -3   4         63.13         62.13         1.56 o                         
   6  -3   4          0.63          0.28         0.66 o                         
   7  -3   4         30.45         23.30         2.65 o                         
   8  -3   4         15.51         11.87         2.79 o                         
   9  -3   4          0.79          3.90         1.97 o                         
  -8  -2   4         21.83         16.77         1.72 o                         
  -7  -2   4          1.17          0.91         1.04 o                         
  -6  -2   4         65.11         55.44         2.35 o                         
  -5  -2   4         42.82         44.75         2.02 o                         
  -4  -2   4         53.57         48.14         1.70 o                         
  -3  -2   4        298.56        363.65         5.57 o                         
  -2  -2   4         37.65         41.60         1.37 o                         
  -1  -2   4       1386.28       1655.50        27.67 o                         
   0  -2   4          4.92          2.66         0.42 o                         
   1  -2   4        624.31        630.87         9.81 o                         
   2  -2   4         89.25        101.53         2.63 o                         
   3  -2   4          3.11          3.17         0.40 o                         
   4  -2   4       8255.89       9573.92        95.65 o                         
   5  -2   4        113.50        125.93         2.26 o                         
   6  -2   4        472.85        530.46         6.94 o                         
   7  -2   4         46.90         44.56         4.74 o                         
   8  -2   4         33.19         36.55         2.94 o                         
   9  -2   4          0.43         -0.43         1.74 o                         
  -9  -1   4          2.37          2.60         1.74 o                         
  -8  -1   4          0.06         -0.35         1.04 o                         
  -7  -1   4          1.40          2.18         1.04 o                         
  -6  -1   4         34.12         31.73         2.09 o                         
  -5  -1   4         19.82         20.94         1.63 o                         
  -4  -1   4          0.30          0.56         0.64 o                         
  -3  -1   4        154.85        162.77         3.03 o                         
  -2  -1   4        109.85        108.30         2.13 o                         
  -1  -1   4        451.21        476.48         5.35 o                         
   0  -1   4        979.39       1023.72        10.73 o                         
   1  -1   4        435.22        405.01         8.32 o                         
   2  -1   4        150.96        133.53         1.98 o                         
   3  -1   4        160.93        173.95         2.54 o                         
   4  -1   4       3096.47       3344.88        39.36 o                         
   5  -1   4         11.53         11.48         0.98 o                         
   6  -1   4         82.90         82.42         2.67 o                         
   7  -1   4          6.86          7.27         1.29 o                         
   8  -1   4          0.23         -0.56         1.29 o                         
   9  -1   4         43.28         46.82         5.02 o                         
  -9   0   4          2.79          1.89         1.89 o                         
  -8   0   4         57.45         55.97         3.08 o                         
  -7   0   4          2.51          2.94         1.04 o                         
  -6   0   4         81.61         78.94         3.50 o                         
  -5   0   4          9.45         11.28         1.35 o                         
  -4   0   4        123.44        114.98         3.38 o                         
  -3   0   4        139.66        141.48         2.13 o                         
  -2   0   4        100.61         83.41         1.63 o                         
  -1   0   4         14.44         16.57         0.66 o                         
   0   0   4          5.19          6.52         0.56 o                         
   1   0   4        388.94        399.38         7.94 o                         
   2   0   4         26.24         24.67         0.81 o                         
   3   0   4        411.67        431.11         6.22 o                         
   4   0   4          8.92          6.16         0.97 o                         
   5   0   4          9.10          7.78         1.04 o                         
   6   0   4         90.92         87.00         2.78 o                         
   7   0   4          2.20          0.93         1.29 o                         
   8   0   4          1.99          1.87         1.89 o                         
   9   0   4          4.94          6.34         1.80 o                         
  -9   1   4          3.55          2.35         1.74 o                         
  -8   1   4        351.30        361.84         6.42 o                         
  -7   1   4         70.81         73.22         2.53 o                         
  -6   1   4         10.54         10.24         0.95 o                         
  -5   1   4          0.44          0.14         0.56 o                         
  -4   1   4        627.69        659.80         8.90 o                         
  -3   1   4       1708.61       1964.77        23.70 o                         
  -2   1   4         16.10         41.77         1.70 o                         
  -1   1   4        834.35        973.47        12.01 o                         
   0   1   4        258.38        294.66         3.53 o                         
   1   1   4          0.57          0.48         0.31 o                         
   2   1   4        190.51        212.76         3.54 o                         
   3   1   4        135.47        134.77         3.91 o                         
   4   1   4          1.19          0.70         0.71 o                         
   5   1   4         25.89         24.54         1.70 o                         
   6   1   4          0.04         -0.78         1.15 o                         
   7   1   4         26.22         25.99         2.25 o                         
   8   1   4          6.69          6.33         1.70 o                         
  -9   2   4          0.45         -1.19         1.34 o                         
  -8   2   4       1137.71       1299.35        21.48 o                         
  -7   2   4        456.85        501.13         6.59 o                         
  -6   2   4        337.34        355.04         5.77 o                         
  -5   2   4         13.08         12.74         1.29 o                         
  -4   2   4          7.85          6.31         0.71 o                         
  -3   2   4        266.36        324.26         4.93 o                         
  -2   2   4          8.40         11.41         0.97 o                         
  -1   2   4       4948.36       5480.93        63.61 o                         
   0   2   4        276.93        298.86         3.75 o                         
   1   2   4         72.89         67.55         1.48 o                         
   2   2   4        110.29        126.09         2.60 o                         
   3   2   4         14.26          9.34         0.97 o                         
   4   2   4        404.38        439.12         6.86 o                         
   5   2   4         21.91         18.82         1.70 o                         
   6   2   4        120.38        125.19         3.64 o                         
   7   2   4         12.44         13.19         2.45 o                         
   8   2   4          4.20          2.92         1.70 o                         
 -10   3   4         29.47         28.77         2.76 o                         
  -9   3   4          0.13          0.00         1.18 o                         
  -8   3   4         23.83         20.13         1.97 o                         
  -7   3   4          6.61          6.24         1.04 o                         
  -6   3   4        210.03        209.41         5.16 o                         
  -5   3   4         21.28         23.71         1.48 o                         
  -4   3   4         17.96         23.20         1.37 o                         
  -3   3   4         64.75         75.59         2.31 o                         
  -2   3   4         50.43         62.97         1.80 o                         
  -1   3   4       1030.98       1200.10        14.90 o                         
   0   3   4        158.98        156.19         2.36 o                         
   1   3   4        178.86        163.58         3.10 o                         
   2   3   4        205.75        217.60         3.96 o                         
   3   3   4          5.39          3.72         0.97 o                         
   4   3   4        943.80       1070.81        14.37 o                         
   5   3   4          9.96          7.65         1.48 o                         
   6   3   4         15.10         13.86         1.80 o                         
   7   3   4         42.14         33.81         2.72 o                         
 -10   4   4          4.98          5.85         1.97 o                         
  -9   4   4          0.82          1.30         1.29 o                         
  -8   4   4          3.92          3.34         1.04 o                         
  -7   4   4          5.57          4.75         0.97 o                         
  -6   4   4          0.34         -0.56         0.64 o                         
  -5   4   4          6.98          5.18         0.97 o                         
  -4   4   4        119.36        127.78         2.90 o                         
  -3   4   4         13.91         18.49         1.29 o                         
  -2   4   4        198.65        228.33         4.25 o                         
  -1   4   4         55.17         55.66         1.70 o                         
   0   4   4          4.09          3.64         0.56 o                         
   1   4   4          4.84          4.37         0.44 o                         
   2   4   4          4.57          3.85         1.59 o                         
   3   4   4         23.16         23.67         2.69 o                         
   4   4   4        126.62        133.68         4.05 o                         
   5   4   4          7.37         10.37         1.54 o                         
   6   4   4          3.00          3.86         1.48 o                         
   7   4   4          6.48          9.20         2.76 o                         
 -10   5   4         42.45         40.62         3.33 o                         
  -9   5   4          6.16          5.18         1.80 o                         
  -8   5   4        100.12         95.54         2.99 o                         
  -7   5   4          7.57          4.60         1.04 o                         
  -6   5   4         23.89         25.05         1.70 o                         
  -5   5   4          2.98          1.88         0.71 o                         
  -4   5   4          0.00          1.49         0.64 o                         
  -3   5   4        285.63        299.12         4.93 o                         
  -2   5   4          2.48          2.23         0.92 o                         
  -1   5   4        199.29        210.17         3.74 o                         
   0   5   4          8.74          6.53         0.84 o                         
   1   5   4         98.72         87.86         2.45 o                         
   2   5   4          6.25          4.86         0.97 o                         
   3   5   4          7.15          6.34         1.29 o                         
   4   5   4          0.37         -0.89         1.15 o                         
   5   5   4          8.81          6.77         2.74 o                         
   6   5   4          0.13         -2.79         2.79 o                         
 -10   6   4         20.46         13.80         2.36 o                         
  -9   6   4         19.48         18.93         1.80 o                         
  -8   6   4        441.61        424.03         7.39 o                         
  -7   6   4          2.03          1.37         1.04 o                         
  -6   6   4          0.28          0.00         0.81 o                         
  -5   6   4          0.31          0.48         1.03 o                         
  -4   6   4         77.00         70.55         2.35 o                         
  -3   6   4        306.13        304.13         5.25 o                         
  -2   6   4        497.57        514.24         7.61 o                         
  -1   6   4         46.78         43.63         1.70 o                         
   0   6   4         13.70         11.38         0.88 o                         
   1   6   4          1.05          1.86         0.97 o                         
   2   6   4         92.96         88.99         2.90 o                         
   3   6   4         24.94         24.15         2.02 o                         
   4   6   4         17.04         16.81         1.96 o                         
   5   6   4         20.35         18.89         2.94 o                         
  -9   7   4          3.92          3.90         1.29 o                         
  -8   7   4          1.22          0.41         1.04 o                         
  -7   7   4         22.69         20.39         1.80 o                         
  -6   7   4        135.37        138.22         3.68 o                         
  -5   7   4         89.42         87.74         4.15 o                         
  -4   7   4         61.66         64.57         2.42 o                         
  -3   7   4       3704.03       4069.61        48.59 o                         
  -2   7   4        644.90        636.11         9.22 o                         
  -1   7   4        934.77        943.58        12.74 o                         
   0   7   4         48.78         42.67         4.01 o                         
   1   7   4          0.58          1.01         1.04 o                         
   2   7   4          6.96          4.27         1.29 o                         
   3   7   4          0.40         -0.37         1.40 o                         
   4   7   4        147.86        160.36         4.58 o                         
  -9   8   4          4.57          2.23         1.58 o                         
  -8   8   4          0.24          1.06         1.15 o                         
  -7   8   4          5.41          4.90         1.21 o                         
  -6   8   4         10.70         13.49         1.54 o                         
  -5   8   4         71.00         62.71         2.53 o                         
  -4   8   4         50.16         51.86         2.35 o                         
  -3   8   4         65.37         70.17         2.53 o                         
  -2   8   4         47.36         48.23         2.29 o                         
  -1   8   4         69.77         63.74         2.04 o                         
   0   8   4          1.25         -0.93         0.97 o                         
   1   8   4         24.72         23.01         2.93 o                         
   2   8   4         18.24         14.71         1.80 o                         
   3   8   4          1.69          3.21         1.54 o                         
  -9   9   4          7.62          2.51         1.97 o                         
  -8   9   4         12.16          7.62         2.79 o                         
  -7   9   4          0.91          0.38         1.21 o                         
  -6   9   4          2.50          2.63         1.37 o                         
  -5   9   4         14.87         17.31         1.80 o                         
  -4   9   4          4.39          4.94         1.37 o                         
  -3   9   4         14.05         14.90         1.54 o                         
  -2   9   4          4.42          2.51         1.15 o                         
  -1   9   4          3.32          0.56         1.34 o                         
   0   9   4         13.33          9.99         1.80 o                         
   1   9   4         34.46         35.22         2.57 o                         
   2   9   4          0.71          2.36         1.48 o                         
  -8  10   4         31.28         32.50         3.33 o                         
  -7  10   4         43.17         50.26         3.94 o                         
  -6  10   4          0.37         -0.21         1.39 o                         
  -5  10   4        170.14        176.91         4.48 o                         
  -4  10   4         18.10         15.80         1.76 o                         
  -3  10   4         75.72         74.45         2.93 o                         
  -2  10   4         18.86         24.99         6.41 o                         
  -1  10   4          0.03          0.25         1.74 o                         
   0  10   4         47.67         46.29         3.55 o                         
   1  10   4          2.90          5.02         1.97 o                         
  -6  11   4          0.66         -1.73         1.74 o                         
  -5  11   4         40.96         35.66         7.25 o                         
  -4  11   4          5.47          5.92         1.54 o                         
  -3  11   4        444.93        558.04        11.80 o                         
  -2  11   4          2.60          8.69         2.36 o                         
  -1  11   4          0.27          0.28         1.97 o                         
   3 -12   5         29.56         27.59         3.15 o                         
   4 -12   5         37.95         39.13         3.34 o                         
   5 -12   5          4.48          6.16         1.70 o                         
   0 -11   5         62.06         70.35         4.18 o                         
   1 -11   5        354.48        499.89        15.05 o                         
   2 -11   5          4.49          4.74         1.97 o                         
   3 -11   5          5.58          4.46         1.97 o                         
   4 -11   5          1.59         -1.67         1.84 o                         
   5 -11   5         41.65         41.67         3.58 o                         
   6 -11   5        285.13        331.18        11.21 o                         
   7 -11   5          0.19         -0.13         1.55 o                         
  -2 -10   5         16.75         14.68         1.93 o                         
  -1 -10   5          0.20         -0.78         1.15 o                         
   0 -10   5          0.00         -1.19         1.34 o                         
   1 -10   5         22.80         17.00         3.07 o                         
   2 -10   5         17.56         18.12         2.36 o                         
   3 -10   5         92.03         95.23         3.10 o                         
   4 -10   5         11.45         10.93         1.76 o                         
   5 -10   5          0.56         -0.70         1.21 o                         
   6 -10   5         34.75         26.68         2.54 o                         
   7 -10   5          0.40         -0.73         1.48 o                         
   8 -10   5         12.91         10.34         4.01 o                         
  -3  -9   5         13.11         15.39         1.88 o                         
  -2  -9   5          0.12         -1.01         1.04 o                         
  -1  -9   5         39.52         38.45         2.21 o                         
   0  -9   5          2.29          2.23         1.04 o                         
   1  -9   5         76.12         74.16         3.62 o                         
   2  -9   5          0.47          0.25         1.04 o                         
   3  -9   5          0.72          0.61         1.15 o                         
   4  -9   5         25.36         25.21         1.93 o                         
   5  -9   5          2.16          0.64         1.39 o                         
   6  -9   5         18.48         19.74         1.80 o                         
   7  -9   5          6.99          7.43         1.61 o                         
   8  -9   5          4.14          4.95         1.70 o                         
   9  -9   5          4.98          3.74         1.70 o                         
  -4  -8   5          5.03          3.60         1.48 o                         
  -3  -8   5         18.54         18.12         1.91 o                         
  -2  -8   5         31.86         28.38         2.02 o                         
  -1  -8   5          6.53          4.97         1.09 o                         
   0  -8   5         31.23         33.32         2.26 o                         
   1  -8   5        139.64        139.83         3.28 o                         
   2  -8   5         54.56         58.07         2.78 o                         
   3  -8   5        411.96        461.17        11.70 o                         
   4  -8   5         22.79         23.23         1.61 o                         
   5  -8   5         66.15         63.40         3.52 o                         
   6  -8   5        124.58        138.79         3.74 o                         
   7  -8   5          0.01         -0.11         1.15 o                         
   8  -8   5         18.88         15.04         1.88 o                         
   9  -8   5          0.72          0.74         1.61 o                         
  -5  -7   5          0.23          0.56         1.29 o                         
  -4  -7   5          2.11          2.82         1.21 o                         
  -3  -7   5         57.15         53.68         2.42 o                         
  -2  -7   5          1.27          0.88         0.81 o                         
  -1  -7   5        231.46        238.97         5.55 o                         
   0  -7   5        107.30        109.23         3.16 o                         
   1  -7   5       2378.56       2717.08        28.28 o                         
   2  -7   5         64.61         71.77         2.94 o                         
   3  -7   5         40.05         37.80         2.13 o                         
   4  -7   5         14.17         11.19         1.30 o                         
   5  -7   5          8.25          8.28         1.29 o                         
   6  -7   5        281.08        300.14         5.57 o                         
   7  -7   5          7.60          8.34         1.37 o                         
   8  -7   5         11.79          7.29         1.54 o                         
   9  -7   5         15.28         15.85         1.88 o                         
  -6  -6   5         45.03         47.19         3.24 o                         
  -5  -6   5          0.06          1.11         1.31 o                         
  -4  -6   5          3.64          4.09         1.29 o                         
  -3  -6   5         29.32         33.56         2.47 o                         
  -2  -6   5          1.34          1.03         0.90 o                         
  -1  -6   5        127.69        137.90         3.22 o                         
   0  -6   5         39.20         35.03         1.61 o                         
   1  -6   5          0.43          0.28         0.79 o                         
   2  -6   5         44.90         41.84         1.61 o                         
   3  -6   5          0.24          0.56         0.64 o                         
   4  -6   5         90.48         91.49         2.57 o                         
   5  -6   5        114.37        122.04         3.10 o                         
   6  -6   5        483.61        570.89         8.68 o                         
   7  -6   5          0.50          0.46         1.16 o                         
   8  -6   5          1.80          2.12         1.15 o                         
   9  -6   5         11.96         13.02         2.54 o                         
  -6  -5   5         59.67         60.04         4.30 o                         
  -5  -5   5         42.91         46.70         4.23 o                         
  -4  -5   5          9.53          9.50         1.70 o                         
  -3  -5   5         75.94         77.22         3.08 o                         
  -2  -5   5         24.49         22.17         1.61 o                         
  -1  -5   5          0.01         -0.19         0.64 o                         
   0  -5   5          5.67          3.74         0.75 o                         
   1  -5   5        206.80        201.31         3.01 o                         
   2  -5   5          0.15         -0.40         0.40 o                         
   3  -5   5          7.75         10.52         1.82 o                         
   4  -5   5          7.10          5.47         1.03 o                         
   5  -5   5          4.25          4.46         0.97 o                         
   6  -5   5         50.94         48.27         2.13 o                         
   7  -5   5         22.38         18.97         1.70 o                         
   8  -5   5         35.12         32.66         2.21 o                         
   9  -5   5         14.76         14.98         2.54 o                         
  -7  -4   5          5.52          6.56         1.54 o                         
  -6  -4   5         39.19         30.66         3.29 o                         
  -5  -4   5          0.07          0.51         1.04 o                         
  -4  -4   5         25.60         23.19         1.89 o                         
  -3  -4   5         83.61         85.45         2.45 o                         
  -2  -4   5        133.74        122.77         2.93 o                         
  -1  -4   5         14.14         10.99         0.97 o                         
   0  -4   5        100.88        100.54         2.25 o                         
   1  -4   5          1.28          0.24         0.31 o                         
   2  -4   5        110.77        102.31         1.75 o                         
   3  -4   5         14.86          8.91         0.72 o                         
   4  -4   5         73.09         73.77         2.13 o                         
   5  -4   5         54.96         56.27         1.96 o                         
   6  -4   5         10.71         10.02         1.21 o                         
   7  -4   5          8.29          9.36         1.74 o                         
   8  -4   5         18.06         16.16         2.36 o                         
   9  -4   5          2.59          2.99         2.14 o                         
  -7  -3   5          1.51          2.08         1.21 o                         
  -6  -3   5        540.56        550.89        10.64 o                         
  -5  -3   5         87.29         78.26         2.67 o                         
  -4  -3   5         72.63         51.13         2.86 o                         
  -3  -3   5        252.87        267.45         4.60 o                         
  -2  -3   5          0.58          0.93         0.64 o                         
  -1  -3   5       1894.16       2433.86        29.39 o                         
   0  -3   5         79.87        140.71         2.15 o                         
   1  -3   5        294.10        344.91         4.34 o                         
   2  -3   5         73.19         58.67         1.73 o                         
   3  -3   5         10.77         10.68         0.97 o                         
   4  -3   5        123.73        111.37         2.09 o                         
   5  -3   5          1.02          1.56         0.66 o                         
   6  -3   5         11.57          8.57         1.23 o                         
   7  -3   5         64.32         59.89         3.90 o                         
   8  -3   5        219.09        247.54         6.70 o                         
   9  -3   5          0.01          2.51         1.97 o                         
  -8  -2   5         16.34         15.54         1.70 o                         
  -7  -2   5          4.71          5.34         1.37 o                         
  -6  -2   5        116.76        115.23         3.71 o                         
  -5  -2   5         11.88          9.17         2.56 o                         
  -4  -2   5        114.81        120.42         2.86 o                         
  -3  -2   5        105.09         99.56         2.35 o                         
  -2  -2   5         86.71        112.86         2.43 o                         
  -1  -2   5       1085.38       1253.49        15.45 o                         
   0  -2   5         75.12         66.96         1.30 o                         
   1  -2   5          6.15          2.79         0.56 o                         
   2  -2   5        905.16        959.61        17.95 o                         
   3  -2   5        179.93        182.64         5.44 o                         
   4  -2   5        161.27        183.02         2.83 o                         
   5  -2   5          6.00          6.37         0.76 o                         
   6  -2   5       2659.20       3048.80        36.89 o                         
   7  -2   5         29.09         18.82         1.70 o                         
   8  -2   5         20.60         14.83         2.36 o                         
   9  -2   5         30.51         32.85         5.29 o                         
  -8  -1   5          2.04          0.56         1.04 o                         
  -7  -1   5          2.88          4.09         1.49 o                         
  -6  -1   5          0.11          0.96         0.81 o                         
  -5  -1   5          0.00         -0.35         0.71 o                         
  -4  -1   5          7.12          5.54         0.81 o                         
  -3  -1   5          0.18          0.14         0.46 o                         
  -2  -1   5        213.21        234.05         5.38 o                         
  -1  -1   5        210.32        219.63         2.92 o                         
   0  -1   5        159.10        168.20         2.51 o                         
   1  -1   5        288.46        269.83         3.48 o                         
   2  -1   5        338.93        320.15         4.26 o                         
   3  -1   5         11.21         11.74         0.73 o                         
   4  -1   5         32.28         31.51         1.61 o                         
   5  -1   5         26.67         26.79         2.09 o                         
   6  -1   5          4.83          6.02         1.67 o                         
   7  -1   5         16.88         13.66         1.97 o                         
   8  -1   5          3.59          2.23         1.99 o                         
   9  -1   5          0.61          2.23         3.07 o                         
  -9   0   5          7.04          5.82         1.74 o                         
  -8   0   5        116.70        118.41         3.51 o                         
  -7   0   5         36.00         33.28         1.96 o                         
  -6   0   5          3.94          7.04         1.15 o                         
  -5   0   5          0.60          0.00         0.79 o                         
  -4   0   5         96.19         92.57         2.25 o                         
  -3   0   5        115.67        117.81         2.08 o                         
  -2   0   5         25.84         26.41         0.95 o                         
  -1   0   5         22.04         18.04         0.97 o                         
   0   0   5         63.28         53.63         1.65 o                         
   1   0   5        572.99        580.51         6.54 o                         
   2   0   5         17.70         17.76         0.76 o                         
   3   0   5         20.35         21.97         2.23 o                         
   4   0   5          2.41          1.39         0.71 o                         
   5   0   5         56.56         54.23         2.13 o                         
   6   0   5          5.18          4.83         1.29 o                         
   7   0   5          0.92          0.37         1.29 o                         
   8   0   5          2.09          3.15         1.70 o                         
  -9   1   5         44.34         49.34         3.55 o                         
  -8   1   5        158.54        147.00         5.85 o                         
  -7   1   5         20.29         17.49         1.92 o                         
  -6   1   5       3022.88       3182.46        33.23 o                         
  -5   1   5          3.09          3.37         1.18 o                         
  -4   1   5         18.43         17.98         1.15 o                         
  -3   1   5        786.49        926.34        11.90 o                         
  -2   1   5         93.59         99.05         2.13 o                         
  -1   1   5         22.02         25.54         1.04 o                         
   0   1   5        199.82        225.46         5.31 o                         
   1   1   5         60.00         50.20         1.30 o                         
   2   1   5         10.99          7.83         0.97 o                         
   3   1   5         41.69         30.82         1.48 o                         
   4   1   5         37.69         41.87         1.93 o                         
   5   1   5          2.11          0.25         1.04 o                         
   6   1   5          0.87          0.67         1.15 o                         
   7   1   5          0.10          0.40         1.37 o                         
   8   1   5          2.92          2.26         1.80 o                         
  -9   2   5         12.12          8.87         1.97 o                         
  -8   2   5         41.05         38.37         5.29 o                         
  -7   2   5         11.17         11.49         1.58 o                         
  -6   2   5        695.78        749.29        10.39 o                         
  -5   2   5         11.46         11.17         1.83 o                         
  -4   2   5        171.28        190.49         3.54 o                         
  -3   2   5         95.36         87.27         2.13 o                         
  -2   2   5         57.81         46.00         1.61 o                         
  -1   2   5       2815.50       3427.08        40.44 o                         
   0   2   5        354.09        429.83         5.21 o                         
   1   2   5        105.83        120.37         2.04 o                         
   2   2   5        335.72        348.11         5.47 o                         
   3   2   5         15.91         11.19         1.59 o                         
   4   2   5        702.86        744.81        10.72 o                         
   5   2   5         27.12         22.93         2.12 o                         
   6   2   5         75.42         76.58         3.32 o                         
   7   2   5          5.39          7.92         1.70 o                         
  -9   3   5         36.45         28.92         2.76 o                         
  -8   3   5          1.40          0.28         1.18 o                         
  -7   3   5         56.35         49.64         3.41 o                         
  -6   3   5         22.66         23.31         1.61 o                         
  -5   3   5          0.61          0.00         0.64 o                         
  -4   3   5          1.06          3.20         0.71 o                         
  -3   3   5        255.50        257.40         4.58 o                         
  -2   3   5         14.33         16.80         1.99 o                         
  -1   3   5        252.08        250.50         5.05 o                         
   0   3   5          0.01          0.67         0.42 o                         
   1   3   5         87.27         76.74         2.85 o                         
   2   3   5        348.50        349.14         5.68 o                         
   3   3   5          0.50          0.64         0.81 o                         
   4   3   5        298.17        332.05         6.00 o                         
   5   3   5         26.46         28.68         2.13 o                         
   6   3   5        135.86        144.35         4.28 o                         
   7   3   5          6.80          5.97         1.88 o                         
  -9   4   5          1.49          1.19         1.39 o                         
  -8   4   5          1.93          1.49         0.97 o                         
  -7   4   5          1.49          1.86         0.97 o                         
  -6   4   5         20.77         25.28         1.70 o                         
  -5   4   5         33.67         35.13         2.36 o                         
  -4   4   5         11.95         18.05         1.63 o                         
  -3   4   5         16.66         17.33         1.29 o                         
  -2   4   5          0.69          0.93         0.64 o                         
  -1   4   5          0.14         -0.28         0.46 o                         
   0   4   5          1.22          1.39         0.56 o                         
   1   4   5          4.27          2.60         0.64 o                         
   2   4   5         15.44         13.98         1.29 o                         
   3   4   5         35.87         36.24         2.02 o                         
   4   4   5          2.87          3.72         1.29 o                         
   5   4   5          7.10          4.95         1.70 o                         
   6   4   5          9.44          6.10         1.80 o                         
  -9   5   5          7.86          8.23         1.37 o                         
  -8   5   5         29.86         26.89         2.86 o                         
  -7   5   5         26.23         28.69         2.02 o                         
  -6   5   5          1.49          1.49         0.97 o                         
  -5   5   5         53.83         59.52         2.60 o                         
  -4   5   5        118.28        115.81         2.90 o                         
  -3   5   5        515.49        544.03         7.93 o                         
  -2   5   5         17.65         16.54         1.93 o                         
  -1   5   5         39.18         36.40         1.54 o                         
   0   5   5        176.63        157.06         2.64 o                         
   1   5   5         38.78         33.27         1.80 o                         
   2   5   5         72.70         71.75         2.57 o                         
   3   5   5          0.00          1.17         1.15 o                         
   4   5   5          5.89          3.99         1.48 o                         
   5   5   5         28.82         28.45         2.45 o                         
   6   5   5          4.33          6.06         1.88 o                         
  -9   6   5          0.13          0.20         1.04 o                         
  -8   6   5        312.43        299.82         6.00 o                         
  -7   6   5         73.05         64.39         2.57 o                         
  -6   6   5        215.38        177.01         5.04 o                         
  -5   6   5         20.71         27.87         2.10 o                         
  -4   6   5         62.70         59.95         2.35 o                         
  -3   6   5        270.33        306.11         5.36 o                         
  -1   6   5       2223.85       2426.84        29.71 o                         
   0   6   5         78.41         76.91         4.47 o                         
   1   6   5        122.71        123.75         3.41 o                         
   2   6   5        158.53        163.23         4.07 o                         
   3   6   5         39.90         38.24         2.45 o                         
   4   6   5          3.40          2.23         1.61 o                         
   5   6   5         19.01         17.96         2.21 o                         
  -9   7   5          0.43         -1.11         1.84 o                         
  -8   7   5         10.89          9.72         1.48 o                         
  -7   7   5         12.42         11.72         1.71 o                         
  -6   7   5         49.15         49.31         2.42 o                         
  -5   7   5        149.65        153.56         3.96 o                         
  -4   7   5         33.70         28.61         3.46 o                         
  -3   7   5          0.29          0.40         0.81 o                         
  -2   7   5          0.08          0.00         0.81 o                         
  -1   7   5        828.10        857.18        11.88 o                         
   0   7   5         13.83         11.36         1.37 o                         
   1   7   5         55.86         49.73         2.53 o                         
   2   7   5         28.67         31.08         2.25 o                         
   3   7   5          6.05          5.97         1.54 o                         
   4   7   5        126.50        135.57         4.48 o                         
  -9   8   5          0.79          0.56         1.58 o                         
  -8   8   5          0.00         -0.39         1.15 o                         
  -7   8   5          3.69          4.26         1.37 o                         
  -6   8   5         20.98         20.45         1.93 o                         
  -5   8   5         64.52         63.86         2.67 o                         
  -4   8   5          0.88          2.18         1.04 o                         
  -3   8   5          0.52          1.07         0.86 o                         
  -2   8   5         17.99         17.26         1.58 o                         
  -1   8   5         34.02         32.39         4.46 o                         
   0   8   5          0.21         -0.48         1.39 o                         
   1   8   5          3.29          1.86         1.29 o                         
   2   8   5         13.81         14.84         2.02 o                         
   3   8   5          1.30          1.18         1.70 o                         
  -8   9   5         75.53         82.21         4.34 o                         
  -7   9   5         46.05         54.80         4.38 o                         
  -6   9   5         11.62         11.85         1.70 o                         
  -5   9   5         91.76         82.68         3.76 o                         
  -4   9   5         10.59          8.46         1.73 o                         
  -3   9   5          6.30          4.85         1.22 o                         
  -2   9   5          0.27         -0.72         1.34 o                         
  -1   9   5         20.35         18.15         2.36 o                         
   0   9   5          0.46          1.61         1.74 o                         
   1   9   5          0.34          3.34         2.23 o                         
   2   9   5          0.89          0.19         1.61 o                         
  -7  10   5        147.92        158.97        10.31 o                         
  -6  10   5         12.70         13.92         1.88 o                         
  -5  10   5          4.36          5.78         1.43 o                         
  -4  10   5          0.09          0.40         1.37 o                         
  -3  10   5          0.18          0.28         1.37 o                         
  -2  10   5         94.48        103.97         4.68 o                         
  -1  10   5          0.10          0.68         1.74 o                         
   0  10   5          5.83         14.49         2.54 o                         
  -5  11   5         64.85         75.13         3.40 o                         
  -4  11   5          4.99          8.83         1.76 o                         
  -3  11   5        283.42        335.67         8.64 o                         
  -2  11   5         24.60         26.89         3.90 o                         
   1 -11   6         16.08         16.18         2.36 o                         
   2 -11   6         16.96         14.90         2.36 o                         
   3 -11   6          6.87          8.87         1.97 o                         
   4 -11   6         18.09         16.91         2.54 o                         
   5 -11   6          6.85          5.05         1.70 o                         
   6 -11   6          7.28          3.34         1.70 o                         
   7 -11   6         44.51         43.54         3.55 o                         
  -1 -10   6          0.64         -0.63         1.43 o                         
   0 -10   6          0.42          1.73         1.74 o                         
   1 -10   6          7.25          5.95         1.74 o                         
   2 -10   6          0.57         -0.28         1.58 o                         
   3 -10   6          2.21          1.67         1.58 o                         
   4 -10   6          7.68          7.69         1.61 o                         
   5 -10   6         47.27         56.83         7.80 o                         
   6 -10   6          0.00          0.84         1.58 o                         
   7 -10   6          0.53          0.28         3.07 o                         
   8 -10   6         34.54         39.98         2.86 o                         
  -3  -9   6          0.00          0.60         1.37 o                         
  -2  -9   6         23.71         21.37         1.93 o                         
  -1  -9   6          0.31         -0.14         1.08 o                         
   0  -9   6          8.32          6.53         2.79 o                         
   1  -9   6         41.05         36.86         5.85 o                         
   2  -9   6         54.88         60.19         3.33 o                         
   3  -9   6          7.39          7.95         1.29 o                         
   4  -9   6          0.17          0.08         1.34 o                         
   5  -9   6          7.04          4.78         1.37 o                         
   6  -9   6         40.36         47.00         2.78 o                         
   7  -9   6         19.44         22.40         2.21 o                         
   8  -9   6          0.43          0.00         1.70 o                         
  -4  -8   6         75.66        110.23         7.80 o                         
  -3  -8   6          9.52          9.17         1.48 o                         
  -2  -8   6         51.02         61.35         3.03 o                         
  -1  -8   6          9.19          9.29         1.37 o                         
   0  -8   6         87.95        100.55         2.95 o                         
   1  -8   6       1270.04       1432.22        32.33 o                         
   2  -8   6        105.17        109.52         3.94 o                         
   3  -8   6        420.66        468.16         7.39 o                         
   4  -8   6          9.71          7.56         1.29 o                         
   5  -8   6         28.05         31.46         2.42 o                         
   6  -8   6          6.64          6.30         1.48 o                         
   7  -8   6          6.56          7.80         1.61 o                         
   8  -8   6          0.44         -0.32         1.37 o                         
   9  -8   6          0.05         -1.33         1.48 o                         
  -5  -7   6          0.10         -1.29         1.29 o                         
  -4  -7   6          2.37          0.37         1.49 o                         
  -3  -7   6          7.39          8.62         1.51 o                         
  -2  -7   6        183.51        203.60         5.74 o                         
  -1  -7   6         51.59         48.68         2.13 o                         
   0  -7   6         98.82        104.72         2.78 o                         
   1  -7   6       1416.16       1652.23        21.91 o                         
   2  -7   6          0.68          0.96         0.81 o                         
   3  -7   6         91.92         90.46         2.67 o                         
   4  -7   6          0.41          1.11         0.97 o                         
   5  -7   6         25.37         19.75         1.61 o                         
   6  -7   6         47.84         44.82         2.45 o                         
   7  -7   6          0.06         -1.15         1.15 o                         
   8  -7   6        386.19        448.29         8.03 o                         
   9  -7   6          6.39          4.36         2.14 o                         
  -5  -6   6          0.46          1.42         1.21 o                         
  -4  -6   6         11.64         11.59         1.61 o                         
  -3  -6   6          0.06          1.89         1.15 o                         
  -2  -6   6         23.88         22.15         1.70 o                         
  -1  -6   6         28.45         30.09         1.70 o                         
   0  -6   6         12.86         10.70         1.29 o                         
   1  -6   6          0.00         -0.30         0.60 o                         
   2  -6   6         12.24         10.08         1.46 o                         
   3  -6   6         39.11         39.34         1.70 o                         
   4  -6   6          5.98          5.02         0.97 o                         
   5  -6   6          5.34          4.21         1.04 o                         
   6  -6   6         21.54         19.56         1.61 o                         
   7  -6   6          8.74          8.60         2.16 o                         
   8  -6   6         11.52         10.69         1.54 o                         
   9  -6   6         14.00         13.42         2.79 o                         
  -6  -5   6         32.83         28.53         2.25 o                         
  -5  -5   6         48.00         44.60         4.73 o                         
  -4  -5   6         68.47         73.78         2.78 o                         
  -3  -5   6          7.52          6.01         1.29 o                         
  -2  -5   6          2.58          1.19         0.94 o                         
  -1  -5   6         14.47         13.26         1.68 o                         
   0  -5   6          7.03          7.00         0.97 o                         
   1  -5   6         19.06         16.76         0.95 o                         
   2  -5   6         19.63         15.44         0.84 o                         
   3  -5   6         24.44         22.03         1.37 o                         
   4  -5   6          0.00         -0.35         0.71 o                         
   5  -5   6         24.26         25.08         1.70 o                         
   6  -5   6         10.87         10.95         1.48 o                         
   7  -5   6          0.36          0.95         1.15 o                         
   8  -5   6          0.20          0.19         1.74 o                         
   9  -5   6         23.74         25.18         3.15 o                         
  -7  -4   6         19.94         18.89         2.64 o                         
  -6  -4   6         24.61         15.08         1.98 o                         
  -5  -4   6          9.74         11.48         1.43 o                         
  -4  -4   6        753.73        760.58        11.04 o                         
  -3  -4   6         16.10         10.99         1.29 o                         
  -2  -4   6        113.16        118.17         2.90 o                         
  -1  -4   6        242.26        236.73         4.18 o                         
   0  -4   6         15.52         12.49         0.73 o                         
   1  -4   6        415.79        445.57         5.43 o                         
   2  -4   6          3.00          4.02         0.60 o                         
   3  -4   6        405.74        441.70         5.94 o                         
   4  -4   6          0.56          0.37         0.64 o                         
   5  -4   6         94.13         99.09         4.96 o                         
   6  -4   6        141.67        147.28         3.51 o                         
   7  -4   6         23.15         21.97         2.36 o                         
   8  -4   6          3.06          2.17         1.74 o                         
   9  -4   6         11.87          7.20         2.27 o                         
  -7  -3   6          0.85          0.61         1.15 o                         
  -6  -3   6         12.49          7.48         1.37 o                         
  -5  -3   6          3.14          2.89         1.04 o                         
  -4  -3   6        392.62        358.48         7.28 o                         
  -3  -3   6          9.87         13.99         1.29 o                         
  -2  -3   6        119.07        123.91         3.19 o                         
  -1  -3   6         26.34         36.24         1.48 o                         
   0  -3   6         10.95         11.63         0.94 o                         
   1  -3   6       1483.83       1694.57        22.57 o                         
   2  -3   6         14.25         13.39         0.97 o                         
   3  -3   6         94.97        103.69         1.98 o                         
   4  -3   6         22.07         21.58         1.13 o                         
   5  -3   6          0.87          1.04         1.03 o                         
   6  -3   6       1487.75       1684.71        26.60 o                         
   7  -3   6         18.10         13.46         2.79 o                         
   8  -3   6        191.94        207.26        10.03 o                         
   9  -3   6          1.31          4.61         2.14 o                         
  -8  -2   6          0.77          0.50         1.46 o                         
  -7  -2   6          3.54          3.53         1.29 o                         
  -6  -2   6          0.04         -0.86         0.86 o                         
  -5  -2   6          6.31          6.77         1.07 o                         
  -4  -2   6         16.87         14.92         1.29 o                         
  -3  -2   6         37.47         38.99         1.71 o                         
  -2  -2   6          2.98          2.67         0.64 o                         
  -1  -2   6        139.16        151.81         2.43 o                         
   0  -2   6        102.13        115.71         2.33 o                         
   1  -2   6         67.98         57.41         2.33 o                         
   2  -2   6        397.96        398.46         5.71 o                         
   3  -2   6        103.48         99.32         2.41 o                         
   4  -2   6         50.38         46.75         1.40 o                         
   5  -2   6         74.14         71.13         1.85 o                         
   6  -2   6       1309.44       1467.22        18.97 o                         
   7  -2   6          5.40          3.53         1.74 o                         
   8  -2   6        237.19        218.21         6.70 o                         
   9  -2   6          1.05          2.08         2.14 o                         
  -8  -1   6          2.51          2.51         1.58 o                         
  -7  -1   6          2.43          0.34         0.86 o                         
  -6  -1   6         83.08         77.86         2.59 o                         
  -5  -1   6          1.50         -0.21         1.00 o                         
  -4  -1   6         73.86         72.00         2.21 o                         
  -3  -1   6         16.32         20.28         1.66 o                         
  -2  -1   6        238.78        224.93         3.16 o                         
  -1  -1   6         84.33         82.21         1.64 o                         
   0  -1   6         34.26         26.12         0.89 o                         
   1  -1   6          1.02         -0.35         0.35 o                         
   2  -1   6          8.30          5.92         0.56 o                         
   3  -1   6        106.31        110.08         1.98 o                         
   4  -1   6          0.14          0.44         0.44 o                         
   5  -1   6         81.51         75.74         2.77 o                         
   6  -1   6          7.81          7.95         1.29 o                         
   7  -1   6          2.08          1.75         1.37 o                         
   8  -1   6         46.41         44.21         3.55 o                         
  -8   0   6          0.77          0.32         1.67 o                         
  -7   0   6          0.68          1.11         1.31 o                         
  -6   0   6         78.82         73.78         2.81 o                         
  -5   0   6         38.70         37.58         1.91 o                         
  -4   0   6         39.91         32.36         1.37 o                         
  -3   0   6          9.89         10.89         0.97 o                         
  -2   0   6        666.28        711.38         8.14 o                         
  -1   0   6        903.16        976.83        10.58 o                         
   0   0   6         12.47         13.94         0.84 o                         
   1   0   6        581.66        594.68         6.82 o                         
   2   0   6         37.19         37.51         1.69 o                         
   3   0   6          6.04          4.09         0.97 o                         
   4   0   6         16.82         16.18         1.37 o                         
   5   0   6         13.64         14.08         1.74 o                         
   6   0   6          0.08          0.00         1.18 o                         
   7   0   6          1.25          0.56         1.58 o                         
   8   0   6          0.22         -1.11         1.97 o                         
  -9   1   6         28.34         27.82         2.76 o                         
  -8   1   6        112.13        113.36         5.02 o                         
  -7   1   6         17.84         18.52         2.14 o                         
  -6   1   6       1681.48       1831.96        28.77 o                         
  -5   1   6        775.23        897.33        12.10 o                         
  -4   1   6        968.19       1031.13        13.51 o                         
  -3   1   6         13.39         18.42         1.58 o                         
  -2   1   6          0.00         -0.33         0.37 o                         
  -1   1   6         23.48         30.66         1.29 o                         
   0   1   6         22.14         22.24         0.95 o                         
   1   1   6       1317.91       1392.28        14.83 o                         
   2   1   6        298.82        304.13         4.93 o                         
   3   1   6          7.30          8.86         1.39 o                         
   4   1   6        117.29        124.51         3.86 o                         
   5   1   6         16.04         14.45         1.61 o                         
   6   1   6         35.62         38.18         2.45 o                         
   7   1   6         10.18          9.67         2.02 o                         
   8   1   6         46.43         46.70         3.10 o                         
  -9   2   6         26.92         28.28         2.94 o                         
  -8   2   6         77.32         75.51         6.41 o                         
  -7   2   6          2.73          1.11         1.18 o                         
  -6   2   6          3.24          1.59         0.81 o                         
  -5   2   6          1.71          0.00         0.64 o                         
  -4   2   6        155.70        155.68         3.37 o                         
  -3   2   6          2.29          0.74         0.64 o                         
  -2   2   6          9.02         10.82         1.00 o                         
  -1   2   6         17.98         21.59         1.15 o                         
   0   2   6          2.74          4.10         0.64 o                         
   1   2   6       1320.66       1381.75        23.55 o                         
   2   2   6          2.72          2.23         0.71 o                         
   3   2   6         32.52         30.22         2.26 o                         
   4   2   6          9.93         11.02         1.37 o                         
   5   2   6          0.52          1.86         1.29 o                         
   6   2   6        571.05        620.69        10.08 o                         
   7   2   6          0.42         -1.18         1.70 o                         
  -9   3   6         25.06         19.76         2.36 o                         
  -8   3   6          3.26          2.51         1.58 o                         
  -7   3   6          0.21         -0.37         0.97 o                         
  -6   3   6         37.87         37.83         1.88 o                         
  -5   3   6          0.03          0.91         0.71 o                         
  -4   3   6          2.43          0.93         0.64 o                         
  -3   3   6          0.05         -0.37         0.64 o                         
  -2   3   6        108.79        116.05         2.67 o                         
  -1   3   6          7.77          7.63         1.67 o                         
   0   3   6        165.53        174.32         3.28 o                         
   1   3   6         11.73         12.00         0.76 o                         
   2   3   6          1.27          0.80         0.84 o                         
   3   3   6          3.44          2.63         1.09 o                         
   4   3   6          0.91         -0.11         1.15 o                         
   5   3   6         10.31          9.27         1.70 o                         
   6   3   6          8.14         13.41         2.11 o                         
   7   3   6          5.44          4.82         2.02 o                         
  -9   4   6          0.58          1.95         1.58 o                         
  -8   4   6         74.99         66.33         3.54 o                         
  -7   4   6         16.58         15.01         1.61 o                         
  -6   4   6        121.16        127.16         3.32 o                         
  -5   4   6          3.43          0.70         0.82 o                         
  -4   4   6          2.51          3.16         0.97 o                         
  -3   4   6         42.94         35.26         1.70 o                         
  -2   4   6          7.66          6.03         0.97 o                         
  -1   4   6        157.78        152.71         3.10 o                         
   0   4   6          3.25          2.23         0.60 o                         
   1   4   6         82.60         75.10         2.45 o                         
   2   4   6          4.04          4.15         1.04 o                         
   3   4   6         66.33         63.22         2.57 o                         
   4   4   6          5.31          2.79         1.45 o                         
   5   4   6          1.23          1.37         1.48 o                         
   6   4   6          2.70          3.97         1.80 o                         
  -9   5   6          1.68         -1.11         1.67 o                         
  -8   5   6          0.00          0.19         0.97 o                         
  -7   5   6         19.58         21.71         3.54 o                         
  -6   5   6        664.00        622.82         9.54 o                         
  -5   5   6         16.18         11.77         1.37 o                         
  -4   5   6         23.16         24.96         2.07 o                         
  -3   5   6         14.17         14.38         1.37 o                         
  -2   5   6        133.96        129.69         3.10 o                         
  -1   5   6          0.08         -0.19         0.64 o                         
   0   5   6        174.47        167.15         4.22 o                         
   1   5   6         27.65         22.08         1.61 o                         
   2   5   6         57.76         59.65         2.57 o                         
   3   5   6          0.60          0.72         1.15 o                         
   4   5   6         11.23         12.61         1.80 o                         
   5   5   6         14.44         18.84         2.35 o                         
  -9   6   6          1.07          5.74         1.48 o                         
  -8   6   6          2.92          3.82         1.37 o                         
  -7   6   6         10.99         10.50         1.48 o                         
  -6   6   6         48.36         36.30         2.25 o                         
  -5   6   6         17.22         13.33         1.59 o                         
  -4   6   6        220.86        216.29         4.60 o                         
  -3   6   6         77.06         83.55         2.67 o                         
  -2   6   6         71.66         70.42         2.45 o                         
  -1   6   6       2894.34       3094.15        39.38 o                         
   0   6   6        589.77        604.96         9.00 o                         
   1   6   6       1081.15       1145.03        15.54 o                         
   2   6   6          2.42          2.60         1.29 o                         
   3   6   6          0.01         -0.93         1.29 o                         
   4   6   6          5.48          5.02         1.80 o                         
  -9   7   6          8.24          7.35         1.73 o                         
  -8   7   6          0.00          0.50         1.20 o                         
  -7   7   6          7.23          2.79         1.29 o                         
  -6   7   6          2.83          1.78         1.15 o                         
  -5   7   6         11.02         11.05         1.82 o                         
  -4   7   6         12.67         18.43         1.70 o                         
  -3   7   6         98.18         93.77         2.86 o                         
  -2   7   6         21.95         23.29         1.80 o                         
  -1   7   6          0.07          0.28         1.18 o                         
   0   7   6         45.29         37.91         2.76 o                         
   1   7   6          4.33          6.79         1.37 o                         
   2   7   6          2.45          3.04         1.48 o                         
   3   7   6         10.91         10.81         1.93 o                         
  -8   8   6          3.83          5.79         1.48 o                         
  -7   8   6          5.70          6.32         1.37 o                         
  -6   8   6         28.94         25.66         2.25 o                         
  -5   8   6          2.37          6.85         1.37 o                         
  -4   8   6          2.97          3.40         1.15 o                         
  -3   8   6          2.18          3.90         1.29 o                         
  -2   8   6         27.05         26.75         2.54 o                         
  -1   8   6         31.96         33.57         2.94 o                         
   0   8   6         13.45         10.79         2.14 o                         
   1   8   6         10.42          8.11         2.14 o                         
   2   8   6          3.77          3.25         2.21 o                         
  -7   9   6         41.67         40.21         5.37 o                         
  -6   9   6          0.91          1.75         1.37 o                         
  -5   9   6         62.01         71.77         3.07 o                         
  -4   9   6          0.04          0.45         1.15 o                         
  -3   9   6        144.13        142.80         4.01 o                         
  -2   9   6         39.57         37.80         3.33 o                         
  -1   9   6         22.91         27.72         3.34 o                         
   0   9   6          8.35          9.00         2.14 o                         
   1   9   6          3.41          2.23         1.97 o                         
  -6  10   6        310.80        387.93         8.92 o                         
  -5  10   6        106.57        108.78         3.83 o                         
  -4  10   6          2.78          2.65         1.43 o                         
  -3  10   6          4.23          6.64         2.14 o                         
  -2  10   6          0.00         -1.45         1.85 o                         
  -1  10   6        342.98        401.62         9.65 o                         
   1 -11   7          5.38          6.80         2.23 o                         
   2 -11   7          0.92          0.84         1.58 o                         
   3 -11   7         44.03         44.59         6.97 o                         
   4 -11   7          7.05         10.68         2.36 o                         
   5 -11   7         55.87         61.71         6.53 o                         
   6 -11   7          0.54         -0.74         1.61 o                         
  -1 -10   7         24.27         25.80         2.94 o                         
   0 -10   7          1.32          0.37         1.74 o                         
   1 -10   7          8.82          7.14         2.23 o                         
   2 -10   7          0.64          0.84         1.58 o                         
   3 -10   7         33.30         27.93         5.57 o                         
   4 -10   7          1.22          3.77         1.48 o                         
   5 -10   7          0.33         -1.39         2.51 o                         
   6 -10   7         11.44         11.78         1.93 o                         
   7 -10   7          3.71          3.77         1.70 o                         
  -2  -9   7          9.32          9.30         1.62 o                         
  -1  -9   7         12.73          8.95         1.97 o                         
   0  -9   7          2.26         -0.08         1.39 o                         
   1  -9   7         43.69         40.53         2.94 o                         
   2  -9   7         24.93         29.55         2.76 o                         
   3  -9   7          2.62          2.22         1.21 o                         
   4  -9   7         39.08         45.53         4.51 o                         
   5  -9   7        164.76        197.69         4.83 o                         
   6  -9   7          6.77          7.46         1.61 o                         
   7  -9   7         31.01         34.31         2.57 o                         
   8  -9   7         46.98         50.81         2.99 o                         
  -3  -8   7          0.72         -0.69         1.09 o                         
  -2  -8   7          1.28         -0.66         1.04 o                         
  -1  -8   7         39.27         36.40         2.67 o                         
   0  -8   7         16.19         14.29         2.23 o                         
   1  -8   7         34.98         23.32         2.14 o                         
   2  -8   7         40.55         37.17         2.76 o                         
   3  -8   7       1657.41       2070.74        27.69 o                         
   4  -8   7         90.88         98.54         3.10 o                         
   5  -8   7         28.77         29.40         2.25 o                         
   6  -8   7          5.62          5.06         1.48 o                         
   7  -8   7          1.25          4.46         1.48 o                         
   8  -8   7         60.29         54.44         3.50 o                         
  -4  -7   7         35.83         32.02         4.40 o                         
  -3  -7   7          0.38          0.11         1.73 o                         
  -2  -7   7         21.39         24.28         3.49 o                         
  -1  -7   7         28.38         29.34         2.67 o                         
   0  -7   7          4.74          4.47         1.19 o                         
   1  -7   7         81.74         90.43         3.33 o                         
   2  -7   7         84.50         85.54         2.53 o                         
   3  -7   7        151.04        156.23         3.64 o                         
   4  -7   7         24.32         23.84         1.80 o                         
   5  -7   7          0.59         -1.01         1.04 o                         
   6  -7   7         10.75         11.75         1.54 o                         
   7  -7   7         37.17         30.24         2.13 o                         
   8  -7   7        180.31        204.68         4.99 o                         
  -5  -6   7          0.70          2.51         1.37 o                         
  -4  -6   7         41.12         35.75         2.45 o                         
  -3  -6   7         37.81         43.54         2.57 o                         
  -2  -6   7          6.41          5.02         1.15 o                         
  -1  -6   7         47.24         48.32         2.13 o                         
   0  -6   7         25.08         23.22         1.75 o                         
   1  -6   7          4.28          3.99         0.76 o                         
   2  -6   7         20.43         23.41         1.48 o                         
   3  -6   7        105.27        111.31         2.90 o                         
   4  -6   7          0.42         -0.56         0.97 o                         
   5  -6   7          0.80          0.05         1.04 o                         
   6  -6   7          7.92         10.76         1.48 o                         
   7  -6   7          0.03          0.50         1.15 o                         
   8  -6   7         33.24         31.92         3.08 o                         
   9  -6   7          5.18          6.97         2.36 o                         
  -6  -5   7         25.49         27.23         5.63 o                         
  -5  -5   7          0.41         -0.01         1.21 o                         
  -4  -5   7          0.16          0.30         1.04 o                         
  -3  -5   7          1.26          0.56         1.04 o                         
  -2  -5   7         18.32         15.16         1.48 o                         
  -1  -5   7         14.54         15.19         1.61 o                         
   0  -5   7         70.42         65.70         2.91 o                         
   1  -5   7         48.15         52.92         1.51 o                         
   2  -5   7         41.07         40.49         1.70 o                         
   3  -5   7          0.22          0.24         0.81 o                         
   4  -5   7         27.12         23.13         1.61 o                         
   5  -5   7          0.40         -0.32         0.81 o                         
   6  -5   7          4.72          5.84         1.38 o                         
   7  -5   7         43.48         48.08         8.08 o                         
   8  -5   7          0.17         -1.58         1.58 o                         
   9  -5   7          5.09          8.66         2.54 o                         
  -6  -4   7         26.30         29.92         4.56 o                         
  -5  -4   7          8.76          9.47         1.48 o                         
  -4  -4   7        443.97        386.37         6.74 o                         
  -3  -4   7         81.86         69.11         2.35 o                         
  -2  -4   7        253.37        210.87         4.18 o                         
  -1  -4   7        149.40        162.26         3.42 o                         
   0  -4   7         15.67         16.70         1.02 o                         
   1  -4   7        486.67        610.45         7.38 o                         
   2  -4   7         13.52         17.52         1.02 o                         
   3  -4   7        210.01        240.85         4.39 o                         
   4  -4   7         10.12          9.03         1.04 o                         
   5  -4   7          4.82          3.88         1.45 o                         
   6  -4   7         63.86         69.42         3.55 o                         
   7  -4   7          3.51          5.02         1.97 o                         
   8  -4   7         12.02         11.15         2.36 o                         
   9  -4   7         15.55         14.77         2.76 o                         
  -7  -3   7          6.21          4.26         1.37 o                         
  -6  -3   7         37.00         32.72         2.13 o                         
  -5  -3   7         10.26          9.46         1.37 o                         
  -4  -3   7        289.36        305.26         5.45 o                         
  -3  -3   7         21.82         22.65         1.48 o                         
  -2  -3   7         35.53         45.15         1.70 o                         
  -1  -3   7        168.25        170.89         3.32 o                         
   0  -3   7         45.67         49.37         1.39 o                         
   1  -3   7        823.86        915.80        10.31 o                         
   2  -3   7         45.93         42.79         1.69 o                         
   3  -3   7         33.75         35.18         2.17 o                         
   4  -3   7        179.14        190.89         3.16 o                         
   5  -3   7         85.46         88.04         2.62 o                         
   6  -3   7         12.54          5.95         1.74 o                         
   7  -3   7          0.01         -0.56         2.23 o                         
   8  -3   7       1128.17       1293.44        22.26 o                         
  -7  -2   7          4.85          4.25         1.21 o                         
  -6  -2   7          0.24          0.00         0.86 o                         
  -5  -2   7          8.67          6.40         1.64 o                         
  -4  -2   7          0.08         -0.07         0.71 o                         
  -3  -2   7          5.55          4.32         0.81 o                         
  -2  -2   7         41.54         36.25         1.48 o                         
  -1  -2   7          5.65          6.09         0.66 o                         
   0  -2   7        121.56        122.92         2.49 o                         
   1  -2   7         16.71         14.19         0.84 o                         
   2  -2   7         61.19         55.55         1.72 o                         
   3  -2   7        120.46        116.91         2.26 o                         
   4  -2   7         70.20         68.08         1.69 o                         
   5  -2   7          0.79          0.19         0.97 o                         
   6  -2   7         10.00          8.09         1.58 o                         
   7  -2   7         41.60         31.91         2.94 o                         
   8  -2   7         86.68         87.89         4.73 o                         
  -8  -1   7          3.87          5.70         1.74 o                         
  -7  -1   7         26.43         26.55         2.54 o                         
  -6  -1   7        134.73        121.82         3.19 o                         
  -5  -1   7         54.62         56.88         2.21 o                         
  -4  -1   7         74.43         70.35         2.86 o                         
  -3  -1   7          8.51          7.78         1.04 o                         
  -2  -1   7         25.51         22.15         1.08 o                         
  -1  -1   7         51.67         50.19         1.35 o                         
   0  -1   7         17.19         14.83         1.05 o                         
   1  -1   7          0.71          1.11         0.56 o                         
   2  -1   7          4.41          3.10         0.56 o                         
   3  -1   7        138.73        137.90         2.37 o                         
   4  -1   7          0.04         -0.56         0.64 o                         
   5  -1   7          1.26          1.67         0.97 o                         
   6  -1   7          6.80          4.64         1.29 o                         
   7  -1   7         41.29         42.99         3.33 o                         
   8  -1   7          1.99          0.84         1.97 o                         
  -8   0   7         12.92         11.41         2.14 o                         
  -7   0   7         55.93         53.30         2.94 o                         
  -6   0   7         14.95         11.70         1.74 o                         
  -5   0   7          2.45          0.72         0.81 o                         
  -4   0   7       2665.51       2867.52        34.53 o                         
  -3   0   7         22.20         18.19         1.21 o                         
  -2   0   7         25.80         25.45         1.11 o                         
  -1   0   7        718.38        803.48         9.19 o                         
   0   0   7         66.86         63.48         1.85 o                         
   1   0   7         88.06         80.39         2.45 o                         
   2   0   7         35.72         35.00         1.16 o                         
   3   0   7          6.96          5.95         0.97 o                         
   4   0   7          2.24          2.42         0.97 o                         
   5   0   7         10.01         10.45         2.13 o                         
   6   0   7         35.46         36.90         2.26 o                         
   7   0   7          0.30          0.20         1.37 o                         
   8   0   7          0.61          0.28         3.62 o                         
  -8   1   7          5.85          5.26         2.79 o                         
  -7   1   7          4.56          4.18         1.58 o                         
  -6   1   7         36.51         31.17         4.46 o                         
  -5   1   7         23.98         25.67         2.24 o                         
  -4   1   7       1985.24       2185.15        29.30 o                         
  -3   1   7         51.13         46.81         2.49 o                         
  -2   1   7        233.79        255.59         4.39 o                         
  -1   1   7          6.38          3.48         0.76 o                         
   0   1   7         20.68         17.43         0.95 o                         
   1   1   7        729.22        815.51         9.26 o                         
   2   1   7        159.02        172.47         2.74 o                         
   3   1   7        177.77        184.52         6.97 o                         
   4   1   7         22.83         26.25         2.22 o                         
   5   1   7          5.97          5.37         1.95 o                         
   6   1   7        119.02        113.14         4.52 o                         
   7   1   7          5.10          3.07         1.97 o                         
  -9   2   7          4.65          8.77         1.97 o                         
  -8   2   7          2.89          1.11         1.58 o                         
  -7   2   7         38.67         34.89         2.76 o                         
  -6   2   7          2.12         -0.56         1.18 o                         
  -5   2   7         97.22         98.43         4.13 o                         
  -4   2   7         14.07         10.74         1.15 o                         
  -3   2   7          0.04         -0.37         0.64 o                         
  -2   2   7          1.87          0.74         0.64 o                         
  -1   2   7        187.02        197.30         3.74 o                         
   0   2   7         23.93         23.77         1.37 o                         
   1   2   7        263.80        268.02         3.78 o                         
   2   2   7          1.23          0.35         0.74 o                         
   3   2   7          3.91          3.62         1.18 o                         
   4   2   7        153.36        159.71         3.96 o                         
   5   2   7          0.58         -0.51         1.30 o                         
   6   2   7        170.84        189.85         4.93 o                         
   7   2   7         14.61         18.88         2.35 o                         
  -9   3   7          2.39          0.40         1.34 o                         
  -8   3   7         71.77         67.73         4.46 o                         
  -7   3   7          1.18          0.56         1.18 o                         
  -6   3   7          5.13          4.85         1.15 o                         
  -5   3   7          2.55          2.97         0.97 o                         
  -4   3   7          2.69          1.18         0.71 o                         
  -3   3   7          6.71          6.85         1.14 o                         
  -2   3   7          2.19          1.74         1.07 o                         
  -1   3   7         21.95         21.34         1.48 o                         
   0   3   7          6.66          9.84         0.80 o                         
   1   3   7          0.00          0.28         1.18 o                         
   2   3   7          0.57          1.30         0.97 o                         
   3   3   7         19.70         14.62         1.61 o                         
   4   3   7          3.43          4.02         1.37 o                         
   5   3   7         24.95         24.27         2.25 o                         
   6   3   7         10.17         10.84         2.02 o                         
  -9   4   7         38.13         41.82         7.80 o                         
  -8   4   7         19.11         16.04         2.14 o                         
  -7   4   7         14.95         13.43         1.48 o                         
  -6   4   7          3.40          3.90         1.18 o                         
  -5   4   7         14.53         14.03         1.82 o                         
  -4   4   7         21.55         20.78         1.67 o                         
  -3   4   7         37.60         43.37         1.93 o                         
  -2   4   7        144.89        138.57         3.19 o                         
  -1   4   7        214.29        221.33         4.26 o                         
   0   4   7         25.99         24.08         2.52 o                         
   1   4   7        100.38         87.82         2.78 o                         
   2   4   7         37.10         29.42         2.02 o                         
   3   4   7          3.34          0.22         1.66 o                         
   4   4   7         20.96         23.41         2.13 o                         
   5   4   7          0.31          0.37         1.61 o                         
  -9   5   7         12.93         12.84         2.36 o                         
  -8   5   7         55.49         47.85         3.15 o                         
  -7   5   7          0.07          0.46         1.04 o                         
  -6   5   7        388.67        357.07         6.44 o                         
  -5   5   7        124.32        108.71         3.22 o                         
  -4   5   7        319.98        246.43         4.93 o                         
  -3   5   7         40.21         42.50         2.02 o                         
  -2   5   7         33.53         28.96         1.80 o                         
  -1   5   7         24.15         20.43         2.15 o                         
   0   5   7         27.08         29.48         4.45 o                         
   1   5   7        867.12        940.94        13.07 o                         
   2   5   7        133.62        142.46         3.96 o                         
   3   5   7         68.30         77.21         3.22 o                         
   4   5   7         53.52         55.98         3.10 o                         
   5   5   7         18.10         18.52         2.35 o                         
  -8   6   7          5.07          5.85         1.37 o                         
  -7   6   7          1.16          1.86         1.29 o                         
  -6   6   7          0.06          0.56         0.97 o                         
  -5   6   7          4.39          4.35         1.15 o                         
  -4   6   7         37.39         45.66         2.62 o                         
  -3   6   7         88.24         87.44         2.86 o                         
  -2   6   7         10.63          7.48         1.21 o                         
  -1   6   7          0.99         -1.95         3.07 o                         
   0   6   7          3.47          3.07         1.58 o                         
   1   6   7       1126.58       1216.50        16.61 o                         
   2   6   7          4.26          4.07         1.48 o                         
   3   6   7         97.95         87.62         3.54 o                         
   4   6   7         25.12         25.47         2.57 o                         
  -8   7   7          3.78          4.20         1.48 o                         
  -7   7   7          1.01          0.17         1.15 o                         
  -6   7   7         13.23         14.08         1.70 o                         
  -5   7   7         11.08         12.38         1.61 o                         
  -4   7   7         31.11         35.18         2.91 o                         
  -3   7   7         20.22         18.63         1.80 o                         
  -2   7   7          0.01          0.48         1.34 o                         
  -1   7   7          0.81          1.04         1.34 o                         
   0   7   7         18.19         12.26         2.14 o                         
   1   7   7         14.99         14.22         2.36 o                         
   2   7   7          0.29          0.74         1.61 o                         
   3   7   7          6.60          4.15         1.80 o                         
  -8   8   7          9.09         10.59         3.34 o                         
  -7   8   7          4.26          7.18         1.82 o                         
  -6   8   7        118.45        123.48         3.96 o                         
  -5   8   7         29.03         39.92         2.94 o                         
  -4   8   7          5.65          5.74         1.48 o                         
  -3   8   7        143.41        137.24         3.93 o                         
  -2   8   7          7.57          6.69         1.97 o                         
  -1   8   7          4.45          3.41         1.74 o                         
   0   8   7          0.09          0.31         2.23 o                         
   1   8   7          6.05          4.21         2.14 o                         
   2   8   7          1.50          5.29         2.36 o                         
  -7   9   7          0.19         -0.92         1.37 o                         
  -6   9   7         28.21         46.77         2.99 o                         
  -5   9   7        102.93        124.85         4.04 o                         
  -4   9   7         18.73         24.92         2.59 o                         
  -3   9   7          2.84          2.79         1.97 o                         
  -2   9   7          0.04         -0.28         2.51 o                         
  -1   9   7         32.36         33.99         3.90 o                         
   0   9   7         31.80         29.61         6.41 o                         
  -5  10   7         16.94         14.89         2.09 o                         
  -4  10   7          5.91          6.23         2.14 o                         
  -3  10   7         41.19         48.66         3.73 o                         
   3 -11   8          7.44          5.47         2.14 o                         
   4 -11   8          0.69          1.39         1.97 o                         
   0 -10   8         13.31         15.09         4.18 o                         
   1 -10   8          2.08          2.23         1.74 o                         
   2 -10   8          8.71          6.80         1.85 o                         
   3 -10   8         26.51         21.67         2.54 o                         
   4 -10   8         26.49         24.41         4.18 o                         
   5 -10   8          5.32          5.64         1.70 o                         
   6 -10   8          1.21          0.56         1.61 o                         
  -1  -9   8          7.55          5.70         1.74 o                         
   0  -9   8         13.98         15.05         2.36 o                         
   1  -9   8         10.19          9.27         1.97 o                         
   2  -9   8         54.54         63.31         3.48 o                         
   3  -9   8        304.65        369.47        12.26 o                         
   4  -9   8         30.61         28.28         2.25 o                         
   5  -9   8        183.08        212.55         5.15 o                         
   6  -9   8          0.09          0.30         1.48 o                         
   7  -9   8         24.09         29.84         4.80 o                         
  -3  -8   8          1.90          4.74         1.37 o                         
  -2  -8   8          3.07          8.47         1.48 o                         
  -1  -8   8          9.15         10.07         3.07 o                         
   0  -8   8        130.20        139.35         8.92 o                         
   1  -8   8         29.84         32.63         2.76 o                         
   2  -8   8         31.57         27.63         2.54 o                         
   3  -8   8        911.58       1106.27        15.22 o                         
   4  -8   8          0.00         -0.25         1.04 o                         
   5  -8   8        275.25        302.63         6.11 o                         
   6  -8   8          3.84          3.86         1.48 o                         
   7  -8   8         11.28         13.27         1.93 o                         
   8  -8   8         13.88         11.07         1.88 o                         
  -4  -7   8         23.77         24.97         2.21 o                         
  -3  -7   8          0.26          0.88         1.21 o                         
  -2  -7   8         33.96         35.51         2.35 o                         
  -1  -7   8          0.07          0.61         1.04 o                         
   0  -7   8         19.25         12.71         2.23 o                         
   1  -7   8         57.97         57.91         2.94 o                         
   2  -7   8          2.73          3.65         1.04 o                         
   3  -7   8         29.00         26.40         1.80 o                         
   4  -7   8          2.95          1.72         1.04 o                         
   5  -7   8          6.69          7.77         1.48 o                         
   6  -7   8          1.24          1.30         1.29 o                         
   7  -7   8          0.10          0.19         1.40 o                         
   8  -7   8          5.75          6.13         2.36 o                         
  -5  -6   8         98.35        118.00         6.69 o                         
  -4  -6   8         28.14         21.69         2.02 o                         
  -3  -6   8         52.20         51.06         2.57 o                         
  -2  -6   8        124.20        135.55         3.64 o                         
  -1  -6   8          6.48          5.52         1.15 o                         
   0  -6   8          1.63          1.19         0.81 o                         
   1  -6   8         38.29         35.19         2.36 o                         
   2  -6   8          0.44          0.74         0.97 o                         
   3  -6   8          4.05          2.97         0.97 o                         
   4  -6   8          0.97          2.53         1.04 o                         
   5  -6   8          1.73          2.84         1.15 o                         
   6  -6   8          0.01         -1.00         1.15 o                         
   7  -6   8         10.04         13.47         2.36 o                         
   8  -6   8          6.51          4.36         4.18 o                         
  -5  -5   8          7.91          5.19         1.49 o                         
  -4  -5   8          3.63          2.19         1.21 o                         
  -3  -5   8          6.70          7.90         1.37 o                         
  -2  -5   8        410.80        420.20         7.62 o                         
  -1  -5   8         27.62         24.54         1.70 o                         
   0  -5   8         17.27         17.08         2.15 o                         
   1  -5   8        178.68        182.68         3.20 o                         
   2  -5   8          4.79          2.04         0.97 o                         
   3  -5   8         46.01         44.79         2.02 o                         
   4  -5   8          3.22          3.04         1.04 o                         
   5  -5   8         78.59         94.92         2.95 o                         
   6  -5   8          3.36          4.52         1.21 o                         
   7  -5   8         30.88         31.10         2.94 o                         
   8  -5   8         44.07         48.58         3.90 o                         
  -6  -4   8          0.60          0.80         1.37 o                         
  -5  -4   8          1.16          2.29         1.30 o                         
  -4  -4   8          0.88          0.10         1.04 o                         
  -3  -4   8          6.22          4.79         1.15 o                         
  -2  -4   8        686.01        663.98         9.76 o                         
  -1  -4   8          4.49          1.83         0.81 o                         
   0  -4   8         64.07         69.64         1.87 o                         
   1  -4   8         21.99         19.82         1.22 o                         
   2  -4   8          1.69          1.01         0.60 o                         
   3  -4   8        764.75        879.59        12.12 o                         
   4  -4   8         14.02         11.08         1.29 o                         
   5  -4   8         18.00         17.64         1.54 o                         
   6  -4   8          8.04          8.43         1.97 o                         
   7  -4   8          2.89          2.04         1.74 o                         
   8  -4   8        250.41        264.15        12.82 o                         
  -6  -3   8          3.78          4.65         1.75 o                         
  -5  -3   8          4.79          4.22         1.21 o                         
  -4  -3   8          0.95          1.32         1.04 o                         
  -3  -3   8          3.57          2.55         0.81 o                         
  -2  -3   8          1.73          0.63         0.71 o                         
  -1  -3   8         33.60         31.43         1.30 o                         
   0  -3   8         31.22         31.68         1.30 o                         
   1  -3   8         39.02         40.18         1.39 o                         
   2  -3   8         68.93         75.26         2.73 o                         
   3  -3   8         17.22         16.47         1.11 o                         
   4  -3   8        145.62        144.55         3.28 o                         
   5  -3   8         29.78         25.36         2.36 o                         
   6  -3   8          5.47          8.71         1.74 o                         
   7  -3   8         32.69         22.02         2.76 o                         
   8  -3   8        533.00        611.53        12.80 o                         
  -7  -2   8          0.02          0.00         1.43 o                         
  -6  -2   8         16.68         16.12         1.70 o                         
  -5  -2   8          0.69          0.17         0.86 o                         
  -4  -2   8         47.41         44.51         1.99 o                         
  -3  -2   8          0.45          0.56         0.71 o                         
  -2  -2   8         41.21         39.32         1.70 o                         
  -1  -2   8         11.89         11.73         1.05 o                         
   0  -2   8        196.06        203.17         3.20 o                         
   1  -2   8         39.78         38.08         1.39 o                         
   2  -2   8          3.84          3.42         0.66 o                         
   3  -2   8         11.60          9.17         0.89 o                         
   4  -2   8          1.60          0.93         0.97 o                         
   5  -2   8         26.74         24.88         2.36 o                         
   6  -2   8          0.36          0.40         1.34 o                         
   7  -2   8         11.48          9.48         2.14 o                         
   8  -2   8         21.92         18.71         2.94 o                         
  -7  -1   8          1.59          0.08         1.34 o                         
  -6  -1   8          1.51          2.39         1.34 o                         
  -5  -1   8          0.86          1.07         0.86 o                         
  -4  -1   8          5.96          6.99         1.15 o                         
  -3  -1   8          2.77          2.23         0.81 o                         
  -2  -1   8         17.11         14.37         0.95 o                         
  -1  -1   8         24.71         26.36         1.23 o                         
   0  -1   8        329.70        342.94         4.59 o                         
   1  -1   8        213.79        202.03         3.20 o                         
   2  -1   8          1.34          1.87         0.60 o                         
   3  -1   8        239.17        234.95         4.42 o                         
   4  -1   8         10.43         10.43         1.29 o                         
   5  -1   8          4.07          5.26         1.29 o                         
   6  -1   8          0.13         -1.58         1.58 o                         
   7  -1   8          0.04          3.62         1.97 o                         
  -8   0   8          1.37          1.39         1.58 o                         
  -7   0   8         37.65         42.39         3.15 o                         
  -6   0   8        151.48        160.81         5.12 o                         
  -5   0   8         54.80         51.93         2.94 o                         
  -4   0   8       1301.67       1384.20        22.26 o                         
  -3   0   8        792.99        969.00        16.53 o                         
  -2   0   8       1382.98       1481.26        16.01 o                         
  -1   0   8          8.10          8.02         0.73 o                         
   0   0   8         13.60         12.71         0.89 o                         
   1   0   8          0.20          0.67         0.42 o                         
   2   0   8         13.09          9.85         0.76 o                         
   3   0   8        212.70        212.04         8.47 o                         
   4   0   8        104.49        107.70         4.10 o                         
   5   0   8          0.00         -0.20         1.04 o                         
   6   0   8         54.06         57.48         2.99 o                         
   7   0   8          6.97          7.35         2.14 o                         
  -8   1   8          0.29          0.48         1.34 o                         
  -7   1   8         41.40         42.17         3.15 o                         
  -6   1   8        145.55        138.87         9.20 o                         
  -5   1   8          4.29          2.79         1.18 o                         
  -4   1   8        111.19        112.77         2.86 o                         
  -3   1   8          0.11          0.84         0.71 o                         
  -2   1   8          4.77          5.05         0.81 o                         
  -1   1   8         27.05         24.88         1.43 o                         
   0   1   8          0.37          1.11         0.42 o                         
   1   1   8          3.25          2.84         0.66 o                         
   2   1   8          1.77          2.60         0.97 o                         
   3   1   8        790.28        877.38        12.22 o                         
   4   1   8         16.66         15.51         1.61 o                         
   5   1   8          0.03          0.74         1.29 o                         
   6   1   8          0.40          0.34         1.48 o                         
   7   1   8          0.10         -1.75         1.75 o                         
  -8   2   8          1.59          2.79         2.23 o                         
  -7   2   8         37.91         34.64         2.76 o                         
  -6   2   8          3.44          4.46         1.67 o                         
  -5   2   8          2.49          3.29         1.04 o                         
  -4   2   8         74.95         78.04         2.53 o                         
  -3   2   8          9.44         14.72         1.29 o                         
  -2   2   8         26.07         27.61         1.70 o                         
  -1   2   8          0.50          0.37         0.64 o                         
   0   2   8         34.63         33.38         1.31 o                         
   1   2   8          6.50          5.92         0.81 o                         
   2   2   8         53.60         56.71         2.46 o                         
   3   2   8          0.63         -1.05         1.05 o                         
   4   2   8          1.28          2.23         1.29 o                         
   5   2   8          5.69          4.46         2.23 o                         
   6   2   8          0.51         -1.39         1.97 o                         
  -8   3   8         17.75         17.04         2.36 o                         
  -7   3   8          0.11          1.11         1.34 o                         
  -6   3   8         42.30         38.10         2.35 o                         
  -5   3   8         23.07         26.40         4.12 o                         
  -4   3   8         67.28         77.68         3.50 o                         
  -3   3   8          0.59         -0.84         0.99 o                         
  -2   3   8          4.81          2.95         0.81 o                         
  -1   3   8         31.76         31.78         2.23 o                         
   0   3   8         22.16         18.27         1.01 o                         
   1   3   8         24.92         23.39         1.54 o                         
   2   3   8          0.20         -0.19         1.14 o                         
   3   3   8         37.47         34.94         2.76 o                         
   4   3   8          6.39          8.11         1.97 o                         
   5   3   8         27.25         27.38         2.57 o                         
   6   3   8          1.88          2.81         2.02 o                         
  -8   4   8        119.92        129.52         4.91 o                         
  -7   4   8          0.36         -0.37         0.97 o                         
  -6   4   8         33.50         40.71         2.45 o                         
  -5   4   8          9.42         11.06         1.48 o                         
  -4   4   8        586.69        559.07         8.79 o                         
  -3   4   8         41.52         34.08         2.02 o                         
  -2   4   8         28.89         32.54         2.44 o                         
  -1   4   8         35.71         30.47         2.41 o                         
   0   4   8         94.20         84.02         2.43 o                         
   1   4   8         51.09         49.53         2.29 o                         
   2   4   8         21.96         15.89         2.36 o                         
   3   4   8          1.89          0.37         1.29 o                         
   4   4   8         45.90         45.89         2.90 o                         
   5   4   8          0.12         -0.26         2.16 o                         
  -8   5   8          0.54          0.40         1.34 o                         
  -7   5   8          2.05          2.97         1.29 o                         
  -6   5   8         11.70         10.50         1.97 o                         
  -5   5   8         10.86         11.93         1.61 o                         
  -4   5   8        197.45        154.51         3.74 o                         
  -3   5   8         24.70         18.23         1.48 o                         
  -2   5   8        211.76        203.01         4.26 o                         
  -1   5   8         24.98         24.23         2.02 o                         
   0   5   8         44.93         46.02         3.15 o                         
   1   5   8       1326.50       1470.89        24.24 o                         
   2   5   8        334.78        368.55         6.97 o                         
   3   5   8        805.90        890.24        15.56 o                         
   4   5   8         15.72         13.75         2.25 o                         
  -8   6   8          0.05          1.56         1.29 o                         
  -7   6   8         11.12         10.31         1.61 o                         
  -6   6   8          0.13         -0.11         1.29 o                         
  -5   6   8         13.20         10.35         1.61 o                         
  -4   6   8          2.02          1.37         1.04 o                         
  -3   6   8         17.33         18.84         2.65 o                         
  -2   6   8         19.28         18.27         1.70 o                         
  -1   6   8         78.67         75.02         5.02 o                         
   0   6   8          5.65          4.46         1.58 o                         
   1   6   8         41.14         39.64         3.15 o                         
   2   6   8         29.15         30.40         3.15 o                         
   3   6   8         23.92         17.23         2.35 o                         
  -7   7   8          4.45          6.58         2.08 o                         
  -6   7   8          0.16          1.63         1.37 o                         
  -5   7   8          0.90          0.61         1.15 o                         
  -4   7   8         20.26         18.89         2.02 o                         
  -3   7   8         18.19         20.44         1.93 o                         
  -2   7   8          1.76          1.67         1.58 o                         
  -1   7   8          0.43          0.84         1.58 o                         
   0   7   8         42.29         36.82         3.15 o                         
   1   7   8         23.25         23.46         3.15 o                         
   2   7   8         17.57         17.85         2.76 o                         
  -7   8   8         91.01         99.55         4.42 o                         
  -6   8   8          0.29          0.20         1.37 o                         
  -5   8   8         74.98         66.29         5.64 o                         
  -4   8   8         23.19         20.70         2.13 o                         
  -3   8   8         39.86         49.78         4.74 o                         
  -2   8   8          0.33         -1.58         1.58 o                         
  -1   8   8         46.85         42.23         6.97 o                         
   0   8   8         33.80         30.58         3.15 o                         
   1   8   8          1.36          0.41         2.14 o                         
  -5   9   8          0.34          0.84         1.43 o                         
  -4   9   8        318.04        408.35         9.83 o                         
  -3   9   8        185.37        213.45         6.89 o                         
  -2   9   8          6.56          5.29         2.36 o                         
  -1   9   8          0.71          1.17         2.14 o                         
   1 -10   9          5.88          3.41         1.95 o                         
   2 -10   9          1.51          4.12         3.07 o                         
   3 -10   9         36.84         37.08         3.15 o                         
   4 -10   9         13.32         15.85         2.54 o                         
   5 -10   9         11.86         10.68         2.36 o                         
  -1  -9   9          0.53         -1.34         1.34 o                         
   0  -9   9          2.42          4.33         1.74 o                         
   1  -9   9         20.91         18.68         4.46 o                         
   2  -9   9         12.94         11.71         3.07 o                         
   3  -9   9          0.10          0.31         1.74 o                         
   4  -9   9         11.74         11.61         2.14 o                         
   5  -9   9        715.92        936.79        13.94 o                         
   6  -9   9         67.10         77.60         3.54 o                         
  -2  -8   9         10.62          9.40         2.14 o                         
  -1  -8   9          2.92          2.91         1.74 o                         
   0  -8   9         27.53         26.04         2.54 o                         
   1  -8   9         13.97         12.84         2.79 o                         
   2  -8   9         17.10         15.33         1.97 o                         
   3  -8   9         26.89         23.74         8.08 o                         
   4  -8   9         83.32         80.57         5.44 o                         
   5  -8   9        306.07        367.77         8.93 o                         
   6  -8   9          8.26          7.46         2.28 o                         
   7  -8   9          4.17          3.30         1.48 o                         
  -3  -7   9          0.07          2.95         1.61 o                         
  -2  -7   9         16.43         15.76         2.27 o                         
  -1  -7   9         29.48         35.68        11.98 o                         
   0  -7   9         11.32          9.38         1.74 o                         
   1  -7   9         19.35         18.79         2.14 o                         
   2  -7   9         14.47         11.01         1.74 o                         
   3  -7   9          2.67          2.73         1.15 o                         
   4  -7   9         14.16         17.44         1.70 o                         
   5  -7   9         35.63         36.66         3.58 o                         
   6  -7   9          1.27          2.11         1.37 o                         
   7  -7   9          0.56          0.28         1.97 o                         
  -4  -6   9         35.15         39.14         3.97 o                         
  -3  -6   9          3.70          3.39         1.48 o                         
  -2  -6   9         15.56         12.04         1.92 o                         
  -1  -6   9          8.14          6.13         1.15 o                         
   0  -6   9          0.00         -0.93         0.93 o                         
   1  -6   9          0.47          1.11         1.18 o                         
   2  -6   9         24.16         20.98         2.80 o                         
   3  -6   9         16.86         19.92         2.14 o                         
   4  -6   9          8.48          8.61         1.37 o                         
   5  -6   9          0.21          1.17         1.15 o                         
   6  -6   9         10.77          8.99         1.73 o                         
   7  -6   9          4.87          3.07         1.97 o                         
  -5  -5   9         19.18         25.76         3.18 o                         
  -4  -5   9         16.95         19.82         1.93 o                         
  -3  -5   9         15.34         14.49         1.70 o                         
  -2  -5   9        176.74        141.98         3.84 o                         
  -1  -5   9         69.88         64.04         2.57 o                         
   0  -5   9        340.20        325.76         5.68 o                         
   1  -5   9         21.13         22.27         1.61 o                         
   2  -5   9         12.79         12.33         1.29 o                         
   3  -5   9         26.20         25.14         2.38 o                         
   4  -5   9          2.70          1.34         1.15 o                         
   5  -5   9         75.83         81.59         2.95 o                         
   6  -5   9          0.28         -0.84         1.58 o                         
   7  -5   9          5.97          7.52         2.36 o                         
   8  -5   9         19.49         18.95         3.90 o                         
  -5  -4   9          4.08          1.21         1.21 o                         
  -4  -4   9         38.26         30.73         2.12 o                         
  -3  -4   9         10.37          9.03         1.37 o                         
  -2  -4   9        301.51        307.59         5.68 o                         
  -1  -4   9         16.81         16.89         1.48 o                         
   0  -4   9          1.73         -0.42         0.82 o                         
   1  -4   9         82.95         89.15         2.23 o                         
   2  -4   9          6.05          4.92         0.97 o                         
   3  -4   9        335.15        368.51         6.32 o                         
   4  -4   9         16.17         17.41         1.48 o                         
   5  -4   9        111.20        107.62         4.12 o                         
   6  -4   9         58.61         55.34         3.73 o                         
   7  -4   9         32.95         34.80         3.33 o                         
  -6  -3   9         17.11         17.81         2.88 o                         
  -5  -3   9          8.33          5.47         1.37 o                         
  -4  -3   9          0.78          1.32         1.04 o                         
  -3  -3   9         10.68          8.23         1.15 o                         
  -2  -3   9          7.19          6.12         1.04 o                         
  -1  -3   9          8.97          8.84         1.15 o                         
   0  -3   9         41.15         42.20         1.59 o                         
   1  -3   9         29.55         28.71         1.45 o                         
   2  -3   9         64.17         63.15         1.80 o                         
   3  -3   9          1.74          0.80         0.81 o                         
   4  -3   9         37.66         34.76         3.59 o                         
   5  -3   9         12.33         12.15         1.97 o                         
   6  -3   9          8.12          5.57         1.97 o                         
   7  -3   9          0.02          2.29         1.74 o                         
  -6  -2   9         12.42          9.90         1.95 o                         
  -5  -2   9         38.43         33.86         2.66 o                         
  -4  -2   9         63.19         56.16         2.21 o                         
  -3  -2   9         41.84         47.64         2.09 o                         
  -2  -2   9        173.11        176.74         5.27 o                         
  -1  -2   9          4.12          2.17         0.73 o                         
   0  -2   9          2.59          2.29         0.66 o                         
   1  -2   9          6.24          6.66         0.84 o                         
   2  -2   9         13.08         14.00         1.02 o                         
   3  -2   9          7.48          6.89         0.95 o                         
   4  -2   9          0.07         -0.56         1.18 o                         
   5  -2   9         62.71         60.65         3.33 o                         
   6  -2   9          2.28          0.84         3.62 o                         
   7  -2   9          0.08         -0.87         1.74 o                         
  -7  -1   9         38.69         50.27         6.13 o                         
  -6  -1   9          9.13         11.15         2.14 o                         
  -5  -1   9         26.23         25.74         2.54 o                         
  -4  -1   9         12.19         13.03         1.76 o                         
  -3  -1   9          2.85          2.49         0.86 o                         
  -2  -1   9       1275.19       1359.53        15.11 o                         
  -1  -1   9         12.43         13.41         1.32 o                         
   0  -1   9          6.85          9.74         1.04 o                         
   1  -1   9        352.83        385.60         6.52 o                         
   2  -1   9         57.48         54.54         1.69 o                         
   3  -1   9         41.99         37.55         2.02 o                         
   4  -1   9          0.57         -0.19         0.97 o                         
   5  -1   9          4.74          2.31         1.37 o                         
   6  -1   9          3.91          2.23         1.74 o                         
   7  -1   9          2.62          6.13         1.97 o                         
  -7   0   9          1.97          2.29         1.95 o                         
  -6   0   9          0.21          0.00         1.34 o                         
  -5   0   9          0.04          0.64         1.34 o                         
  -4   0   9          5.59          4.68         1.34 o                         
  -3   0   9         35.60         44.27         1.56 o                         
  -2   0   9       2544.91       2779.99        29.12 o                         
  -1   0   9        140.29        141.11         2.77 o                         
   0   0   9        267.77        274.69         4.09 o                         
   1   0   9          1.52          1.27         0.60 o                         
   2   0   9         10.17          9.29         1.29 o                         
   3   0   9        149.49        152.85         3.74 o                         
   4   0   9         64.35         61.42         3.31 o                         
   5   0   9        121.92        122.97         3.74 o                         
   6   0   9          1.36          0.87         2.23 o                         
   7   0   9          1.77          1.67         2.79 o                         
  -7   1   9         15.92         14.51         2.36 o                         
  -6   1   9          0.15         -0.08         1.34 o                         
  -5   1   9         35.29         31.29         2.68 o                         
  -4   1   9          0.87          0.56         0.71 o                         
  -3   1   9         77.30         81.32         2.53 o                         
  -2   1   9          4.86          3.72         0.97 o                         
  -1   1   9          2.22          2.84         0.60 o                         
   0   1   9          4.13          3.80         0.66 o                         
   1   1   9         47.67         45.60         1.72 o                         
   2   1   9         27.30         23.98         1.70 o                         
   3   1   9        114.48        116.24         3.32 o                         
   4   1   9          2.27          0.56         1.15 o                         
   5   1   9          9.34          7.54         1.70 o                         
   6   1   9         36.64         39.27         2.78 o                         
  -8   2   9          0.98          0.00         1.67 o                         
  -7   2   9         12.05         10.33         2.14 o                         
  -6   2   9        120.50        126.13         4.52 o                         
  -5   2   9          0.12         -0.56         1.67 o                         
  -4   2   9          1.22          0.56         0.79 o                         
  -3   2   9          0.29         -0.21         0.71 o                         
  -2   2   9          1.12          0.70         0.71 o                         
  -1   2   9          0.01          0.07         0.80 o                         
   0   2   9          0.00          0.22         0.66 o                         
   1   2   9          6.97          8.48         1.34 o                         
   2   2   9          7.52          7.35         1.29 o                         
   3   2   9          0.74          1.78         1.15 o                         
   4   2   9          1.23          1.86         1.29 o                         
   5   2   9         24.34         23.26         2.35 o                         
   6   2   9          0.08          0.20         2.14 o                         
  -8   3   9         14.36         16.45         2.36 o                         
  -7   3   9         50.92         62.70         4.18 o                         
  -6   3   9          1.53          0.56         1.34 o                         
  -5   3   9         19.78         25.65         2.24 o                         
  -4   3   9         76.40         70.00         2.67 o                         
  -3   3   9          0.01         -0.71         0.71 o                         
  -2   3   9         20.16         20.76         1.81 o                         
  -1   3   9          8.78          9.73         1.15 o                         
   0   3   9         88.01         82.79         3.75 o                         
   1   3   9         42.66         40.22         2.09 o                         
   2   3   9          4.55          2.12         1.15 o                         
   3   3   9         81.86         84.33         3.11 o                         
   4   3   9          8.14          7.61         1.62 o                         
   5   3   9          0.04         -0.53         1.54 o                         
  -7   4   9         69.51         99.58         4.34 o                         
  -6   4   9         40.11         38.28         2.57 o                         
  -5   4   9          0.02          0.93         0.97 o                         
  -4   4   9        228.98        206.72         4.60 o                         
  -3   4   9        123.38        117.62         3.42 o                         
  -2   4   9        367.71        330.63         6.22 o                         
  -1   4   9         14.25         15.33         1.97 o                         
   0   4   9          4.17          4.18         1.58 o                         
   1   4   9          0.00          0.42         0.91 o                         
   2   4   9         40.56         44.74         2.62 o                         
   3   4   9        189.42        202.58         4.90 o                         
   4   4   9         77.20         89.51        10.03 o                         
  -7   5   9         10.53         13.10         4.01 o                         
  -6   5   9         17.85         20.55         2.02 o                         
  -5   5   9          1.17          0.61         1.15 o                         
  -4   5   9         11.16          9.94         1.48 o                         
  -3   5   9          0.01          0.56         0.97 o                         
  -2   5   9          5.97         10.52         1.48 o                         
  -1   5   9         24.20         22.06         3.62 o                         
   0   5   9          0.41         -1.34         1.34 o                         
   1   5   9          3.27         -0.74         1.74 o                         
   2   5   9          6.17          1.67         2.79 o                         
   3   5   9        908.08       1023.13        18.95 o                         
  -7   6   9         30.08         30.92         2.56 o                         
  -6   6   9          2.86          5.92         1.48 o                         
  -5   6   9          1.42          1.39         1.15 o                         
  -4   6   9         37.04         35.09         4.20 o                         
  -3   6   9         15.69         16.16         1.71 o                         
  -2   6   9         38.92         39.92         6.69 o                         
  -1   6   9          2.47          2.66         1.74 o                         
   0   6   9          0.30         -1.39         1.58 o                         
   1   6   9          0.51         -1.95         1.95 o                         
   2   6   9          6.46          8.64         2.36 o                         
  -6   7   9          4.98          1.93         1.48 o                         
  -5   7   9          8.48          8.89         1.96 o                         
  -4   7   9         79.81         74.36         3.19 o                         
  -3   7   9         14.06         16.00         3.90 o                         
  -2   7   9          1.03         -0.84         1.58 o                         
  -1   7   9         94.46         89.23         4.34 o                         
   0   7   9          3.88          4.31         2.14 o                         
   1   7   9          0.14          0.00         2.23 o                         
  -5   8   9          0.00         -1.21         1.21 o                         
  -4   8   9          1.65          4.05         2.14 o                         
  -3   8   9         37.04         40.69         3.55 o                         
  -2   8   9          9.25          9.55         4.46 o                         
  -1   8   9         23.96         21.04         5.29 o                         
   1  -9  10          5.35          5.13         3.62 o                         
   2  -9  10         73.68         75.37         4.12 o                         
   3  -9  10          9.99         10.23         2.14 o                         
   4  -9  10          3.94          1.39         1.97 o                         
   5  -9  10        396.97        508.40        12.71 o                         
  -1  -8  10          0.00         -0.80         1.34 o                         
   0  -8  10         40.47         40.07         8.64 o                         
   1  -8  10          0.07          0.56         1.34 o                         
   2  -8  10          8.44          7.25         1.97 o                         
   3  -8  10         43.93         46.11         3.34 o                         
   4  -8  10          0.27         -1.31         1.37 o                         
   5  -8  10         49.68         52.18         2.99 o                         
   6  -8  10          0.03         -0.64         1.48 o                         
  -2  -7  10         16.47         10.80         3.34 o                         
  -1  -7  10         42.50         37.95         7.80 o                         
   0  -7  10        106.78        102.35         6.69 o                         
   1  -7  10          3.73          5.88         2.23 o                         
   2  -7  10          2.25          2.23         1.58 o                         
   3  -7  10         28.23         28.43         2.25 o                         
   4  -7  10          0.02         -0.45         1.15 o                         
   5  -7  10          2.77          4.29         1.48 o                         
   6  -7  10          0.72          0.80         1.37 o                         
  -3  -6  10          0.21          0.91         1.23 o                         
  -2  -6  10          1.09          0.12         1.42 o                         
  -1  -6  10          2.14          3.83         1.27 o                         
   0  -6  10        117.67        117.76         9.75 o                         
   1  -6  10         12.57         11.24         2.79 o                         
   2  -6  10          0.85          3.90         1.34 o                         
   3  -6  10         62.66         71.13         2.78 o                         
   4  -6  10          3.39          2.12         1.15 o                         
   5  -6  10          0.33          0.50         1.15 o                         
   6  -6  10          2.54          3.90         3.07 o                         
   7  -6  10         14.91         17.84         2.76 o                         
  -4  -5  10          2.59          4.66         1.37 o                         
  -3  -5  10          4.68          7.89         1.43 o                         
  -2  -5  10          1.42          3.96         1.15 o                         
  -1  -5  10          5.81          4.00         1.04 o                         
   0  -5  10        550.55        554.62        11.06 o                         
   1  -5  10         35.98         34.45         7.25 o                         
   2  -5  10          3.14          3.75         1.04 o                         
   3  -5  10         33.17         33.29         2.13 o                         
   4  -5  10          3.01          2.40         1.35 o                         
   5  -5  10        236.27        280.74         7.09 o                         
   6  -5  10          9.76          7.95         2.14 o                         
   7  -5  10          5.82          1.11         2.23 o                         
  -5  -4  10         16.63         16.25         1.88 o                         
  -4  -4  10          3.35          4.18         1.37 o                         
  -3  -4  10          4.59          5.73         1.37 o                         
  -2  -4  10          5.35          4.42         1.09 o                         
  -1  -4  10          0.94          0.25         1.04 o                         
   0  -4  10         35.77         30.03         2.91 o                         
   1  -4  10         12.87          9.51         1.11 o                         
   2  -4  10         31.10         29.65         2.92 o                         
   3  -4  10          1.50         -0.19         0.97 o                         
   4  -4  10         36.89         34.50         2.13 o                         
   5  -4  10         83.38         75.32         3.73 o                         
   6  -4  10         47.46         42.52         3.33 o                         
   7  -4  10         21.60         15.98         4.74 o                         
  -5  -3  10          2.25          5.14         1.74 o                         
  -4  -3  10         19.71         20.54         1.88 o                         
  -3  -3  10          0.57          0.39         0.86 o                         
  -2  -3  10         10.38         10.74         1.87 o                         
  -1  -3  10         12.72         13.43         1.48 o                         
   0  -3  10         27.70         26.48         1.45 o                         
   1  -3  10          5.13          4.18         0.84 o                         
   2  -3  10         93.58        101.76         2.74 o                         
   3  -3  10         10.54         11.07         1.56 o                         
   4  -3  10          0.13          0.28         1.18 o                         
   5  -3  10          8.65          9.78         3.07 o                         
   6  -3  10          0.04         -1.58         1.58 o                         
   7  -3  10          6.20          4.61         2.14 o                         
  -6  -2  10          3.84          4.77         2.23 o                         
  -5  -2  10          2.84          2.72         1.43 o                         
  -4  -2  10         19.81         14.35         1.70 o                         
  -3  -2  10         11.80          9.71         1.37 o                         
  -2  -2  10         64.48         62.08         2.21 o                         
  -1  -2  10         10.85          7.83         0.89 o                         
   0  -2  10          1.96          1.08         0.76 o                         
   1  -2  10         21.48         18.81         1.33 o                         
   2  -2  10         85.37         87.02         2.35 o                         
   3  -2  10         57.96         54.48         2.35 o                         
   4  -2  10          0.79          2.23         1.34 o                         
   5  -2  10         77.58         83.08         4.12 o                         
   6  -2  10          2.27          4.21         2.14 o                         
  -6  -1  10          5.11          4.46         2.79 o                         
  -5  -1  10         33.96         35.48         4.74 o                         
  -4  -1  10        118.55        118.26         4.52 o                         
  -3  -1  10         76.70         80.49         3.33 o                         
  -2  -1  10        464.32        493.05         7.68 o                         
  -1  -1  10        511.86        547.82         7.40 o                         
   0  -1  10       1101.72       1218.47        17.68 o                         
   1  -1  10         69.71         78.44         2.08 o                         
   2  -1  10         11.87          9.80         1.02 o                         
   3  -1  10          7.45          6.30         1.29 o                         
   4  -1  10         10.32          8.73         1.48 o                         
   5  -1  10         25.39         24.96         2.76 o                         
   6  -1  10         23.46         27.23         2.94 o                         
  -7   0  10          3.44          1.67         2.23 o                         
  -6   0  10          0.02         -1.11         1.34 o                         
  -5   0  10         46.21         46.75         3.33 o                         
  -4   0  10        153.07        166.23         5.31 o                         
  -3   0  10          3.14          1.11         1.00 o                         
  -2   0  10        194.15        211.29         4.37 o                         
  -1   0  10          1.35          1.32         0.72 o                         
   0   0  10         84.69         82.02         3.06 o                         
   1   0  10          9.41          8.43         0.95 o                         
   2   0  10          1.45          1.93         1.04 o                         
   3   0  10          0.90         -0.97         0.97 o                         
   4   0  10          1.15          1.49         1.29 o                         
   5   0  10        366.30        397.41         7.50 o                         
   6   0  10         28.16         26.97         3.62 o                         
  -7   1  10          0.13          0.48         1.34 o                         
  -6   1  10          0.03         -0.24         1.34 o                         
  -5   1  10         37.34         43.63         3.62 o                         
  -4   1  10          9.70         12.44         2.14 o                         
  -3   1  10          5.13          7.67         1.21 o                         
  -2   1  10         44.65         42.10         2.09 o                         
  -1   1  10         19.09         21.51         1.70 o                         
   0   1  10         35.53         33.13         1.37 o                         
   1   1  10          0.64          1.76         0.86 o                         
   2   1  10          2.62          2.68         1.15 o                         
   3   1  10          1.61          2.45         1.21 o                         
   4   1  10          2.75          4.07         1.75 o                         
   5   1  10          7.90          7.97         1.70 o                         
  -7   2  10          7.34          6.41         1.97 o                         
  -6   2  10          8.95          8.43         1.97 o                         
  -5   2  10          1.41          0.88         1.34 o                         
  -4   2  10          3.29          3.29         1.04 o                         
  -3   2  10         14.28         14.82         1.48 o                         
  -2   2  10          7.37          8.79         1.37 o                         
  -1   2  10          1.54         -0.16         0.81 o                         
   0   2  10         13.55         11.15         1.97 o                         
   1   2  10          9.40          8.87         1.21 o                         
   2   2  10         30.94         29.56         2.50 o                         
   3   2  10          0.16         -0.89         1.21 o                         
   4   2  10          4.97          6.69         1.62 o                         
   5   2  10         18.89         21.87         2.21 o                         
  -7   3  10        346.99        420.13         9.85 o                         
  -6   3  10        196.30        223.07         6.49 o                         
  -5   3  10          1.59          3.04         1.04 o                         
  -4   3  10         63.90         72.38         2.74 o                         
  -3   3  10          1.02          1.67         1.04 o                         
  -2   3  10        281.05        281.62         5.45 o                         
  -1   3  10         28.85         28.96         5.02 o                         
   0   3  10         12.55         11.53         2.51 o                         
   1   3  10         29.01         24.20         2.25 o                         
   2   3  10         61.28         59.99         4.38 o                         
   3   3  10         56.72         54.43         4.91 o                         
   4   3  10          0.05          0.64         1.48 o                         
  -7   4  10         74.11         74.40         6.41 o                         
  -6   4  10          4.98          6.35         1.59 o                         
  -5   4  10          0.75         -0.10         1.04 o                         
  -4   4  10         34.58         31.70         4.61 o                         
  -3   4  10          4.97          1.62         1.04 o                         
  -2   4  10        302.38        270.64         5.41 o                         
  -1   4  10         46.96         40.59         3.33 o                         
   0   4  10        165.91        151.51         5.29 o                         
   1   4  10          3.66          3.34         2.51 o                         
   2   4  10         25.46         24.63         3.90 o                         
   3   4  10        445.15        490.98         8.65 o                         
  -6   5  10          0.63          0.33         1.15 o                         
  -5   5  10         16.38         21.44         2.43 o                         
  -4   5  10          0.11         -1.04         1.04 o                         
  -3   5  10         15.40         14.68         1.61 o                         
  -2   5  10          0.62         -0.56         1.34 o                         
  -1   5  10         16.53         15.51         2.54 o                         
   0   5  10         21.46         19.25         3.07 o                         
   1   5  10         33.10         29.47         3.34 o                         
   2   5  10          0.25          1.01         4.18 o                         
  -6   6  10         44.70         39.53         3.67 o                         
  -5   6  10         16.80         22.64         3.33 o                         
  -4   6  10          0.01          0.56         1.31 o                         
  -3   6  10          0.03          0.33         1.15 o                         
  -2   6  10          4.73          3.90         2.79 o                         
  -1   6  10         28.12         24.43         2.94 o                         
   0   6  10          0.64          1.11         1.97 o                         
   1   6  10          0.93          3.75         2.14 o                         
  -5   7  10        122.69        131.37         4.26 o                         
  -4   7  10          3.16          3.04         1.77 o                         
  -3   7  10         61.44         62.44         4.34 o                         
  -2   7  10         60.17         58.52         4.34 o                         
  -1   7  10          9.03         10.35         3.62 o                         
   0   7  10          0.11         -0.56         2.79 o                         
   0  -8  11          5.22          3.34         2.51 o                         
   1  -8  11         14.80         18.07         7.25 o                         
   2  -8  11         17.84         16.43         5.29 o                         
   3  -8  11          4.34          7.52         1.97 o                         
   4  -8  11          4.13          3.96         1.74 o                         
  -1  -7  11         13.15         12.73         2.14 o                         
   0  -7  11         14.14         10.01         3.07 o                         
   1  -7  11         12.37         11.63         2.14 o                         
   2  -7  11          8.04          5.57         1.74 o                         
   3  -7  11          0.06         -0.48         1.39 o                         
   4  -7  11          7.03          7.67         1.70 o                         
   5  -7  11          0.99         -0.60         1.37 o                         
  -2  -6  11          9.51         11.63         1.86 o                         
  -1  -6  11         11.99          9.18         1.95 o                         
   0  -6  11         35.96         18.56         2.14 o                         
   1  -6  11         39.10         28.81         2.54 o                         
   2  -6  11        215.06        234.02         6.97 o                         
   3  -6  11          0.03         -0.67         1.15 o                         
   4  -6  11          4.70          4.42         1.48 o                         
   5  -6  11          2.49          0.84         1.97 o                         
   6  -6  11          0.40         -0.43         1.74 o                         
  -3  -5  11          4.84          2.79         1.37 o                         
  -2  -5  11         15.88         14.67         1.70 o                         
  -1  -5  11          5.14          4.62         1.37 o                         
   0  -5  11        168.73        165.81         5.12 o                         
   1  -5  11          5.84          4.79         2.23 o                         
   2  -5  11         43.03         43.47         4.20 o                         
   3  -5  11         17.11         15.21         1.61 o                         
   4  -5  11          0.18          1.84         1.15 o                         
   5  -5  11         95.57        110.98         4.73 o                         
   6  -5  11          3.15          5.02         1.97 o                         
  -4  -4  11          8.37          8.78         1.54 o                         
  -3  -4  11          5.23          3.88         1.21 o                         
  -2  -4  11          2.90          1.32         1.04 o                         
  -1  -4  11          6.80          3.29         1.17 o                         
   0  -4  11         18.14         18.96         1.70 o                         
   1  -4  11          5.23          5.83         1.50 o                         
   2  -4  11         22.97         21.51         1.70 o                         
   3  -4  11         26.86         24.50         2.89 o                         
   4  -4  11         37.30         36.09         3.34 o                         
   5  -4  11          8.21          9.16         2.14 o                         
   6  -4  11         15.29         17.01         3.07 o                         
  -5  -3  11         23.83         23.74         2.79 o                         
  -4  -3  11         12.46          8.09         1.85 o                         
  -3  -3  11         20.99         15.71         1.70 o                         
  -2  -3  11         12.24          9.58         1.37 o                         
  -1  -3  11         15.01         13.84         1.48 o                         
   0  -3  11        142.89        156.36         4.26 o                         
   1  -3  11          1.11          1.26         0.89 o                         
   2  -3  11          0.22          0.16         0.81 o                         
   3  -3  11          1.00         -0.56         1.58 o                         
   4  -3  11          9.46         10.85         1.97 o                         
   5  -3  11          4.98          6.13         1.97 o                         
   6  -3  11          1.38          1.67         1.97 o                         
  -5  -2  11         65.14         85.00         4.28 o                         
  -4  -2  11          6.72          7.72         1.74 o                         
  -3  -2  11          2.39          1.95         1.43 o                         
  -2  -2  11         23.99         25.01         1.88 o                         
  -1  -2  11         16.56         16.05         1.54 o                         
   0  -2  11        305.50        318.63         7.13 o                         
   1  -2  11          0.58         -0.76         0.76 o                         
   2  -2  11          4.12          3.34         0.95 o                         
   3  -2  11        108.40        122.44         4.52 o                         
   4  -2  11         42.59         46.41         3.33 o                         
   5  -2  11         11.15         12.92         2.36 o                         
   6  -2  11          0.32          0.45         1.95 o                         
  -5  -1  11          0.01          2.54         1.74 o                         
  -4  -1  11          2.34          1.25         1.43 o                         
  -3  -1  11          2.59          3.18         1.34 o                         
  -2  -1  11          3.20          3.76         2.79 o                         
  -1  -1  11         30.24         33.73         1.64 o                         
   0  -1  11       1773.75       2092.73        30.92 o                         
   1  -1  11        185.54        202.36         3.67 o                         
   2  -1  11        255.64        250.70         5.13 o                         
   3  -1  11          0.01         -1.04         1.04 o                         
   4  -1  11          6.89          5.85         1.97 o                         
   5  -1  11         38.61         28.88         3.07 o                         
  -6   0  11          0.11         -0.07         1.43 o                         
  -5   0  11         32.22         41.14         7.25 o                         
  -4   0  11          0.04         -0.80         1.34 o                         
  -3   0  11         29.70         28.56         2.54 o                         
  -2   0  11          0.00         -0.33         0.74 o                         
  -1   0  11         21.07         22.93         1.76 o                         
   0   0  11         70.69         65.95         2.13 o                         
   1   0  11          1.85          1.01         1.04 o                         
   2   0  11          0.05         -0.50         1.15 o                         
   3   0  11          3.60          3.16         1.29 o                         
   4   0  11         15.67         14.47         1.80 o                         
   5   0  11         42.59         40.06         3.33 o                         
  -6   1  11          0.32         -0.40         1.34 o                         
  -5   1  11         22.82         24.72         2.94 o                         
  -4   1  11        103.09        116.04         4.52 o                         
  -3   1  11          0.03          0.21         0.86 o                         
  -2   1  11          1.05          1.82         1.04 o                         
  -1   1  11         12.31         10.27         1.37 o                         
   0   1  11          5.36          4.90         1.15 o                         
   1   1  11          2.41          2.09         1.02 o                         
   2   1  11          0.15          0.71         1.21 o                         
   3   1  11          0.87         -0.93         1.29 o                         
   4   1  11          1.89          1.07         1.48 o                         
  -6   2  11          1.02          2.23         1.67 o                         
  -5   2  11         28.27         31.73         3.90 o                         
  -4   2  11          5.35          6.47         1.85 o                         
  -3   2  11         11.03         12.75         1.54 o                         
  -2   2  11        117.32        117.58         3.51 o                         
  -1   2  11          8.05          9.57         1.37 o                         
   0   2  11          3.68          3.78         1.74 o                         
   1   2  11          0.12          1.39         1.58 o                         
   2   2  11         25.22         23.99         1.96 o                         
   3   2  11          6.37          6.37         1.62 o                         
   4   2  11          0.65         -0.21         1.48 o                         
  -6   3  11         38.16         40.10         4.46 o                         
  -5   3  11        152.14        211.37         6.49 o                         
  -4   3  11          4.40          2.34         1.21 o                         
  -3   3  11          0.08          1.56         1.15 o                         
  -2   3  11         52.23         37.08         2.21 o                         
  -1   3  11         65.86         63.48         3.73 o                         
   0   3  11        276.75        269.14        13.91 o                         
   1   3  11          0.00          1.11         2.51 o                         
   2   3  11          0.11         -1.36         2.23 o                         
   3   3  11          0.67          0.87         1.76 o                         
  -6   4  11         12.90          9.71         2.14 o                         
  -5   4  11          2.13         -0.28         1.15 o                         
  -4   4  11         24.29         24.73         2.28 o                         
  -3   4  11          1.44          0.06         1.15 o                         
  -2   4  11         18.25         15.89         2.36 o                         
  -1   4  11          1.60          4.68         1.85 o                         
   0   4  11          4.45          2.17         1.74 o                         
   1   4  11          7.07         10.62         2.36 o                         
   2   4  11          1.64         -1.11         1.97 o                         
  -5   5  11         19.30         22.37         2.21 o                         
  -4   5  11          3.88          5.44         1.48 o                         
  -3   5  11          2.09          2.73         1.21 o                         
  -2   5  11         32.66         33.68         3.62 o                         
  -1   5  11         15.97         14.49         2.54 o                         
   0   5  11         30.29         31.77         3.33 o                         
   1   5  11          0.30          0.28         1.97 o                         
  -4   6  11          0.09         -0.22         1.15 o                         
  -3   6  11         11.55         12.19         2.54 o                         
  -2   6  11         21.96         22.04         3.07 o                         
  -1   6  11          5.91          9.73         2.54 o                         
   1  -7  12          0.00         -0.21         1.95 o                         
   2  -7  12         12.88         11.83         2.14 o                         
   3  -7  12          3.10          2.85         1.95 o                         
  -1  -6  12          6.17          8.72         2.51 o                         
   0  -6  12          2.73          6.07         1.74 o                         
   1  -6  12          2.10          0.00         1.58 o                         
   2  -6  12        279.96        300.65         9.47 o                         
   3  -6  12         40.62         39.95         3.15 o                         
   4  -6  12          4.38          4.76         1.48 o                         
  -2  -5  12          1.04          1.35         1.21 o                         
  -1  -5  12          2.77          2.79         1.58 o                         
   0  -5  12          7.24          8.55         3.34 o                         
   1  -5  12          7.94          6.25         1.74 o                         
   2  -5  12         67.08         70.11         3.33 o                         
   3  -5  12          1.76          2.16         1.21 o                         
   4  -5  12          8.08          9.51         1.97 o                         
   5  -5  12          1.09          1.67         1.97 o                         
  -3  -4  12          3.24          4.10         1.37 o                         
  -2  -4  12         12.01         11.42         1.54 o                         
  -1  -4  12          4.53          3.72         1.29 o                         
   0  -4  12          0.44          0.84         1.18 o                         
   1  -4  12         17.20         19.90         2.14 o                         
   2  -4  12         17.88         16.67         1.70 o                         
   3  -4  12          1.79          1.67         1.58 o                         
   4  -4  12         26.45         32.89         3.15 o                         
   5  -4  12          1.45          1.67         1.97 o                         
  -4  -3  12          0.98          2.23         2.23 o                         
  -3  -3  12          0.43         -0.08         1.39 o                         
  -2  -3  12         32.14         29.19         2.09 o                         
  -1  -3  12         17.99         17.88         1.80 o                         
   0  -3  12         50.01         48.11         2.45 o                         
   1  -3  12         16.46         18.18         1.70 o                         
   2  -3  12         11.82          7.82         1.57 o                         
   3  -3  12          7.13          8.08         1.97 o                         
   4  -3  12         12.83         12.82         2.79 o                         
   5  -3  12         17.04         14.58         2.36 o                         
  -4  -2  12         11.71         11.34         2.14 o                         
  -3  -2  12         26.33         28.71         5.29 o                         
  -2  -2  12         59.04         57.41         3.48 o                         
  -1  -2  12         52.66         52.17         4.13 o                         
   0  -2  12         72.67         64.52         2.41 o                         
   1  -2  12        200.13        210.54         3.95 o                         
   2  -2  12        528.64        589.66        11.62 o                         
   3  -2  12         92.55        101.72         4.34 o                         
   4  -2  12          7.37          6.69         2.14 o                         
   5  -2  12          7.40          5.22         2.23 o                         
  -4  -1  12          0.02         -0.07         1.43 o                         
  -3  -1  12         45.36         48.99         3.33 o                         
  -2  -1  12         86.47         95.28         4.12 o                         
  -1  -1  12          0.30          1.39         1.43 o                         
   0  -1  12        143.80        153.63         4.24 o                         
   1  -1  12          0.69          1.25         1.21 o                         
   2  -1  12        254.56        269.13         5.45 o                         
   3  -1  12          0.47          1.67         1.58 o                         
   4  -1  12          8.14         11.70         2.14 o                         
  -5   0  12          2.35          3.34         1.74 o                         
  -4   0  12          1.27         -0.80         1.34 o                         
  -3   0  12         31.52         32.51         2.94 o                         
  -2   0  12         20.85         19.42         2.27 o                         
  -1   0  12          4.10          1.46         1.09 o                         
   0   0  12         11.91          9.25         1.50 o                         
   1   0  12         18.29         17.70         1.80 o                         
   2   0  12         15.30         14.88         1.88 o                         
   3   0  12          3.13          3.77         1.74 o                         
   4   0  12          0.22         -0.19         1.74 o                         
  -5   1  12         37.43         46.04         3.73 o                         
  -4   1  12          0.14          1.81         1.67 o                         
  -3   1  12          0.37          2.44         2.51 o                         
  -2   1  12          3.33          5.42         1.21 o                         
  -1   1  12          3.40          3.56         1.36 o                         
   0   1  12          0.02         -0.72         1.34 o                         
   1   1  12          1.62          3.10         2.23 o                         
   2   1  12          7.02          5.12         1.60 o                         
   3   1  12          2.07          0.64         1.48 o                         
  -5   2  12        202.22        241.77         7.06 o                         
  -4   2  12        185.31        207.53         6.97 o                         
  -3   2  12          8.53         11.22         1.59 o                         
  -2   2  12         31.69         37.68         4.52 o                         
  -1   2  12          0.32          0.42         1.43 o                         
   0   2  12         56.37         46.62         3.55 o                         
   1   2  12          8.16          8.25         2.79 o                         
   2   2  12          3.23          3.70         2.14 o                         
   3   2  12         12.66         12.90         1.96 o                         
  -5   3  12        141.29        180.32         6.27 o                         
  -4   3  12         30.29         42.46         2.80 o                         
  -3   3  12          1.11          3.16         1.24 o                         
  -2   3  12         42.00         39.63         4.46 o                         
  -1   3  12          0.47          1.18         1.74 o                         
   0   3  12        238.10        231.42         9.20 o                         
   1   3  12         49.40         50.07         3.94 o                         
   2   3  12        109.23         99.49        10.59 o                         
  -4   4  12          0.82          0.67         1.16 o                         
  -3   4  12         21.00         25.01         3.56 o                         
  -2   4  12          0.15          0.56         1.74 o                         
  -1   4  12         10.59         10.62         2.36 o                         
   0   4  12         11.82         11.18         2.79 o                         
  -3   5  12         24.36         31.21         4.46 o                         
  -2   5  12          0.13         -0.81         1.74 o                         
   0  -5  13          3.86          2.97         1.74 o                         
   1  -5  13          2.00          0.84         1.58 o                         
   2  -5  13         12.66          9.09         1.74 o                         
  -1  -4  13          3.06          3.34         1.58 o                         
   0  -4  13          0.45         -1.34         1.34 o                         
   1  -4  13          1.86          1.11         1.95 o                         
   2  -4  13         55.40         54.25        10.03 o                         
   3  -4  13          0.19         -1.58         1.58 o                         
  -2  -3  13          6.31          5.20         1.74 o                         
  -1  -3  13          1.06          1.27         1.21 o                         
   0  -3  13         11.83         10.48         1.74 o                         
   1  -3  13         21.54         18.73         2.14 o                         
   2  -3  13         25.71         20.20         2.36 o                         
   3  -3  13          1.04          4.74         1.97 o                         
  -3  -2  13          9.92          7.80         2.79 o                         
  -2  -2  13          4.62          6.69         1.85 o                         
  -1  -2  13          3.79          2.37         1.67 o                         
   0  -2  13         12.63         12.68         1.70 o                         
   1  -2  13         18.46         15.94         3.07 o                         
   2  -2  13        810.74        943.81        19.79 o                         
   3  -2  13        135.58        155.01         5.52 o                         
  -3  -1  13         37.41         42.26         3.33 o                         
  -2  -1  13          0.01         -1.05         1.43 o                         
  -1  -1  13         22.62         18.70         3.07 o                         
   0  -1  13          0.84          1.96         1.21 o                         
   1  -1  13          1.58          0.20         1.37 o                         
   2  -1  13        137.04        130.80         6.13 o                         
   3  -1  13          0.19         -0.84         1.58 o                         
  -3   0  13         19.18         16.28         3.34 o                         
  -2   0  13         53.62         58.72         3.61 o                         
  -1   0  13          0.31          1.19         1.21 o                         
   0   0  13          3.37          1.11         2.51 o                         
   1   0  13         18.39         13.66         2.36 o                         
   2   0  13          6.06          8.88         2.79 o                         
  -3   1  13          3.18          4.12         1.85 o                         
  -2   1  13         11.59          8.93         1.62 o                         
  -1   1  13          5.60          7.25         1.85 o                         
   0   1  13         66.49         75.15         4.12 o                         
   1   1  13          6.17          5.93         2.23 o                         
   2   1  13          0.17          1.11         2.79 o                         
  -3   2  13        175.97        239.43        10.59 o                         
  -2   2  13          7.19          8.01         2.14 o                         
  -1   2  13          0.01          2.12         1.95 o                         
   0   2  13          0.77          0.06         1.74 o                         
   1   2  13         18.02         18.39         3.90 o                         
  -2   3  13         12.46          9.47         2.79 o                         
  -1   3  13          1.24         -1.67         2.23 o                         
                                                                                
