# Supplementary material for: Synthesis and crystal structures of two purpurin derivatives: 1,4-dihy­droxy-2-propoxyanthra­quinone and 2-but­oxy-1,4-di­hydroxy­anthra­quinone
Source: Acta Crystallogr E Crystallogr Commun. 2017 Oct 20;73(Pt 11):1687–91. doi: 10.1107/S2056989017014724 (PMC5683491; doi:10.1107/S2056989017014724)
Supplement: Supplementary file 4 [file e-73-01687-2sup3.hkl]

data_2                                                                          
_shelx_title ' eb652_a.res in P2(1)/n'                                          
_shelx_refln_list_code          4                                               
_shelx_F_calc_maximum      357.06                                               
_exptl_crystal_F_000      1312.00                                               
_reflns_d_resolution_high  0.7772                                               
                                                                                
loop_                                                                           
 _space_group_symop_operation_xyz                                               
 'x, y, z'                                                                      
 '-x+1/2, y+1/2, -z+1/2'                                                        
 '-x, -y, -z'                                                                   
 'x-1/2, -y-1/2, z-1/2'                                                         
                                                                                
_cell_length_a     4.7730                                                       
_cell_length_b    44.2717                                                       
_cell_length_c    13.8074                                                       
_cell_angle_alpha  90.000                                                       
_cell_angle_beta   95.164                                                       
_cell_angle_gamma  90.000                                                       
                                                                                
_shelx_F_squared_multiplier     1.000                                           
                                                                                
loop_                                                                           
 _refln_index_h                                                                 
 _refln_index_k                                                                 
 _refln_index_l                                                                 
 _refln_F_squared_calc                                                          
 _refln_F_squared_meas                                                          
 _refln_F_squared_sigma                                                         
 _refln_observed_status                                                         
   2   0   0      13505.55      13474.12       734.65 o                         
   4   0   0         15.09          1.68        22.41 o                         
   6   0   0        257.26        257.72        62.74 o                         
   1   1   0          0.15         -2.53         5.01 o                         
   2   1   0        231.75        284.35        16.75 o                         
   3   1   0       4402.16       4928.67       191.30 o                         
   4   1   0        176.48        179.57        20.06 o                         
   5   1   0         80.14         85.54        33.68 o                         
   6   1   0        369.04        469.10        61.45 o                         
   1   2   0        311.04        348.74        17.86 o                         
   2   2   0         12.90         20.69         8.80 o                         
   3   2   0       1846.31       1959.33        76.96 o                         
   4   2   0         11.70         20.77        13.37 o                         
   5   2   0          0.14         26.31        26.77 o                         
   6   2   0        129.36        148.98        40.77 o                         
   1   3   0       1678.56       1571.61        71.19 o                         
   2   3   0        370.68        406.13        20.67 o                         
   3   3   0       4427.06       4792.55       199.40 o                         
   4   3   0        129.00        105.37        18.37 o                         
   5   3   0       1301.33       1340.66        88.91 o                         
   6   3   0        125.08        131.01        39.79 o                         
   0   4   0       2218.10       2260.28       144.40 o                         
   1   4   0         38.10         12.81         6.59 o                         
   2   4   0        296.93        339.27        20.02 o                         
   3   4   0        850.07        979.12        44.03 o                         
   4   4   0          5.26          1.18        13.05 o                         
   5   4   0        246.14        224.72        33.14 o                         
   6   4   0         60.99        101.08        39.52 o                         
   1   5   0       2720.91       2637.24       118.00 o                         
   2   5   0       2650.56       2738.99       114.36 o                         
   3   5   0        144.42        157.73        13.44 o                         
   4   5   0        146.36        132.65        16.06 o                         
   5   5   0        888.67        858.41        56.61 o                         
   6   5   0          0.57        -33.61        33.61 o                         
   0   6   0         78.66         72.73        14.32 o                         
   1   6   0       4973.82       4538.99       202.40 o                         
   2   6   0        334.50        423.41        21.36 o                         
   3   6   0        420.91        434.23        23.41 o                         
   4   6   0         78.04         54.86        14.25 o                         
   5   6   0         94.25         91.95        26.59 o                         
   6   6   0         52.39         21.29        57.22 o                         
   1   7   0        234.80        233.27        18.67 o                         
   2   7   0          0.25         31.44         9.59 o                         
   3   7   0        153.45        183.77        14.11 o                         
   4   7   0         22.04         -3.03        13.29 o                         
   5   7   0        157.93        131.98        28.52 o                         
   6   7   0         64.36         78.15        37.10 o                         
   0   8   0      18422.48      18171.65      1142.87 o                         
   1   8   0      13537.15      12875.64       494.53 o                         
   2   8   0       8894.61       9228.67       380.58 o                         
   3   8   0       1101.55       1175.50        52.30 o                         
   4   8   0        137.55        108.78        16.04 o                         
   5   8   0          0.00         -8.21        24.12 o                         
   6   8   0          3.74          7.94        60.22 o                         
   1   9   0         74.76        102.48        11.31 o                         
   2   9   0        147.14        209.69        13.44 o                         
   3   9   0        289.31        325.15        24.70 o                         
   4   9   0         22.28         13.63        13.53 o                         
   5   9   0         68.87         75.64        25.88 o                         
   6   9   0          1.10        -19.28        35.38 o                         
   0  10   0        630.65        557.29        38.14 o                         
   1  10   0      12775.67      11717.92       449.32 o                         
   2  10   0       1380.12       1544.43        65.41 o                         
   3  10   0        221.57        283.24        20.03 o                         
   4  10   0         22.95         19.45        13.83 o                         
   5  10   0          5.08          7.18        24.43 o                         
   6  10   0          8.31         27.98        37.50 o                         
   1  11   0        226.62        194.64        10.75 o                         
   2  11   0       1549.76       1724.79        78.40 o                         
   3  11   0       2753.33       2936.21       146.20 o                         
   4  11   0          0.51         22.39        14.02 o                         
   5  11   0        337.70        298.95        33.07 o                         
   6  11   0         58.70        -39.91        82.48 o                         
   0  12   0      31358.20      31477.62      1978.41 o                         
   1  12   0         12.80         -6.43         6.43 o                         
   2  12   0       1027.84       1085.68        47.58 o                         
   3  12   0        205.38        187.33        15.80 o                         
   4  12   0          3.35          4.40        13.77 o                         
   5  12   0         23.78         47.16        25.27 o                         
   1  13   0        336.24        330.79        16.68 o                         
   2  13   0       4662.81       5007.55       207.38 o                         
   3  13   0         25.01         42.05        15.95 o                         
   4  13   0         28.36         44.41        15.26 o                         
   5  13   0         63.78         52.38        24.90 o                         
   0  14   0        306.44        341.78        26.62 o                         
   1  14   0       1303.70       1309.16        51.74 o                         
   2  14   0        837.04        895.75        51.44 o                         
   3  14   0        199.08        227.34        22.31 o                         
   4  14   0         11.89          2.12        14.28 o                         
   5  14   0         34.11         21.44        24.61 o                         
   1  15   0       2609.03       2487.46        97.01 o                         
   2  15   0       1518.64       1640.24        75.69 o                         
   3  15   0         72.77        104.80        19.38 o                         
   4  15   0        137.87        130.54        23.83 o                         
   5  15   0          7.06         26.90        24.78 o                         
   0  16   0        585.49        594.89        42.50 o                         
   1  16   0        107.31        133.60         9.21 o                         
   2  16   0        763.51        821.02        37.57 o                         
   3  16   0        399.12        466.20        25.67 o                         
   4  16   0         86.84         56.58        15.56 o                         
   5  16   0         94.98         76.07        37.85 o                         
   1  17   0        872.55        846.10        34.91 o                         
   2  17   0        312.73        339.22        21.37 o                         
   3  17   0        230.91        262.62        19.93 o                         
   4  17   0          0.83         23.37        15.09 o                         
   5  17   0         13.43        -23.06        23.06 o                         
   0  18   0        202.80        237.01        21.48 o                         
   1  18   0         20.83          4.77         8.94 o                         
   2  18   0        565.79        717.88        49.03 o                         
   3  18   0       1042.85       1072.01        53.15 o                         
   4  18   0         53.74         94.82        21.13 o                         
   5  18   0          6.55         13.01        24.69 o                         
   1  19   0       1077.42       1245.63        57.84 o                         
   2  19   0        168.11        152.35        11.32 o                         
   3  19   0        211.78        194.97        17.65 o                         
   4  19   0         10.17        -11.92        14.21 o                         
   5  19   0         22.51        -13.15        23.65 o                         
   0  20   0       1648.07       1798.06       116.75 o                         
   1  20   0         24.26         20.96         8.42 o                         
   2  20   0          1.74          7.13         7.72 o                         
   3  20   0       2587.22       2619.80       143.19 o                         
   4  20   0          0.24         20.10        17.12 o                         
   5  20   0          3.51         -4.50        23.98 o                         
   1  21   0        436.96        500.13        39.37 o                         
   2  21   0        673.62        675.02        36.71 o                         
   3  21   0        286.54        281.80        19.61 o                         
   4  21   0         32.32         50.36        15.97 o                         
   5  21   0         58.84         71.10        24.63 o                         
   0  22   0       1338.65       1647.02       107.54 o                         
   1  22   0       1008.65       1020.73        49.68 o                         
   2  22   0         16.94          9.96        10.20 o                         
   3  22   0       2722.37       2676.32       113.89 o                         
   4  22   0         29.19         57.23        16.62 o                         
   5  22   0          1.53         16.62        22.08 o                         
   1  23   0        129.91        159.55        12.89 o                         
   2  23   0         16.98         -3.38         8.09 o                         
   3  23   0         30.24         33.58        13.71 o                         
   4  23   0        404.40        462.62        32.43 o                         
   5  23   0         74.38         88.55        23.80 o                         
   0  24   0       1018.29       1111.21        74.76 o                         
   1  24   0        156.91        216.58        20.23 o                         
   2  24   0       1531.98       1461.60        60.28 o                         
   3  24   0       1884.42       1941.13       107.12 o                         
   4  24   0        511.02        501.44        33.97 o                         
   5  24   0        143.66        174.52        27.73 o                         
   1  25   0        206.60        195.51        14.80 o                         
   2  25   0          0.00          7.17         8.11 o                         
   3  25   0       1261.01       1297.33        76.60 o                         
   4  25   0          0.29          8.86        16.05 o                         
   5  25   0         36.40         35.56        22.68 o                         
   0  26   0        301.66        340.70        67.76 o                         
   1  26   0        770.09        800.70        47.34 o                         
   2  26   0        244.30        230.79        14.81 o                         
   3  26   0        251.62        255.30        24.00 o                         
   4  26   0          8.40        -16.30        16.30 o                         
   5  26   0         43.52         21.97        23.68 o                         
   1  27   0       2573.48       2727.60       136.50 o                         
   2  27   0       1182.32       1119.70        60.78 o                         
   3  27   0        387.26        402.13        29.23 o                         
   4  27   0        118.12         81.41        18.35 o                         
   5  27   0          2.17          1.18        22.64 o                         
   0  28   0       4717.54       4963.44       316.72 o                         
   1  28   0         46.31         71.10        26.00 o                         
   2  28   0        221.50        225.25        19.82 o                         
   3  28   0       1013.06       1099.74        58.17 o                         
   4  28   0         10.66         39.73        17.13 o                         
   5  28   0         16.07         18.28        28.96 o                         
   1  29   0        752.21        811.24        68.74 o                         
   2  29   0        176.76        180.61        13.44 o                         
   3  29   0        935.73        899.56        60.26 o                         
   4  29   0         96.58         64.40        19.83 o                         
   5  29   0        125.89        187.96        32.01 o                         
   0  30   0       1053.61       1323.43        89.10 o                         
   1  30   0         48.74         50.04        13.44 o                         
   2  30   0         69.96        102.04        12.87 o                         
   3  30   0        818.31        901.97        82.18 o                         
   4  30   0         17.87         33.28        19.27 o                         
   5  30   0         24.55         41.86        26.53 o                         
   1  31   0          5.54          0.87        12.46 o                         
   2  31   0         24.83         39.86        11.31 o                         
   3  31   0         11.68         18.53        15.65 o                         
   4  31   0        226.80        256.05        36.51 o                         
   5  31   0          2.41         11.63        27.22 o                         
   0  32   0       1958.52       1997.06       131.85 o                         
   1  32   0        109.17         93.71        15.67 o                         
   2  32   0          0.14          3.57        15.46 o                         
   3  32   0          0.44        -12.80        15.18 o                         
   4  32   0          5.81         -6.09        20.95 o                         
   5  32   0          1.60         25.47        28.07 o                         
   1  33   0        262.48        255.87        22.40 o                         
   2  33   0         30.12         40.97        11.84 o                         
   3  33   0         64.88         57.16        18.69 o                         
   4  33   0          0.44         38.83        23.38 o                         
   0  34   0          3.75        -12.36        16.34 o                         
   1  34   0        260.10        269.64        25.98 o                         
   2  34   0          8.85          3.54        11.92 o                         
   3  34   0         28.99         35.48        16.51 o                         
   4  34   0          7.29         -3.01        22.51 o                         
   1  35   0        293.86        286.30        24.89 o                         
   2  35   0          1.63         15.70        13.27 o                         
   3  35   0         11.84         30.87        21.72 o                         
   4  35   0         89.04         70.69        24.59 o                         
   0  36   0          0.10         13.07        18.14 o                         
   1  36   0        257.68        273.11        21.48 o                         
   2  36   0         39.82         35.20        13.78 o                         
   3  36   0          9.75         10.16        19.93 o                         
   4  36   0          0.14         17.73        23.88 o                         
   1  37   0       1971.82       1935.61        92.59 o                         
   2  37   0        115.76         89.60        16.24 o                         
   3  37   0        154.05        104.04        22.40 o                         
   4  37   0        193.14        186.42        33.53 o                         
   0  38   0        148.08        148.64        25.81 o                         
   1  38   0        228.07        212.30        19.80 o                         
   2  38   0         71.11         69.49        15.67 o                         
   3  38   0         86.43         85.71        22.32 o                         
   4  38   0          3.90         14.89        28.03 o                         
   1  39   0         85.96         80.14        15.95 o                         
   2  39   0        197.33        203.47        21.02 o                         
   3  39   0          4.90        -19.71        22.06 o                         
   4  39   0          0.61         24.22        28.91 o                         
   0  40   0       2181.95       2430.20       159.75 o                         
   1  40   0        598.81        598.87        35.57 o                         
   2  40   0        179.67        152.39        19.10 o                         
   3  40   0         93.34         92.48        24.39 o                         
   4  40   0          1.05          9.10        37.06 o                         
   1  41   0        241.62        225.43        26.58 o                         
   2  41   0          2.17         14.73        15.20 o                         
   3  41   0          7.24        -20.27        20.27 o                         
   4  41   0         37.37          9.20        29.69 o                         
   0  42   0       1172.35       1211.39        90.61 o                         
   1  42   0         32.73         53.35        16.99 o                         
   2  42   0        246.26        226.63        43.14 o                         
   3  42   0         49.32         51.51        23.08 o                         
   4  42   0          4.49         18.79        31.16 o                         
   1  43   0          7.84         41.91        22.61 o                         
   2  43   0          1.11         38.74        21.31 o                         
   3  43   0        110.65         82.40        24.52 o                         
   0  44   0        693.37        781.33        65.49 o                         
   1  44   0         79.26         58.55        18.25 o                         
   2  44   0         95.81         56.62        22.54 o                         
   3  44   0        118.80        126.15        25.93 o                         
   1  45   0         10.35         10.53        17.03 o                         
   2  45   0         19.85         42.04        22.82 o                         
   3  45   0         17.88         -6.58        22.92 o                         
   0  46   0        139.19        223.92        36.05 o                         
   1  46   0          0.66         -8.88        17.39 o                         
   2  46   0          0.12        -16.85        24.92 o                         
   3  46   0        294.68        299.38        34.26 o                         
   1  47   0          0.05          8.82        19.20 o                         
   2  47   0          1.65         -2.69        24.17 o                         
   3  47   0        195.61        221.44        32.91 o                         
   0  48   0        124.54        145.21        41.44 o                         
   1  48   0         49.00         63.51        20.26 o                         
   2  48   0        454.13        522.12        66.45 o                         
   3  48   0        243.48        218.11        33.12 o                         
   1  49   0         27.50         24.40        20.55 o                         
   2  49   0          7.85          2.42        24.25 o                         
   3  49   0        155.82        154.74        46.79 o                         
   0  50   0        691.01        628.83        76.67 o                         
   1  50   0          5.61         40.56        21.80 o                         
   2  50   0          1.30         29.59        26.40 o                         
   1  51   0         21.47         43.31        22.29 o                         
   2  51   0        104.13        112.20        29.36 o                         
   0  52   0        363.32        316.37        42.67 o                         
   1  52   0          0.32         -2.95        22.54 o                         
   2  52   0          0.12        -25.29        25.97 o                         
   1  53   0          5.84        -22.26        22.26 o                         
   2  53   0          0.02          2.94        28.85 o                         
   0  54   0        232.97        208.24        42.37 o                         
   1  54   0         23.82        -24.49        24.49 o                         
   1  55   0          0.39         -5.17        23.96 o                         
   0  56   0         47.05         51.93        35.33 o                         
   1  56   0         10.80        -13.42        28.38 o                         
  -5   0   1        108.44        108.60        33.19 o                         
  -3   0   1        871.37        906.26        54.28 o                         
  -1   0   1       2403.58       2241.88       123.39 o                         
   1   0   1        490.41        463.22        28.23 o                         
   3   0   1        762.15        777.13        46.83 o                         
   5   0   1       2671.36       3505.83       282.22 o                         
  -6   1   1        344.83        293.47        52.42 o                         
  -5   1   1        563.30        530.54        37.93 o                         
  -4   1   1         18.22         28.15        15.37 o                         
  -3   1   1        563.77        504.83        31.78 o                         
  -2   1   1          2.76         35.16         8.48 o                         
  -1   1   1        379.50        378.39        17.90 o                         
   0   1   1       8559.64       7193.97       295.89 o                         
   1   1   1       1563.64       1386.13        54.47 o                         
   2   1   1       1780.60       1937.90        76.21 o                         
   3   1   1         97.95         79.33        14.08 o                         
   4   1   1          3.76         10.03        12.75 o                         
   5   1   1       2581.29       3140.27       181.42 o                         
   6   1   1         17.43         34.63        36.06 o                         
  -6   2   1         89.43         83.05        37.54 o                         
  -5   2   1         89.15         55.42        28.21 o                         
  -4   2   1         25.74          0.20        15.64 o                         
  -3   2   1        873.64        890.25        40.86 o                         
  -2   2   1          2.84         -8.40         8.71 o                         
  -1   2   1       1939.76       1833.65        76.65 o                         
   0   2   1      24877.72      22440.52       922.62 o                         
   1   2   1       2750.61       2536.55        99.04 o                         
   2   2   1         11.13         13.93        12.51 o                         
   3   2   1         23.90          7.74        12.59 o                         
   4   2   1        159.14        130.84        23.77 o                         
   5   2   1        971.90       1044.02        88.46 o                         
   6   2   1        129.09        128.92        39.16 o                         
  -6   3   1         20.74         92.34        42.87 o                         
  -5   3   1        119.67        134.06        24.52 o                         
  -4   3   1         27.54         36.39        16.22 o                         
  -3   3   1          0.28          9.34         9.35 o                         
  -2   3   1        148.99        158.22        11.42 o                         
  -1   3   1       1695.21       1691.21        70.79 o                         
   0   3   1       1188.27       1132.44        43.74 o                         
   1   3   1        139.79        135.81         8.43 o                         
   2   3   1       3877.27       4040.78       156.81 o                         
   3   3   1        766.20        837.98        35.50 o                         
   4   3   1         18.34         33.75        13.45 o                         
   5   3   1        661.85        686.92        53.16 o                         
   6   3   1          5.25         -2.21        35.64 o                         
  -6   4   1        407.41        473.89        60.20 o                         
  -5   4   1        222.62        201.83        27.02 o                         
  -4   4   1          4.61         12.45        13.31 o                         
  -3   4   1       2720.84       2770.84       116.67 o                         
  -2   4   1        309.07        336.88        17.94 o                         
  -1   4   1        539.63        543.69        24.45 o                         
   0   4   1       1972.00       1733.74        71.61 o                         
   1   4   1        659.29        569.85        23.78 o                         
   2   4   1        507.06        558.62        24.46 o                         
   3   4   1          7.94          5.13         7.84 o                         
   4   4   1        167.89        142.49        16.26 o                         
   5   4   1         11.62         46.82        27.86 o                         
   6   4   1          1.52        -33.92        33.92 o                         
  -6   5   1         63.98        118.13        61.53 o                         
  -5   5   1          3.23         42.33        23.31 o                         
  -4   5   1         65.21         75.49        14.80 o                         
  -3   5   1        226.09        241.88        21.32 o                         
  -2   5   1        178.27        239.51        15.87 o                         
  -1   5   1        426.92        426.11        19.98 o                         
   0   5   1       2612.59       2490.84        96.17 o                         
   1   5   1         31.04         32.81         9.11 o                         
   2   5   1         13.33         24.13        10.56 o                         
   3   5   1         66.91         69.43         9.27 o                         
   4   5   1        152.43        135.56        16.03 o                         
   5   5   1         84.81         51.07        34.61 o                         
   6   5   1         49.59        -26.24        33.84 o                         
  -6   6   1         42.81        138.97        40.40 o                         
  -5   6   1          0.13          0.20        24.22 o                         
  -4   6   1        123.52         97.13        14.91 o                         
  -3   6   1         55.51         35.25        10.47 o                         
  -2   6   1        590.58        589.08        27.69 o                         
  -1   6   1      27973.58      27016.09      1110.59 o                         
   0   6   1      20847.51      19562.79       804.67 o                         
   1   6   1        404.81        503.26        24.04 o                         
   2   6   1        731.43        805.00        33.43 o                         
   3   6   1          5.29          6.65         9.44 o                         
   4   6   1          0.77         -7.62        12.92 o                         
   5   6   1        161.88        135.01        54.73 o                         
   6   6   1          7.24         33.47        36.33 o                         
  -6   7   1        440.83        444.02        52.41 o                         
  -5   7   1          2.55         -8.69        21.86 o                         
  -4   7   1         97.36         74.54        15.01 o                         
  -3   7   1       2040.91       2183.66        93.16 o                         
  -2   7   1       1288.26       1364.53        58.42 o                         
  -1   7   1         18.22         52.05        10.79 o                         
   0   7   1       1464.34       1320.36        55.28 o                         
   1   7   1       1070.06        958.14        38.13 o                         
   2   7   1        456.10        590.05        30.98 o                         
   3   7   1       1549.04       1598.65        69.02 o                         
   4   7   1         21.72         27.81        13.88 o                         
   5   7   1        685.71        689.86        56.61 o                         
   6   7   1         32.97          5.74        34.36 o                         
  -6   8   1         33.32        113.50        38.62 o                         
  -5   8   1          1.15         19.18        25.93 o                         
  -4   8   1         87.62         61.90        14.63 o                         
  -3   8   1         62.92         61.14        17.30 o                         
  -2   8   1        258.17        430.59        24.86 o                         
  -1   8   1        797.65        762.70        33.85 o                         
   0   8   1       3423.59       3169.84       130.95 o                         
   1   8   1        823.23        782.91        32.27 o                         
   2   8   1        191.28        201.34        11.75 o                         
   3   8   1        106.69        141.30        13.20 o                         
   4   8   1         58.12         46.01        15.80 o                         
   5   8   1         25.16        -16.37        51.27 o                         
   6   8   1         60.35        -15.44        52.58 o                         
  -6   9   1        179.12        143.83        40.09 o                         
  -5   9   1         58.12         73.35        27.04 o                         
  -4   9   1        454.21        447.77        26.90 o                         
  -3   9   1          3.69         -8.94         9.90 o                         
  -2   9   1        400.32        392.05        20.32 o                         
  -1   9   1         49.53         30.75         7.53 o                         
   0   9   1       5115.00       4813.62       198.31 o                         
   1   9   1        433.78        379.69        16.89 o                         
   2   9   1          8.53         -0.17         6.41 o                         
   3   9   1        712.14        803.20        39.16 o                         
   4   9   1         12.87         -8.20        14.73 o                         
   5   9   1         43.41         62.80        27.90 o                         
  -6  10   1        557.30        599.38        59.76 o                         
  -5  10   1         80.90         72.54        36.52 o                         
  -4  10   1         61.68         69.29        18.01 o                         
  -3  10   1          4.25          2.39        10.11 o                         
  -2  10   1       1429.38       1384.35        59.21 o                         
  -1  10   1       3070.39       3042.99       117.72 o                         
   0  10   1      11110.46      10779.01       443.86 o                         
   1  10   1         64.69         70.83         7.15 o                         
   2  10   1       2699.00       2685.55       104.51 o                         
   3  10   1       1761.16       1764.64        76.12 o                         
   4  10   1         26.04         42.28        13.86 o                         
   5  10   1        108.45        102.04        28.09 o                         
  -6  11   1          5.30        -23.07        37.25 o                         
  -5  11   1         33.33          2.29        24.69 o                         
  -4  11   1         22.40         22.24        15.73 o                         
  -3  11   1         21.32          6.36        11.66 o                         
  -2  11   1          8.29         42.66        12.42 o                         
  -1  11   1       3304.35       3138.71       129.87 o                         
   0  11   1      13545.95      13236.54       588.35 o                         
   1  11   1         41.96         30.16         6.60 o                         
   2  11   1       2707.12       2789.70       108.60 o                         
   3  11   1          3.80         22.99        10.43 o                         
   4  11   1        190.73        218.35        19.54 o                         
   5  11   1        139.32         87.62        27.78 o                         
  -6  12   1          7.71          6.65        87.81 o                         
  -5  12   1         11.04         38.35        25.27 o                         
  -4  12   1        227.86        245.19        20.80 o                         
  -3  12   1        415.06        420.21        32.19 o                         
  -2  12   1       2156.42       2160.32        91.22 o                         
  -1  12   1         16.23         25.65         6.59 o                         
   0  12   1       3743.88       3622.24       162.07 o                         
   1  12   1       1008.92        934.55        40.16 o                         
   2  12   1       2416.85       2644.19       102.76 o                         
   3  12   1       3757.13       3895.22       176.20 o                         
   4  12   1        203.66        193.58        18.19 o                         
   5  12   1        356.25        408.80        41.73 o                         
  -5  13   1          1.22        -24.63        24.63 o                         
  -4  13   1         84.43         62.65        15.65 o                         
  -3  13   1        377.91        335.07        20.51 o                         
  -2  13   1        531.73        697.42        32.36 o                         
  -1  13   1        579.95        670.01        27.92 o                         
   0  13   1       1347.84       1232.32        56.74 o                         
   1  13   1        324.20        393.97        22.52 o                         
   2  13   1        891.38        847.53        35.04 o                         
   3  13   1        634.10        784.48        50.52 o                         
   4  13   1          2.49         15.50        14.38 o                         
   5  13   1          0.05        -26.25        26.41 o                         
  -5  14   1         49.62         40.86        26.41 o                         
  -4  14   1        398.23        442.48        33.22 o                         
  -3  14   1        545.02        573.26        29.08 o                         
  -2  14   1          0.83         13.43        10.39 o                         
  -1  14   1         12.65          7.50         6.49 o                         
   0  14   1        348.13        364.89        19.54 o                         
   1  14   1         20.12         13.84         6.33 o                         
   2  14   1        272.04        271.95        14.63 o                         
   3  14   1        666.53        689.77        33.84 o                         
   4  14   1          1.42          8.34        13.90 o                         
   5  14   1         29.70         25.04        27.84 o                         
  -5  15   1          0.85        -20.51        23.53 o                         
  -4  15   1        147.38        132.13        18.42 o                         
  -3  15   1        106.28         96.25        12.85 o                         
  -2  15   1         53.38         69.84         9.83 o                         
  -1  15   1       2292.00       2094.53        81.66 o                         
   0  15   1       1877.13       1858.06        84.37 o                         
   1  15   1        800.62        771.57        38.59 o                         
   2  15   1       1050.75       1022.98        42.03 o                         
   3  15   1       1074.80       1119.70        50.90 o                         
   4  15   1         12.43         41.02        15.91 o                         
   5  15   1          0.32         34.44        26.39 o                         
  -5  16   1          6.68         10.14        24.94 o                         
  -4  16   1         70.00         19.24        16.67 o                         
  -3  16   1        238.19        244.52        17.54 o                         
  -2  16   1        177.44        213.11        23.21 o                         
  -1  16   1        123.57        149.68        11.06 o                         
   0  16   1         32.66         50.15         8.76 o                         
   1  16   1        362.54        376.14        17.47 o                         
   2  16   1          4.50         68.85         9.96 o                         
   3  16   1         18.32         23.21        11.15 o                         
   4  16   1         55.75         73.37        17.19 o                         
   5  16   1         21.12         45.26        27.57 o                         
  -5  17   1          2.25        -10.30        24.94 o                         
  -4  17   1          3.15         28.64        18.04 o                         
  -3  17   1         14.07          5.41        11.40 o                         
  -2  17   1        128.65        138.64        11.91 o                         
  -1  17   1        380.63        357.15        17.04 o                         
   0  17   1        740.67        712.96        34.77 o                         
   1  17   1        730.27        654.72        29.91 o                         
   2  17   1         37.91         77.14         8.51 o                         
   3  17   1         92.85         90.20        12.90 o                         
   4  17   1        108.02        114.73        18.71 o                         
   5  17   1         21.57         19.02        23.37 o                         
  -5  18   1         20.34        -24.61        24.61 o                         
  -4  18   1       1951.52       2200.08       103.69 o                         
  -3  18   1         11.59          0.45        11.18 o                         
  -2  18   1        210.79        241.37        21.37 o                         
  -1  18   1        737.41        752.02        30.97 o                         
   0  18   1         11.18         20.94         9.32 o                         
   1  18   1        610.93        662.55        33.03 o                         
   2  18   1         88.00         85.95         9.03 o                         
   3  18   1        196.31        186.38        15.57 o                         
   4  18   1         16.22         32.14        16.73 o                         
   5  18   1        101.18         20.54        29.19 o                         
  -5  19   1         75.63         25.20        25.39 o                         
  -4  19   1       1081.79       1101.49        65.55 o                         
  -3  19   1         41.63         45.43        13.20 o                         
  -2  19   1        192.02        257.29        20.33 o                         
  -1  19   1        211.49        224.71        13.50 o                         
   0  19   1         68.05         54.90         9.23 o                         
   1  19   1         21.53         25.02         7.52 o                         
   2  19   1       2607.87       2642.53       108.67 o                         
   3  19   1         26.11         27.61        11.38 o                         
   4  19   1          8.15         34.25        16.55 o                         
   5  19   1          3.97         -2.48        24.36 o                         
  -5  20   1          0.24        -25.44        25.44 o                         
  -4  20   1         19.02         10.00        16.48 o                         
  -3  20   1         56.78         67.52        13.96 o                         
  -2  20   1        331.58        339.99        17.33 o                         
  -1  20   1       4490.59       4627.91       190.88 o                         
   0  20   1        174.03        158.40        12.67 o                         
   1  20   1          8.14         13.47         7.46 o                         
   2  20   1          6.06          6.09         7.34 o                         
   3  20   1          1.84          5.18        11.48 o                         
   4  20   1        184.70        175.63        21.42 o                         
   5  20   1        327.00        274.49        30.44 o                         
  -5  21   1          9.90         20.65        25.91 o                         
  -4  21   1       1168.28       1307.11        75.94 o                         
  -3  21   1       1253.90       1298.40        62.86 o                         
  -2  21   1        260.17        314.39        21.98 o                         
  -1  21   1       1837.28       1987.73        91.05 o                         
   0  21   1         24.80         22.56        14.97 o                         
   1  21   1          8.80         22.47         9.71 o                         
   2  21   1        624.72        702.63        54.81 o                         
   3  21   1          0.66         -7.11        11.00 o                         
   4  21   1         79.92         65.73        20.53 o                         
   5  21   1        317.08        346.48        31.78 o                         
  -5  22   1         29.74         81.52        27.62 o                         
  -4  22   1         35.22         90.89        19.96 o                         
  -3  22   1        262.35        258.60        20.82 o                         
  -2  22   1         68.57         64.12        12.51 o                         
  -1  22   1        160.00        128.44        11.92 o                         
   0  22   1         67.66         78.10        17.25 o                         
   1  22   1          0.05         10.23         9.88 o                         
   2  22   1       1399.34       1501.46        60.06 o                         
   3  22   1          5.01         10.38        11.69 o                         
   4  22   1        293.22        270.79        24.37 o                         
   5  22   1        377.60        383.46        33.20 o                         
  -5  23   1         72.66         46.30        27.32 o                         
  -4  23   1        712.54        774.77        45.35 o                         
  -3  23   1       2807.49       2915.29       123.79 o                         
  -2  23   1         15.34         -4.86         7.99 o                         
  -1  23   1       1918.71       1894.20        80.38 o                         
   0  23   1        164.80        180.08        13.97 o                         
   1  23   1       4270.02       4443.52       184.24 o                         
   2  23   1         51.93         51.96         8.80 o                         
   3  23   1         30.90         42.29        12.40 o                         
   4  23   1          2.74         -5.87        16.84 o                         
   5  23   1        451.71        554.76        46.99 o                         
  -5  24   1          2.49        -22.51        22.51 o                         
  -4  24   1         50.49         57.42        20.39 o                         
  -3  24   1       1173.26       1307.77        74.07 o                         
  -2  24   1          5.47         22.01         8.62 o                         
  -1  24   1         36.52         44.35         8.77 o                         
   0  24   1       3051.09       3453.21       156.06 o                         
   1  24   1         40.42         67.67        12.48 o                         
   2  24   1        194.27        224.79        18.93 o                         
   3  24   1       3235.61       3157.12       161.42 o                         
   4  24   1          0.41          7.62        17.16 o                         
   5  24   1        237.32        280.43        29.69 o                         
  -5  25   1          3.76         -0.08        24.44 o                         
  -4  25   1         98.75         74.13        18.15 o                         
  -3  25   1          3.53         -0.40        14.72 o                         
  -2  25   1         52.79         51.03         9.47 o                         
  -1  25   1        634.63        659.41        30.94 o                         
   0  25   1        239.53        366.54        21.89 o                         
   1  25   1       2171.81       2231.43        94.02 o                         
   2  25   1         44.33         65.32         9.30 o                         
   3  25   1        988.46       1068.30        59.36 o                         
   4  25   1         14.88          1.79        17.81 o                         
   5  25   1         46.98         38.59        23.31 o                         
  -5  26   1         27.02         -5.95        22.56 o                         
  -4  26   1         15.06         14.98        17.14 o                         
  -3  26   1        870.78        994.06        48.24 o                         
  -2  26   1         15.49         27.32         8.80 o                         
  -1  26   1         29.62         27.46        10.13 o                         
   0  26   1       1694.43       1898.45        87.88 o                         
   1  26   1        216.30        283.43        18.32 o                         
   2  26   1         10.13          1.71         8.64 o                         
   3  26   1       1353.83       1430.88        85.48 o                         
   4  26   1          1.29          1.84        18.19 o                         
   5  26   1         13.23          0.79        22.88 o                         
  -5  27   1         10.78        -19.00        22.29 o                         
  -4  27   1         46.48         24.09        17.41 o                         
  -3  27   1         74.81         37.28        15.41 o                         
  -2  27   1         14.59         18.15         9.09 o                         
  -1  27   1          0.55        -10.17        10.17 o                         
   0  27   1        644.28        774.20        39.52 o                         
   1  27   1        276.74        291.72        24.43 o                         
   2  27   1         75.96         87.66        10.53 o                         
   3  27   1       1574.94       1532.13        67.99 o                         
   4  27   1        117.73         94.71        19.98 o                         
   5  27   1         76.76         68.12        25.16 o                         
  -5  28   1          1.59          9.93        29.74 o                         
  -4  28   1         23.12        -15.69        15.69 o                         
  -3  28   1        773.01        826.42        59.68 o                         
  -2  28   1        249.65        230.30        15.12 o                         
  -1  28   1          0.07          2.58        11.12 o                         
   0  28   1       1476.36       1568.72        73.65 o                         
   1  28   1       1000.94       1040.70        46.54 o                         
   2  28   1          1.63         12.23         8.62 o                         
   3  28   1       2182.01       2098.17       115.99 o                         
   4  28   1          0.82        -18.57        18.57 o                         
   5  28   1        110.66        105.41        29.73 o                         
  -5  29   1          1.89         12.48        31.73 o                         
  -4  29   1         59.27         33.29        17.95 o                         
  -3  29   1         62.81         39.52        16.08 o                         
  -2  29   1          4.15         -4.89         9.78 o                         
  -1  29   1          0.00          2.50        10.62 o                         
   0  29   1        640.10        814.02        41.84 o                         
   1  29   1         41.17         44.88        12.99 o                         
   2  29   1        399.75        433.96        27.24 o                         
   3  29   1         41.22         46.15        14.15 o                         
   4  29   1         48.05         56.32        22.07 o                         
   5  29   1        150.53        230.17        34.37 o                         
  -5  30   1         40.66        -11.11        26.95 o                         
  -4  30   1        101.00         94.06        20.85 o                         
  -3  30   1         95.13         79.55        26.39 o                         
  -2  30   1        518.14        622.04        47.57 o                         
  -1  30   1        397.58        422.14        25.73 o                         
   0  30   1       1821.04       1974.71        91.31 o                         
   1  30   1       1164.71       1192.02        57.76 o                         
   2  30   1       1353.73       1414.30        72.69 o                         
   3  30   1         72.41         35.96        15.86 o                         
   4  30   1        217.37        233.29        28.14 o                         
   5  30   1          0.85         -5.89        25.74 o                         
  -5  31   1         28.37         68.94        29.09 o                         
  -4  31   1        301.10        249.77        36.59 o                         
  -3  31   1         29.72         22.14        15.87 o                         
  -2  31   1        724.05        777.11        42.80 o                         
  -1  31   1       3247.37       3188.60       145.78 o                         
   0  31   1        698.43        792.02        40.31 o                         
   1  31   1        272.16        287.07        20.88 o                         
   2  31   1        584.44        631.60        55.43 o                         
   3  31   1        308.83        292.51        26.97 o                         
   4  31   1         78.31        111.04        27.44 o                         
   5  31   1          0.07         -7.68        27.29 o                         
  -5  32   1          2.49         -3.95        26.81 o                         
  -4  32   1         11.29         40.22        19.75 o                         
  -3  32   1         53.35         50.13        21.45 o                         
  -2  32   1        484.62        569.36        30.09 o                         
  -1  32   1         96.88        150.29        17.35 o                         
   0  32   1          1.21         22.38        11.78 o                         
   1  32   1         52.29         49.32        12.22 o                         
   2  32   1        280.26        249.00        18.38 o                         
   3  32   1          2.19         10.55        17.25 o                         
   4  32   1        333.92        403.64        46.78 o                         
   5  32   1         64.23         62.53        71.84 o                         
  -4  33   1         15.27         12.81        20.24 o                         
  -3  33   1        154.07        167.12        21.99 o                         
  -2  33   1       1299.74       1385.93        62.99 o                         
  -1  33   1         93.23        114.27        15.43 o                         
   0  33   1        493.68        462.80        28.00 o                         
   1  33   1         83.72         61.53        13.09 o                         
   2  33   1         44.73         33.59        11.41 o                         
   3  33   1          9.88         -7.87        19.92 o                         
   4  33   1        109.95        130.07        25.81 o                         
  -4  34   1         77.72         53.21        21.26 o                         
  -3  34   1          6.00         28.47        17.32 o                         
  -2  34   1        952.19       1068.93        71.19 o                         
  -1  34   1       1610.04       1558.80        74.84 o                         
   0  34   1          3.43         40.80        13.72 o                         
   1  34   1         20.19         12.17        12.21 o                         
   2  34   1         76.01         59.24        12.65 o                         
   3  34   1         32.89         26.70        17.07 o                         
   4  34   1        684.91        683.99        54.15 o                         
  -4  35   1         52.85         43.68        21.90 o                         
  -3  35   1         69.18         46.58        17.87 o                         
  -2  35   1        379.39        456.35        39.37 o                         
  -1  35   1         47.60         91.38        15.87 o                         
   0  35   1         63.31         46.63        13.64 o                         
   1  35   1        127.47        154.17        17.35 o                         
   2  35   1         99.99         95.52        15.66 o                         
   3  35   1         23.36          0.30        16.34 o                         
   4  35   1          0.22         14.97        22.57 o                         
  -4  36   1        262.95        327.52        55.42 o                         
  -3  36   1        226.48        199.51        26.08 o                         
  -2  36   1         14.88         19.82        13.32 o                         
  -1  36   1       3174.51       3239.92       148.89 o                         
   0  36   1        106.79        111.68        17.45 o                         
   1  36   1        524.28        556.93        33.20 o                         
   2  36   1         19.99          3.51        13.71 o                         
   3  36   1          1.06         -4.72        18.27 o                         
   4  36   1        674.44        655.62        56.44 o                         
  -4  37   1          8.68         42.81        25.24 o                         
  -3  37   1        181.71        181.39        25.69 o                         
  -2  37   1          0.12         -1.38        13.38 o                         
  -1  37   1        720.68        786.06        43.56 o                         
   0  37   1         45.48         56.95        14.86 o                         
   1  37   1          2.16         -2.74        18.95 o                         
   2  37   1         63.82         57.53        15.33 o                         
   3  37   1         85.66        112.65        24.44 o                         
   4  37   1        385.89        471.50        47.29 o                         
  -4  38   1          1.19          7.65        25.49 o                         
  -3  38   1          4.47          3.08        19.71 o                         
  -2  38   1        188.20        152.08        18.64 o                         
  -1  38   1        684.35        750.54        41.67 o                         
   0  38   1       1452.55       1457.21        71.82 o                         
   1  38   1         46.73         37.67        14.74 o                         
   2  38   1        384.62        400.43        31.93 o                         
   3  38   1         85.64         60.87        21.60 o                         
   4  38   1         77.49         55.45        29.09 o                         
  -4  39   1         17.67        -10.54        25.99 o                         
  -3  39   1        149.02        149.82        25.28 o                         
  -2  39   1         11.86          9.56        14.14 o                         
  -1  39   1        517.69        492.05        33.08 o                         
   0  39   1       1499.11       1613.29        78.01 o                         
   1  39   1        140.63        141.90        18.41 o                         
   2  39   1          3.54          5.15        27.02 o                         
   3  39   1          6.01         19.72        21.39 o                         
   4  39   1        476.56        495.19        49.05 o                         
  -4  40   1          1.73        -27.96        27.96 o                         
  -3  40   1          6.27         12.98        20.57 o                         
  -2  40   1        128.28        126.35        18.00 o                         
  -1  40   1          9.59         60.90        16.53 o                         
   0  40   1         54.87        117.49        20.30 o                         
   1  40   1         90.63         98.26        17.53 o                         
   2  40   1        572.80        570.90        41.36 o                         
   3  40   1         45.20         30.56        21.19 o                         
   4  40   1          0.94          4.77        29.46 o                         
  -4  41   1         60.90         19.11        30.34 o                         
  -3  41   1          5.30         23.47        24.40 o                         
  -2  41   1         62.33         49.57        17.84 o                         
  -1  41   1       2906.85       3038.99       140.52 o                         
   0  41   1        808.43        808.59        49.83 o                         
   1  41   1          0.40         17.17        15.49 o                         
   2  41   1         86.24         90.36        20.54 o                         
   3  41   1          7.62         29.20        25.42 o                         
   4  41   1         14.41         13.91        29.78 o                         
  -4  42   1          1.53        -32.55        32.55 o                         
  -3  42   1         63.30         74.75        23.70 o                         
  -2  42   1         38.89         54.18        20.91 o                         
  -1  42   1        537.06        564.83        35.75 o                         
   0  42   1        448.04        429.34        33.76 o                         
   1  42   1         90.23         74.84        18.69 o                         
   2  42   1        783.89        874.02        55.83 o                         
   3  42   1          1.31         13.46        22.80 o                         
   4  42   1        116.25        125.52        35.52 o                         
  -4  43   1          8.82        -33.50        38.70 o                         
  -3  43   1         10.69          5.95        21.81 o                         
  -2  43   1          8.94         23.20        20.70 o                         
  -1  43   1        137.63        142.44        23.03 o                         
   0  43   1        368.13        399.01        29.50 o                         
   1  43   1         51.18         50.93        16.82 o                         
   2  43   1        250.66        243.19        24.25 o                         
   3  43   1         34.60         50.30        29.56 o                         
  -3  44   1        426.96        426.60        38.64 o                         
  -2  44   1          0.71         -5.76        20.51 o                         
  -1  44   1          2.39         25.63        19.85 o                         
   0  44   1       1300.81       1473.12        75.73 o                         
   1  44   1         66.88         43.97        18.15 o                         
   2  44   1        115.00        151.24        22.91 o                         
   3  44   1         96.69         97.02        25.73 o                         
  -3  45   1        192.22        176.07        30.17 o                         
  -2  45   1         57.62         28.40        22.38 o                         
  -1  45   1         37.87         27.29        20.37 o                         
   0  45   1         31.11         52.59        18.19 o                         
   1  45   1        189.76        206.53        23.34 o                         
   2  45   1          2.31         -4.82        22.47 o                         
   3  45   1         20.60          8.40        24.87 o                         
  -3  46   1        249.47        231.93        53.84 o                         
  -2  46   1         17.97          4.78        23.40 o                         
  -1  46   1         16.31         14.42        17.53 o                         
   0  46   1         81.06         97.30        20.21 o                         
   1  46   1         78.05         90.82        24.10 o                         
   2  46   1         18.74        -10.49        24.25 o                         
   3  46   1         26.90        -17.77        24.74 o                         
  -3  47   1         23.05         36.24        28.04 o                         
  -2  47   1          1.38         -1.24        22.90 o                         
  -1  47   1        226.09        216.98        24.48 o                         
   0  47   1        266.17        254.76        26.51 o                         
   1  47   1         12.16         -2.89        18.12 o                         
   2  47   1         34.57         59.49        25.86 o                         
   3  47   1          0.91        -17.50        29.74 o                         
  -3  48   1        262.67        264.57        33.73 o                         
  -2  48   1          0.29        -27.65        27.65 o                         
  -1  48   1         14.43         46.97        20.50 o                         
   0  48   1       1450.90       1906.02        96.72 o                         
   1  48   1        162.21        171.63        24.00 o                         
   2  48   1          1.92         30.66        25.49 o                         
   3  48   1        165.58        147.82        34.24 o                         
  -3  49   1       1706.09       1830.58       249.06 o                         
  -2  49   1         55.78         25.00        25.10 o                         
  -1  49   1         46.49         53.97        20.72 o                         
   0  49   1        791.50        895.14        55.32 o                         
   1  49   1          0.59          6.71        19.24 o                         
   2  49   1        284.20        243.82        39.68 o                         
   3  49   1         13.85          4.91        31.42 o                         
  -2  50   1         38.67         38.92        27.16 o                         
  -1  50   1         58.64         36.78        21.86 o                         
   0  50   1         45.11         59.24        21.92 o                         
   1  50   1         41.70         35.93        21.72 o                         
   2  50   1        550.03        498.94        43.55 o                         
  -2  51   1          3.94        -15.77        25.80 o                         
  -1  51   1          3.37         15.54        23.75 o                         
   0  51   1         93.60        127.34        25.92 o                         
   1  51   1          8.34         26.32        22.16 o                         
   2  51   1        504.76        558.14        56.86 o                         
  -2  52   1        142.83         84.07        30.38 o                         
  -1  52   1          1.35         28.43        26.14 o                         
   0  52   1        214.25        204.54        28.90 o                         
   1  52   1          5.64          1.86        22.32 o                         
   2  52   1        546.61        606.46        90.29 o                         
  -2  53   1         19.91         30.09        31.25 o                         
  -1  53   1         87.34         90.38        25.77 o                         
   0  53   1          5.99         -7.81        22.47 o                         
   1  53   1         45.90         21.89        23.54 o                         
   2  53   1          0.54         -5.12        28.88 o                         
  -1  54   1         63.73         40.93        24.90 o                         
   0  54   1         50.41         55.31        26.07 o                         
   1  54   1         10.16         -3.54        22.16 o                         
  -1  55   1         88.71         43.42        24.53 o                         
   0  55   1         50.18         70.63        31.07 o                         
   1  55   1          1.38        -10.59        24.85 o                         
  -1  56   1          3.00        -55.80        55.80 o                         
   0  56   1          0.49        -24.76        28.78 o                         
  -6   0   2        485.79        405.93        71.54 o                         
  -4   0   2        298.99        224.80        30.80 o                         
  -2   0   2        272.96        266.44        24.06 o                         
   0   0   2       2179.76       1895.34       103.94 o                         
   2   0   2       3209.55       3508.38       193.57 o                         
   4   0   2         79.68        104.12        27.46 o                         
   6   0   2         27.05        -85.15        85.15 o                         
  -6   1   2         40.23        134.85        46.52 o                         
  -5   1   2          3.29        -14.70        22.74 o                         
  -4   1   2          3.14          0.48        15.92 o                         
  -3   1   2        808.50        858.40        39.67 o                         
  -2   1   2        813.04        761.94        37.55 o                         
  -1   1   2      40133.51      38952.15      1601.91 o                         
   0   1   2       1892.90       1574.33        61.26 o                         
   1   1   2          0.67         -6.52         6.52 o                         
   2   1   2        902.87        995.36        40.73 o                         
   3   1   2          9.93         11.54        10.56 o                         
   4   1   2          1.23         25.43        16.17 o                         
   5   1   2        228.04        193.25        31.03 o                         
   6   1   2          6.17         14.77        63.89 o                         
  -6   2   2        192.46        211.95        50.03 o                         
  -5   2   2          1.70         20.33        22.57 o                         
  -4   2   2        289.03        324.92        25.11 o                         
  -3   2   2          1.15         19.69         9.53 o                         
  -2   2   2         50.15         57.11         9.00 o                         
  -1   2   2      12727.35      12027.91       495.46 o                         
   0   2   2        981.32        791.79        31.21 o                         
   1   2   2         33.07         52.49         8.42 o                         
   2   2   2       1649.17       1649.03        65.40 o                         
   3   2   2         12.64         -0.22         9.05 o                         
   4   2   2        575.14        586.30        29.77 o                         
   5   2   2          0.02          0.60        26.72 o                         
   6   2   2          1.79         -4.88        56.07 o                         
  -6   3   2        569.92        557.08        79.88 o                         
  -5   3   2         42.32         24.40        23.17 o                         
  -4   3   2        133.60        138.03        18.85 o                         
  -3   3   2        179.51        208.52        15.46 o                         
  -2   3   2        988.69       1075.00        47.11 o                         
  -1   3   2      14011.64      13709.89       564.63 o                         
   0   3   2        154.34        130.12         6.78 o                         
   1   3   2       1474.42       1281.13        54.46 o                         
   2   3   2        279.65        337.56        16.14 o                         
   3   3   2        139.23        142.22        13.63 o                         
   4   3   2        928.09       1009.47        52.46 o                         
   5   3   2        329.37        303.87        36.37 o                         
   6   3   2         24.11        -11.18        68.52 o                         
  -6   4   2          1.72         35.55        40.74 o                         
  -5   4   2         21.91         31.31        21.69 o                         
  -4   4   2         40.34         25.77        16.70 o                         
  -3   4   2        262.49        279.11        17.40 o                         
  -2   4   2       1661.98       1599.65        68.31 o                         
  -1   4   2          5.42         -6.69         8.30 o                         
   0   4   2        271.05        310.98        16.18 o                         
   1   4   2        888.65        820.67        35.96 o                         
   2   4   2      12187.68      12368.04       476.94 o                         
   3   4   2         89.31         64.93        11.25 o                         
   4   4   2        327.25        371.22        26.43 o                         
   5   4   2        494.01        456.15        43.18 o                         
   6   4   2          4.34         53.99        64.83 o                         
  -6   5   2        516.87        495.67        54.69 o                         
  -5   5   2          3.50          5.29        22.21 o                         
  -4   5   2        132.78        118.96        16.73 o                         
  -3   5   2       2178.53       2243.75        95.53 o                         
  -2   5   2          8.54         28.46         8.58 o                         
  -1   5   2          0.72         -2.98        14.18 o                         
   0   5   2         29.80         52.23         5.12 o                         
   1   5   2        265.61        271.08        15.32 o                         
   2   5   2      10815.33      11758.36       453.46 o                         
   3   5   2          0.12         -2.53         8.30 o                         
   4   5   2       1717.31       1939.52        92.39 o                         
   5   5   2        248.30        216.80        41.86 o                         
  -6   6   2        167.04        141.18        46.53 o                         
  -5   6   2         90.56         65.55        22.90 o                         
  -4   6   2        542.53        524.44        29.68 o                         
  -3   6   2       1796.80       1816.22        78.14 o                         
  -2   6   2        456.83        465.52        22.80 o                         
  -1   6   2          2.99          8.74         7.94 o                         
   0   6   2         90.79         88.86         6.79 o                         
   1   6   2         50.25        100.42         9.82 o                         
   2   6   2       2516.68       2449.86        96.11 o                         
   3   6   2        767.43        737.05        32.48 o                         
   4   6   2         45.70         43.04        15.42 o                         
   5   6   2        309.88        310.61        35.74 o                         
  -6   7   2         51.03         45.21        38.21 o                         
  -5   7   2          7.74         -3.15        21.14 o                         
  -4   7   2          2.43         -2.17        13.65 o                         
  -3   7   2       1050.45       1103.93        49.46 o                         
  -2   7   2         25.24         39.09        16.26 o                         
  -1   7   2      94359.65      95455.30      4234.93 o                         
   0   7   2       3360.32       2933.12       113.47 o                         
   1   7   2        711.50        578.49        26.18 o                         
   2   7   2        148.20        197.61        11.92 o                         
   3   7   2         23.28         21.17         8.58 o                         
   4   7   2        186.33        175.99        21.08 o                         
   5   7   2        418.49        306.74        43.18 o                         
  -6   8   2        395.68        368.90        49.96 o                         
  -5   8   2         27.43          5.86        22.51 o                         
  -4   8   2        528.72        547.05        31.02 o                         
  -3   8   2       3351.89       3636.44       164.85 o                         
  -2   8   2        317.05        323.35        17.77 o                         
  -1   8   2      88498.34      89973.73      3699.19 o                         
   0   8   2       2196.72       2073.95        86.34 o                         
   1   8   2       1163.56       1026.76        56.44 o                         
   2   8   2       2370.40       2671.99       111.95 o                         
   3   8   2        103.85         89.48        11.47 o                         
   4   8   2         32.13         56.82        15.72 o                         
   5   8   2        159.56        147.64        29.66 o                         
  -6   9   2         12.42         82.02        38.63 o                         
  -5   9   2          0.00         -5.70        22.29 o                         
  -4   9   2        919.28        949.29        65.71 o                         
  -3   9   2         26.93         27.41        10.77 o                         
  -2   9   2         39.55         43.56        11.62 o                         
  -1   9   2      16452.31      16476.02       677.67 o                         
   0   9   2       2070.91       1922.15        74.60 o                         
   1   9   2        868.49        874.88        36.29 o                         
   2   9   2          4.78         36.34         7.09 o                         
   3   9   2         57.29         40.43        11.13 o                         
   4   9   2         18.82         33.66        15.15 o                         
   5   9   2          7.35        -26.91        31.30 o                         
  -6  10   2        320.51        202.42        48.52 o                         
  -5  10   2          2.59          5.07        22.22 o                         
  -4  10   2        172.86        163.79        25.29 o                         
  -3  10   2          6.29         -5.27        11.27 o                         
  -2  10   2        141.58        208.78        13.56 o                         
  -1  10   2        173.15        177.64        16.22 o                         
   0  10   2       1849.40       1743.15        73.34 o                         
   1  10   2         10.54          6.78         7.78 o                         
   2  10   2        145.97        137.08         9.96 o                         
   3  10   2        199.19        215.32        17.33 o                         
   4  10   2         77.62        100.49        17.25 o                         
   5  10   2        117.07         90.26        27.24 o                         
  -6  11   2         87.55         42.21        42.21 o                         
  -5  11   2         18.83          5.56        24.21 o                         
  -4  11   2       1398.13       1514.70        68.62 o                         
  -3  11   2        107.78        120.67        24.59 o                         
  -2  11   2        163.08        216.47        21.55 o                         
  -1  11   2       1369.24       1215.96        48.67 o                         
   0  11   2       8241.16       7810.00       300.90 o                         
   1  11   2       1883.06       1904.28        74.60 o                         
   2  11   2         13.80         19.18         8.61 o                         
   3  11   2        895.84        972.91        41.23 o                         
   4  11   2        144.09        104.01        17.70 o                         
   5  11   2         65.19         89.74        27.80 o                         
  -6  12   2          8.86        -42.57        81.15 o                         
  -5  12   2         16.09         22.02        27.48 o                         
  -4  12   2        316.69        286.04        22.18 o                         
  -3  12   2          0.23        -10.35        10.35 o                         
  -2  12   2          6.25         77.34        17.16 o                         
  -1  12   2       3297.19       3209.85       124.35 o                         
   0  12   2       2423.53       2402.67        93.47 o                         
   1  12   2       4739.40       4536.77       175.18 o                         
   2  12   2        844.73        816.45        33.81 o                         
   3  12   2         46.98         33.50        12.99 o                         
   4  12   2        163.95        112.79        25.09 o                         
   5  12   2        106.98         68.81        27.85 o                         
  -5  13   2          7.28        -16.21        26.00 o                         
  -4  13   2       1469.97       1515.72        74.31 o                         
  -3  13   2        280.83        266.93        18.36 o                         
  -2  13   2        212.72        247.20        16.43 o                         
  -1  13   2        372.73        382.62        22.00 o                         
   0  13   2        271.99        244.58        13.93 o                         
   1  13   2       6935.31       6953.20       267.25 o                         
   2  13   2        692.70        779.28        38.22 o                         
   3  13   2         65.35         66.29         9.75 o                         
   4  13   2          0.45        -12.07        15.12 o                         
   5  13   2        163.87        105.20        30.41 o                         
  -5  14   2          6.75         15.90        26.75 o                         
  -4  14   2          0.24         22.72        14.84 o                         
  -3  14   2         41.96         17.90        11.24 o                         
  -2  14   2         61.88         42.19         9.37 o                         
  -1  14   2         83.35        103.94         8.43 o                         
   0  14   2       1241.40       1104.57        47.34 o                         
   1  14   2        107.76        116.56        13.33 o                         
   2  14   2        961.02        879.23        36.39 o                         
   3  14   2         36.67         16.88         9.64 o                         
   4  14   2        250.49        284.07        39.47 o                         
   5  14   2        261.55        284.77        35.01 o                         
  -5  15   2         82.54         47.57        25.69 o                         
  -4  15   2          0.23         -0.43        15.05 o                         
  -3  15   2        785.06        814.28        38.99 o                         
  -2  15   2        958.42        989.04        44.19 o                         
  -1  15   2          1.40          8.19         7.90 o                         
   0  15   2         54.19         67.29         9.29 o                         
   1  15   2       2156.54       1938.51        76.22 o                         
   2  15   2       1398.79       1395.75        55.79 o                         
   3  15   2        885.71        971.24        40.71 o                         
   4  15   2         26.78         25.70        16.00 o                         
   5  15   2        716.27        722.73        58.95 o                         
  -5  16   2        105.37         84.97        27.24 o                         
  -4  16   2       1242.78       1288.93        96.68 o                         
  -3  16   2        351.20        368.55        21.82 o                         
  -2  16   2       2909.95       2834.95       118.39 o                         
  -1  16   2       1845.38       1644.26        66.75 o                         
   0  16   2        523.72        559.09        25.93 o                         
   1  16   2       4454.15       4563.43       176.20 o                         
   2  16   2       6006.90       6024.63       235.31 o                         
   3  16   2        832.18        920.19        39.42 o                         
   4  16   2        116.73        115.55        18.82 o                         
   5  16   2        533.75        464.50        43.79 o                         
  -5  17   2        243.46        178.65        41.35 o                         
  -4  17   2        251.26        260.05        21.37 o                         
  -3  17   2        461.90        544.21        28.93 o                         
  -2  17   2        392.01        411.86        30.59 o                         
  -1  17   2        118.23        112.67         9.43 o                         
   0  17   2       3022.42       2853.77       118.60 o                         
   1  17   2         52.30         38.37         9.95 o                         
   2  17   2       1399.11       1340.90        53.61 o                         
   3  17   2        136.30        131.47        12.14 o                         
   4  17   2          9.81          0.83        17.95 o                         
   5  17   2        225.39        211.81        33.02 o                         
  -5  18   2          0.70        -31.40        31.40 o                         
  -4  18   2       2822.73       3353.42       169.09 o                         
  -3  18   2         55.52         69.46        17.29 o                         
  -2  18   2        493.75        469.24        24.12 o                         
  -1  18   2         63.20         77.13         8.20 o                         
   0  18   2          1.32         20.49         9.90 o                         
   1  18   2       4772.57       4915.80       190.08 o                         
   2  18   2         12.04         25.95         7.45 o                         
   3  18   2          4.10         -1.89        11.64 o                         
   4  18   2          4.52         -7.48        15.70 o                         
   5  18   2        569.40        562.45        42.62 o                         
  -5  19   2         32.83         18.61        32.65 o                         
  -4  19   2        137.63        191.53        19.79 o                         
  -3  19   2        133.44        107.97        22.28 o                         
  -2  19   2          9.23         38.33         9.44 o                         
  -1  19   2       4618.57       4775.02       184.46 o                         
   0  19   2       1616.35       1680.61        76.89 o                         
   1  19   2         70.73         79.23         7.83 o                         
   2  19   2         76.56         77.67         9.79 o                         
   3  19   2         11.92         -7.81         9.02 o                         
   4  19   2          5.34         15.25        16.80 o                         
   5  19   2          8.57        -10.70        22.44 o                         
  -5  20   2         32.18          2.85        31.19 o                         
  -4  20   2       1691.16       1850.31        88.89 o                         
  -3  20   2        132.98        133.77        15.11 o                         
  -2  20   2        211.22        170.63        13.55 o                         
  -1  20   2         61.33        101.77         8.93 o                         
   0  20   2         68.70         77.54         9.86 o                         
   1  20   2         20.41         32.75         7.58 o                         
   2  20   2        379.76        405.51        19.89 o                         
   3  20   2        163.26        185.50        13.99 o                         
   4  20   2         22.43         16.36        16.87 o                         
   5  20   2          0.02        -14.77        22.13 o                         
  -5  21   2         49.11         29.86        35.72 o                         
  -4  21   2       1890.68       2046.88        98.05 o                         
  -3  21   2          3.11          0.52        11.97 o                         
  -2  21   2        721.59        772.35        44.26 o                         
  -1  21   2       3441.69       3658.18       142.04 o                         
   0  21   2        257.61        347.97        20.03 o                         
   1  21   2       4913.71       5097.98       211.30 o                         
   2  21   2        782.84        815.77        51.10 o                         
   3  21   2        292.90        281.96        18.73 o                         
   4  21   2         88.70         89.50        21.08 o                         
   5  21   2          9.19         15.38        23.35 o                         
  -5  22   2          4.39        -28.83        28.83 o                         
  -4  22   2        915.99        904.75        53.45 o                         
  -3  22   2         14.05          4.18        14.05 o                         
  -2  22   2         55.29         63.62        11.06 o                         
  -1  22   2       2406.34       2533.47       106.06 o                         
   0  22   2         79.89         82.94        10.36 o                         
   1  22   2        303.41        313.43        29.76 o                         
   2  22   2          3.68         17.00         9.18 o                         
   3  22   2        107.13        114.13        13.71 o                         
   4  22   2         50.28         38.42        17.30 o                         
   5  22   2        453.79        494.35        44.10 o                         
  -5  23   2         68.96         44.36        29.82 o                         
  -4  23   2        222.90        184.63        26.28 o                         
  -3  23   2         67.58         67.58        14.16 o                         
  -2  23   2         28.47         26.14         9.47 o                         
  -1  23   2       1459.81       1563.84        66.97 o                         
   0  23   2        988.08        946.71        45.62 o                         
   1  23   2        536.63        638.46        29.88 o                         
   2  23   2         99.62        136.33        14.58 o                         
   3  23   2          2.11          5.15        11.11 o                         
   4  23   2        156.06        157.87        21.23 o                         
   5  23   2        581.35        558.54        48.57 o                         
  -5  24   2         96.51         75.87        28.35 o                         
  -4  24   2         28.87         49.34        19.13 o                         
  -3  24   2        119.00        121.75        15.87 o                         
  -2  24   2         25.79         47.08         8.76 o                         
  -1  24   2       1636.70       1721.28        72.77 o                         
   0  24   2       1555.11       1702.43        78.75 o                         
   1  24   2       1969.22       2052.76        86.67 o                         
   2  24   2        355.18        398.18        28.03 o                         
   3  24   2          3.27        -10.38        12.02 o                         
   4  24   2          3.25         19.37        17.34 o                         
   5  24   2         24.97         45.36        24.06 o                         
  -5  25   2         53.35         42.68        25.87 o                         
  -4  25   2         38.96         27.71        18.59 o                         
  -3  25   2        147.70        117.00        15.21 o                         
  -2  25   2         57.63         53.18        12.07 o                         
  -1  25   2       1530.58       1536.38        71.95 o                         
   0  25   2       1920.22       1947.06        89.64 o                         
   1  25   2        207.50        324.12        22.86 o                         
   2  25   2        482.63        450.36        47.88 o                         
   3  25   2        155.25        125.53        22.01 o                         
   4  25   2         34.71         26.10        17.49 o                         
   5  25   2        598.13        625.94        80.93 o                         
  -5  26   2         34.80         39.71        23.98 o                         
  -4  26   2         40.96         19.44        18.07 o                         
  -3  26   2        181.57        227.42        19.71 o                         
  -2  26   2        192.30        201.92        13.77 o                         
  -1  26   2        165.33        211.28        16.08 o                         
   0  26   2        320.91        351.71        21.56 o                         
   1  26   2        902.96        929.47        41.60 o                         
   2  26   2        795.00        781.77        40.09 o                         
   3  26   2        308.75        236.43        24.15 o                         
   4  26   2         31.33         31.58        18.60 o                         
   5  26   2          3.21          3.51        24.64 o                         
  -5  27   2          0.11        -23.41        23.41 o                         
  -4  27   2          9.01         -7.44        18.68 o                         
  -3  27   2         32.64         32.88        14.71 o                         
  -2  27   2        157.60        185.07        13.51 o                         
  -1  27   2        784.34        747.31        38.40 o                         
   0  27   2          4.06          9.39         9.47 o                         
   1  27   2       1421.29       1475.68        63.96 o                         
   2  27   2       1870.14       1786.76        93.89 o                         
   3  27   2         88.99         50.89        15.89 o                         
   4  27   2          0.19          2.56        17.97 o                         
   5  27   2        362.92        392.24        43.40 o                         
  -5  28   2          1.52        -15.47        24.86 o                         
  -4  28   2         95.16         76.46        20.42 o                         
  -3  28   2        178.20        120.78        17.50 o                         
  -2  28   2          3.45          2.84         8.74 o                         
  -1  28   2         30.54         33.70        18.35 o                         
   0  28   2         41.87         58.35        11.48 o                         
   1  28   2        315.54        361.12        20.58 o                         
   2  28   2       1203.27       1147.75        52.30 o                         
   3  28   2        118.38        136.26        16.40 o                         
   4  28   2        415.10        399.37        31.10 o                         
   5  28   2        240.67        338.43        41.41 o                         
  -5  29   2          4.35        -24.42        46.03 o                         
  -4  29   2        154.51        115.41        21.69 o                         
  -3  29   2         13.41          9.35        14.04 o                         
  -2  29   2        109.24        165.27        18.95 o                         
  -1  29   2        143.45        179.71        15.73 o                         
   0  29   2          8.08         -2.45         9.83 o                         
   1  29   2         45.88         40.98         9.45 o                         
   2  29   2       1761.24       1793.06        86.43 o                         
   3  29   2        179.77        120.46        17.76 o                         
   4  29   2          1.30         -3.33        20.67 o                         
   5  29   2         25.84         40.53        42.63 o                         
  -5  30   2        110.19        115.19        29.41 o                         
  -4  30   2        446.15        432.68        33.17 o                         
  -3  30   2         22.41         33.34        16.61 o                         
  -2  30   2       2027.38       2047.89        88.27 o                         
  -1  30   2        829.80        934.99        47.58 o                         
   0  30   2        136.91        143.96        14.53 o                         
   1  30   2        831.08        936.34        42.84 o                         
   2  30   2       1781.65       1814.81        88.89 o                         
   3  30   2          8.33          9.60        15.23 o                         
   4  30   2        107.56         84.77        23.38 o                         
   5  30   2         43.80        119.68        30.30 o                         
  -5  31   2          5.72          3.55        31.62 o                         
  -4  31   2         65.09         64.14        20.54 o                         
  -3  31   2         68.02         48.49        15.65 o                         
  -2  31   2        277.48        286.20        17.89 o                         
  -1  31   2          5.10         12.59        11.73 o                         
   0  31   2         73.94         64.39        12.19 o                         
   1  31   2       1569.28       1563.77        67.93 o                         
   2  31   2        990.58       1169.66        61.24 o                         
   3  31   2        387.51        398.05        27.73 o                         
   4  31   2        105.95        122.20        30.15 o                         
   5  31   2          8.71          4.33        39.45 o                         
  -5  32   2          7.40         14.18        30.14 o                         
  -4  32   2        503.07        496.04        37.74 o                         
  -3  32   2          9.96         16.44        16.50 o                         
  -2  32   2        588.98        608.22        42.28 o                         
  -1  32   2       1742.04       1785.97        84.11 o                         
   0  32   2         46.47         57.50        12.32 o                         
   1  32   2          6.00         34.93        11.78 o                         
   2  32   2         49.05         66.98        16.79 o                         
   3  32   2        144.74         96.09        17.80 o                         
   4  32   2         62.03         83.76        23.86 o                         
  -4  33   2         40.68         22.07        20.64 o                         
  -3  33   2         93.63         77.31        18.39 o                         
  -2  33   2        283.88        264.12        18.90 o                         
  -1  33   2        916.49       1046.28        56.42 o                         
   0  33   2          3.19         -3.28        11.07 o                         
   1  33   2       1066.89       1166.08        57.92 o                         
   2  33   2        162.45        179.03        29.05 o                         
   3  33   2          2.24          0.82        18.84 o                         
   4  33   2         82.02         57.73        23.82 o                         
  -4  34   2         40.01         38.97        21.14 o                         
  -3  34   2          0.60          0.47        16.77 o                         
  -2  34   2        333.30        289.78        21.70 o                         
  -1  34   2          6.32         23.90        13.49 o                         
   0  34   2        329.14        304.26        21.86 o                         
   1  34   2        262.46        293.08        22.01 o                         
   2  34   2          4.94         39.42        12.19 o                         
   3  34   2         82.13         62.31        17.61 o                         
   4  34   2          4.09         39.25        27.87 o                         
  -4  35   2          1.33         -8.86        20.53 o                         
  -3  35   2         17.13         12.42        18.60 o                         
  -2  35   2         22.51         13.46        13.00 o                         
  -1  35   2       1218.98       1209.26        60.01 o                         
   0  35   2         60.13         58.36        13.58 o                         
   1  35   2       1320.45       1319.23        65.06 o                         
   2  35   2        107.32        133.82        16.12 o                         
   3  35   2         44.30         12.07        17.03 o                         
   4  35   2        617.17        694.42        69.68 o                         
  -4  36   2         16.30         16.76        29.03 o                         
  -3  36   2          2.53        -17.64        19.50 o                         
  -2  36   2         15.08         18.11        13.34 o                         
  -1  36   2       1364.43       1299.34        64.36 o                         
   0  36   2        105.92        113.10        20.92 o                         
   1  36   2        184.79        222.45        19.83 o                         
   2  36   2        171.13        169.99        18.39 o                         
   3  36   2        117.80         90.11        19.17 o                         
   4  36   2        656.03        755.15        53.30 o                         
  -4  37   2          0.40        -21.28        24.96 o                         
  -3  37   2         56.65         73.65        22.31 o                         
  -2  37   2        489.71        495.03        31.52 o                         
  -1  37   2        651.36        709.81        45.88 o                         
   0  37   2        902.74        949.38        60.69 o                         
   1  37   2        111.21        106.23        20.85 o                         
   2  37   2        574.41        603.12        68.67 o                         
   3  37   2          8.15          9.08        19.00 o                         
   4  37   2        149.39        166.47        33.44 o                         
  -4  38   2         25.26         44.45        28.81 o                         
  -3  38   2          6.88          3.44        19.99 o                         
  -2  38   2         49.17         76.36        24.29 o                         
  -1  38   2        190.81        174.61        19.45 o                         
   0  38   2        289.59        324.02        23.91 o                         
   1  38   2          0.79        -13.79        13.79 o                         
   2  38   2        140.04        103.77        38.85 o                         
   3  38   2          0.10         10.92        20.83 o                         
   4  38   2       1026.11       1007.46       169.37 o                         
  -4  39   2          7.15         31.29        27.29 o                         
  -3  39   2         45.31         27.52        21.50 o                         
  -2  39   2         76.22         49.84        16.06 o                         
  -1  39   2        154.64        146.51        18.80 o                         
   0  39   2        638.06        705.76        53.33 o                         
   1  39   2          5.82         -1.99        14.55 o                         
   2  39   2         90.77        105.20        21.22 o                         
   3  39   2          0.02        -23.20        23.20 o                         
   4  39   2         59.44         50.75        30.15 o                         
  -4  40   2        138.77        130.91        31.68 o                         
  -3  40   2          0.62         26.13        21.77 o                         
  -2  40   2         37.70         32.00        18.87 o                         
  -1  40   2         86.01        108.54        20.74 o                         
   0  40   2       1368.52       1531.85        73.92 o                         
   1  40   2          5.67         -3.82        14.51 o                         
   2  40   2         20.89          2.01        15.17 o                         
   3  40   2         46.89         50.96        27.22 o                         
   4  40   2        209.15        166.27        34.95 o                         
  -4  41   2        148.67        216.79        38.32 o                         
  -3  41   2        125.50        119.76        26.96 o                         
  -2  41   2         92.43         97.26        21.89 o                         
  -1  41   2        174.67        159.73        20.72 o                         
   0  41   2          7.51         63.48        16.02 o                         
   1  41   2         52.10         39.92        16.20 o                         
   2  41   2        345.00        390.33        29.26 o                         
   3  41   2         80.46         71.04        27.43 o                         
   4  41   2        513.60        591.66        56.82 o                         
  -4  42   2         74.22         79.14        33.60 o                         
  -3  42   2         15.80         44.90        24.28 o                         
  -2  42   2        417.77        415.93        68.87 o                         
  -1  42   2       1293.65       1361.71        76.35 o                         
   0  42   2        993.79       1028.49        56.13 o                         
   1  42   2          0.44          2.96        16.26 o                         
   2  42   2        155.72        152.78        22.41 o                         
   3  42   2         16.95         27.99        27.86 o                         
  -4  43   2         17.86        113.08        70.51 o                         
  -3  43   2          3.07         17.85        24.10 o                         
  -2  43   2          1.46          4.20        20.03 o                         
  -1  43   2        743.82        742.21        48.80 o                         
   0  43   2        908.17        977.47        57.18 o                         
   1  43   2        102.38         66.76        18.23 o                         
   2  43   2       2797.30       3023.59       237.85 o                         
   3  43   2         48.77          7.35        27.51 o                         
  -3  44   2          0.04        -18.30        23.86 o                         
  -2  44   2          0.61         16.33        24.31 o                         
  -1  44   2        298.61        287.88        29.55 o                         
   0  44   2       1028.71       1224.15        65.03 o                         
   1  44   2        106.51         99.60        19.47 o                         
   2  44   2       1860.57       2255.19       144.64 o                         
   3  44   2         22.29         30.00        30.48 o                         
  -3  45   2         95.65        109.03        27.29 o                         
  -2  45   2          5.28         35.53        21.96 o                         
  -1  45   2         20.56         12.55        17.79 o                         
   0  45   2       1140.62       1229.41        65.24 o                         
   1  45   2          5.29        -10.02        17.36 o                         
   2  45   2         67.47         93.19        29.14 o                         
   3  45   2         99.48        156.26        34.21 o                         
  -3  46   2        130.60         97.27        28.97 o                         
  -2  46   2          0.09         11.14        22.94 o                         
  -1  46   2        441.61        377.49        43.88 o                         
   0  46   2          0.20         27.35        18.35 o                         
   1  46   2        264.24        326.40        28.59 o                         
   2  46   2        142.04        213.44        27.46 o                         
   3  46   2          1.97         -6.37        27.52 o                         
  -3  47   2          8.08        -31.88        31.88 o                         
  -2  47   2         42.39         10.10        23.56 o                         
  -1  47   2         87.08        127.79        27.97 o                         
   0  47   2        526.43        561.61        39.01 o                         
   1  47   2         49.72         50.75        19.71 o                         
   2  47   2         27.47         50.73        25.42 o                         
   3  47   2          1.60        -24.93        29.18 o                         
  -3  48   2         34.82         13.46        30.68 o                         
  -2  48   2          2.49        -15.13        26.16 o                         
  -1  48   2        249.42        282.32        27.95 o                         
   0  48   2        201.61        219.51        25.66 o                         
   1  48   2         92.82         97.28        22.11 o                         
   2  48   2       1332.55       1512.65       204.89 o                         
   3  48   2         58.07        103.53        32.82 o                         
  -3  49   2        319.62        340.12        81.23 o                         
  -2  49   2         64.03         70.87        30.20 o                         
  -1  49   2          7.50         26.33        20.75 o                         
   0  49   2         62.39         76.44        24.11 o                         
   1  49   2        122.36        140.66        23.39 o                         
   2  49   2        262.32        296.32        34.34 o                         
  -2  50   2          1.29          9.84        30.08 o                         
  -1  50   2         91.45         86.43        28.73 o                         
   0  50   2          4.41         21.49        23.13 o                         
   1  50   2         31.61         12.49        22.31 o                         
   2  50   2        213.55        212.55        32.56 o                         
  -2  51   2         39.58         35.33        26.70 o                         
  -1  51   2        159.08        124.74        28.70 o                         
   0  51   2         61.46         28.87        23.30 o                         
   1  51   2          2.25         -7.85        20.84 o                         
   2  51   2        136.76        121.68        37.85 o                         
  -2  52   2         62.36         37.33        27.17 o                         
  -1  52   2        209.09        251.86        33.04 o                         
   0  52   2         14.12          2.91        23.10 o                         
   1  52   2          4.28         -1.37        22.46 o                         
   2  52   2         26.56         38.41        34.61 o                         
  -2  53   2         12.23         53.27        30.49 o                         
  -1  53   2         37.02         23.46        22.37 o                         
   0  53   2         14.38         10.04        23.51 o                         
   1  53   2         25.03         32.23        24.63 o                         
   2  53   2         42.51         55.71        29.32 o                         
  -1  54   2         87.62        110.82        26.20 o                         
   0  54   2          6.09         13.29        25.34 o                         
   1  54   2          0.13         17.53        23.18 o                         
  -1  55   2         30.75         10.35        23.93 o                         
   0  55   2         26.12         22.74        27.15 o                         
   1  55   2         42.87         78.17        28.14 o                         
   0  56   2          8.01        -10.54        25.72 o                         
  -5   0   3          2.21          2.50        41.36 o                         
  -3   0   3       2079.60       1971.07       129.04 o                         
  -1   0   3        794.96        893.71        51.01 o                         
   1   0   3       4592.56       4322.43       273.45 o                         
   3   0   3         64.51         65.99        16.03 o                         
   5   0   3         81.36         75.74        40.53 o                         
  -6   1   3         21.51         42.57        91.80 o                         
  -5   1   3         42.96         62.09        28.96 o                         
  -4   1   3          0.93         -0.79        15.96 o                         
  -3   1   3       1352.12       1349.73        64.09 o                         
  -2   1   3       2614.54       2520.28       106.11 o                         
  -1   1   3       7152.91       6794.89       261.44 o                         
   0   1   3        232.57        243.31        11.24 o                         
   1   1   3        888.94        896.46        42.40 o                         
   2   1   3          4.84          9.25         7.65 o                         
   3   1   3         51.08         24.11        11.63 o                         
   4   1   3        553.60        539.19        31.92 o                         
   5   1   3         70.23         50.77        27.45 o                         
  -6   2   3         35.27         85.15        98.45 o                         
  -5   2   3         68.07         78.53        24.64 o                         
  -4   2   3         12.16         14.22        15.96 o                         
  -3   2   3        736.44        747.81        35.26 o                         
  -2   2   3        856.63        881.16        39.27 o                         
  -1   2   3       3905.56       3686.32       142.62 o                         
   0   2   3       4075.40       3436.47       133.41 o                         
   1   2   3       4519.55       4159.47       172.21 o                         
   2   2   3       3164.15       3452.77       143.71 o                         
   3   2   3          0.19         -8.91         8.91 o                         
   4   2   3         26.72         40.05        13.83 o                         
   5   2   3         22.22         -7.94        25.82 o                         
  -6   3   3          1.28        -43.35        60.41 o                         
  -5   3   3         92.60         63.06        23.56 o                         
  -4   3   3         39.12         44.31        17.39 o                         
  -3   3   3        137.40        154.76        13.79 o                         
  -2   3   3          7.09         10.75        10.71 o                         
  -1   3   3      15882.46      14839.17       571.71 o                         
   0   3   3         33.34         53.19         5.91 o                         
   1   3   3       4450.98       4031.84       167.14 o                         
   2   3   3       1071.61       1005.28        43.83 o                         
   3   3   3         38.01         30.96        12.23 o                         
   4   3   3       3198.96       3692.79       169.13 o                         
   5   3   3         20.23         21.46        26.24 o                         
  -6   4   3         74.40         90.98        67.24 o                         
  -5   4   3          0.01        -21.34        21.34 o                         
  -4   4   3         86.55         76.61        21.62 o                         
  -3   4   3        779.12        826.91        39.03 o                         
  -2   4   3        226.00        415.63        20.90 o                         
  -1   4   3        511.37        473.27        26.52 o                         
   0   4   3          0.01         -2.08         9.04 o                         
   1   4   3        266.45        324.09        18.28 o                         
   2   4   3        140.99        181.82        12.11 o                         
   3   4   3          7.92          9.58        10.15 o                         
   4   4   3        423.26        464.91        29.18 o                         
   5   4   3        194.79        138.61        29.06 o                         
  -6   5   3          1.98        200.50        76.56 o                         
  -5   5   3         16.85         -4.86        22.20 o                         
  -4   5   3         45.27         30.45        16.65 o                         
  -3   5   3       2718.96       2919.51       123.28 o                         
  -2   5   3       2653.05       2852.29       119.33 o                         
  -1   5   3      21301.51      21628.97       832.25 o                         
   0   5   3       8735.93       7563.57       291.39 o                         
   1   5   3        380.37        363.09        17.88 o                         
   2   5   3      20100.16      21857.99       899.93 o                         
   3   5   3          7.58          2.67         8.20 o                         
   4   5   3          0.76         19.93        18.50 o                         
   5   5   3         32.50          7.58        25.09 o                         
  -6   6   3        171.27        137.03        50.44 o                         
  -5   6   3         38.49         32.15        22.35 o                         
  -4   6   3         30.62         41.33        17.66 o                         
  -3   6   3       1132.35       1198.98        53.42 o                         
  -2   6   3          0.06         55.74         8.77 o                         
  -1   6   3     127488.41     124991.95      4805.26 o                         
   0   6   3       1293.42       1250.61        49.12 o                         
   1   6   3       3739.70       3297.88       137.07 o                         
   2   6   3        119.76        146.73        14.14 o                         
   3   6   3          2.59          4.55         8.24 o                         
   4   6   3       2260.06       2343.58       120.52 o                         
   5   6   3         64.31         24.44        25.75 o                         
  -6   7   3        135.10        151.84        44.30 o                         
  -5   7   3          6.07          1.37        22.30 o                         
  -4   7   3        538.16        525.12        40.39 o                         
  -3   7   3        756.28        875.74        44.61 o                         
  -2   7   3         40.33         34.63         8.56 o                         
  -1   7   3      27221.14      26788.49      1030.12 o                         
   0   7   3       1285.07       1060.93        42.03 o                         
   1   7   3        806.13        782.21        34.66 o                         
   2   7   3          3.02          6.06         7.97 o                         
   3   7   3         30.70         38.83         9.00 o                         
   4   7   3          0.06         23.49        16.37 o                         
   5   7   3          1.71         14.82        25.84 o                         
  -6   8   3        132.26        149.00        45.04 o                         
  -5   8   3          1.69         18.38        22.35 o                         
  -4   8   3        614.75        616.62        36.83 o                         
  -3   8   3          6.11          9.03        12.24 o                         
  -2   8   3         87.46        132.64        14.80 o                         
  -1   8   3        217.65        269.05        15.53 o                         
   0   8   3        411.62        413.80        17.93 o                         
   1   8   3       1114.64       1251.07        53.06 o                         
   2   8   3       2662.25       2970.90       124.17 o                         
   3   8   3         87.78         75.17        10.18 o                         
   4   8   3        906.92       1039.58        53.81 o                         
   5   8   3        125.22         81.30        27.47 o                         
  -6   9   3        123.97        107.19        49.56 o                         
  -5   9   3          5.26          0.28        21.99 o                         
  -4   9   3        451.97        493.38        45.87 o                         
  -3   9   3        500.44        568.88        29.24 o                         
  -2   9   3       2265.10       2089.75        88.36 o                         
  -1   9   3       1473.68       1397.51        55.70 o                         
   0   9   3          2.75          2.08         5.75 o                         
   1   9   3        219.54        178.09        11.34 o                         
   2   9   3        512.40        510.19        24.89 o                         
   3   9   3        320.87        278.49        15.94 o                         
   4   9   3       1835.43       1996.09        94.71 o                         
   5   9   3         99.13         82.78        28.51 o                         
  -6  10   3          0.01        -44.42        44.42 o                         
  -5  10   3         40.38          7.36        26.77 o                         
  -4  10   3        386.34        381.59        28.06 o                         
  -3  10   3        185.19        225.14        28.34 o                         
  -2  10   3          2.89         29.85        15.87 o                         
  -1  10   3        191.35        209.13        11.42 o                         
   0  10   3         70.99         90.10         7.27 o                         
   1  10   3       4669.20       4635.24       179.33 o                         
   2  10   3       1033.29       1152.36        50.18 o                         
   3  10   3        133.62        138.23        12.87 o                         
   4  10   3        662.27        646.81        43.12 o                         
   5  10   3          7.63          6.28        26.53 o                         
  -6  11   3         88.58        188.92       105.10 o                         
  -5  11   3         16.13          3.65        22.06 o                         
  -4  11   3        184.86        224.30        26.89 o                         
  -3  11   3          1.84         10.34        16.46 o                         
  -2  11   3        154.94        171.14        14.18 o                         
  -1  11   3        206.84        224.83        11.94 o                         
   0  11   3        286.30        284.21        13.64 o                         
   1  11   3         69.64         95.31         9.49 o                         
   2  11   3        962.51        963.96        39.23 o                         
   3  11   3         83.11         87.54        10.63 o                         
   4  11   3        614.81        557.33        39.74 o                         
   5  11   3        410.43        301.14        36.17 o                         
  -5  12   3         13.69         32.18        32.76 o                         
  -4  12   3          6.94         21.37        17.04 o                         
  -3  12   3        145.25        158.00        14.36 o                         
  -2  12   3        544.72        556.64        30.61 o                         
  -1  12   3       3581.66       3484.46       135.19 o                         
   0  12   3       1398.30       1269.38        50.03 o                         
   1  12   3         15.42         43.56         6.94 o                         
   2  12   3        764.33        773.27        32.12 o                         
   3  12   3          9.58          5.62         8.83 o                         
   4  12   3        287.90        259.01        26.67 o                         
   5  12   3          8.92         -9.56        26.30 o                         
  -5  13   3        168.61        160.30        26.84 o                         
  -4  13   3        927.05       1033.77        54.64 o                         
  -3  13   3          8.84         -2.46        12.61 o                         
  -2  13   3        288.68        316.18        17.75 o                         
  -1  13   3       3482.11       3370.19       130.53 o                         
   0  13   3        303.99        283.33        13.72 o                         
   1  13   3         98.44         90.40        11.43 o                         
   2  13   3         48.60        138.16        12.51 o                         
   3  13   3         24.00         23.11         9.35 o                         
   4  13   3        800.85        811.53        44.71 o                         
   5  13   3          1.89        -24.52        24.52 o                         
  -5  14   3          0.57        -23.16        23.16 o                         
  -4  14   3         37.13         92.68        16.95 o                         
  -3  14   3          0.05          0.08        11.18 o                         
  -2  14   3        260.81        337.85        18.79 o                         
  -1  14   3       1928.46       1989.52        78.15 o                         
   0  14   3        649.79        660.29        27.20 o                         
   1  14   3       4267.92       4337.81       168.25 o                         
   2  14   3        607.24        855.39        38.70 o                         
   3  14   3         85.40         58.07        13.14 o                         
   4  14   3         37.93         23.55        22.11 o                         
   5  14   3         17.16        -24.26        24.26 o                         
  -5  15   3          9.75          5.45        23.31 o                         
  -4  15   3       2163.85       2287.15       130.98 o                         
  -3  15   3        186.63        223.24        19.15 o                         
  -2  15   3         33.81         62.43        10.11 o                         
  -1  15   3        146.32        159.33        14.55 o                         
   0  15   3        253.06        271.15        13.52 o                         
   1  15   3       3043.84       2972.25       115.63 o                         
   2  15   3        184.93        214.95        12.91 o                         
   3  15   3         61.33         59.14        11.24 o                         
   4  15   3        132.41        111.14        18.35 o                         
   5  15   3          1.64         -3.90        25.16 o                         
  -5  16   3          0.06        -23.38        23.38 o                         
  -4  16   3       1618.18       1786.52        88.15 o                         
  -3  16   3         15.79         30.05        15.56 o                         
  -2  16   3        898.50        950.28        42.54 o                         
  -1  16   3       1613.77       1664.77        65.72 o                         
   0  16   3        858.73        825.62        33.59 o                         
   1  16   3        692.15        735.05        30.49 o                         
   2  16   3        134.55        337.15        16.89 o                         
   3  16   3        230.51        199.65        27.34 o                         
   4  16   3          0.99          1.75        16.06 o                         
   5  16   3         74.85         99.21        25.30 o                         
  -5  17   3         15.25          7.79        27.04 o                         
  -4  17   3        227.73        232.63        30.71 o                         
  -3  17   3        139.78         94.30        19.85 o                         
  -2  17   3          9.69         17.45         9.34 o                         
  -1  17   3       1932.08       2004.04        78.55 o                         
   0  17   3        489.71        572.69        24.45 o                         
   1  17   3       2342.97       2465.31        96.68 o                         
   2  17   3       3285.32       3370.12       135.30 o                         
   3  17   3         23.59          4.69         9.25 o                         
   4  17   3        414.82        446.05        30.41 o                         
   5  17   3        123.66        116.95        25.92 o                         
  -5  18   3        160.99        148.53        28.45 o                         
  -4  18   3        318.35        319.12        24.33 o                         
  -3  18   3        120.32        117.77        14.54 o                         
  -2  18   3         10.05         19.12         9.38 o                         
  -1  18   3         39.14         21.80         6.90 o                         
   0  18   3       1495.48       1564.94        62.25 o                         
   1  18   3       1385.84       1305.47        52.34 o                         
   2  18   3        883.43        883.19        43.50 o                         
   3  18   3        202.47        163.06        13.27 o                         
   4  18   3        169.24        158.51        20.60 o                         
   5  18   3        410.03        394.61        61.96 o                         
  -5  19   3         33.91         44.95        27.11 o                         
  -4  19   3         99.17         79.51        17.90 o                         
  -3  19   3         49.42         25.90        14.55 o                         
  -2  19   3        354.73        413.08        22.19 o                         
  -1  19   3       2381.99       2417.47        94.56 o                         
   0  19   3         28.05         36.32         8.36 o                         
   1  19   3       1012.95       1064.93        43.18 o                         
   2  19   3        621.24        697.63        33.48 o                         
   3  19   3        163.00        156.88        13.89 o                         
   4  19   3         12.79          9.90        17.94 o                         
   5  19   3        515.03        532.34        46.17 o                         
  -5  20   3        476.92        408.52        40.78 o                         
  -4  20   3          3.11         -0.08        15.67 o                         
  -3  20   3        160.43        167.11        16.24 o                         
  -2  20   3        152.34        174.37        13.99 o                         
  -1  20   3        160.27        128.97         9.62 o                         
   0  20   3       2304.56       2487.47       104.28 o                         
   1  20   3       3734.37       3699.90       143.90 o                         
   2  20   3        149.95        137.96        17.69 o                         
   3  20   3        311.74        318.50        24.45 o                         
   4  20   3          2.39         -0.58        20.54 o                         
   5  20   3         85.70         94.99        24.75 o                         
  -5  21   3         89.72         81.62        29.85 o                         
  -4  21   3         45.60         45.34        17.35 o                         
  -3  21   3        688.11        695.71        41.18 o                         
  -2  21   3         27.39         42.17        12.28 o                         
  -1  21   3         22.86         15.12         7.20 o                         
   0  21   3       3305.02       3407.51       142.23 o                         
   1  21   3        263.10        280.11        14.80 o                         
   2  21   3        345.82        350.97        27.22 o                         
   3  21   3         22.09         13.44         9.98 o                         
   4  21   3          5.21         24.35        17.19 o                         
   5  21   3          0.05          7.68        22.86 o                         
  -5  22   3         88.50         84.45        29.83 o                         
  -4  22   3         24.31         25.93        17.25 o                         
  -3  22   3         28.68          5.10        12.90 o                         
  -2  22   3        722.98        736.62        35.05 o                         
  -1  22   3          0.01          3.26         9.24 o                         
   0  22   3        744.03        771.46        35.18 o                         
   1  22   3        172.74        199.81        12.05 o                         
   2  22   3         12.06         28.60         9.08 o                         
   3  22   3        238.38        224.69        18.31 o                         
   4  22   3         26.63         28.00        17.11 o                         
   5  22   3         42.35         51.70        23.92 o                         
  -5  23   3         48.95         51.55        26.42 o                         
  -4  23   3         35.04         13.00        17.08 o                         
  -3  23   3        171.41        174.86        21.82 o                         
  -2  23   3        157.94        128.06        15.81 o                         
  -1  23   3        157.56        175.62        19.17 o                         
   0  23   3       1132.96       1210.87        52.21 o                         
   1  23   3        181.75        169.55        12.57 o                         
   2  23   3          0.18         -0.58         7.75 o                         
   3  23   3          7.99          1.75        10.30 o                         
   4  23   3          0.39         11.77        16.66 o                         
   5  23   3        108.07         82.70        24.65 o                         
  -5  24   3          0.06         -4.79        25.95 o                         
  -4  24   3         27.59         21.03        18.76 o                         
  -3  24   3        495.54        538.89        46.16 o                         
  -2  24   3        777.90        725.05        36.32 o                         
  -1  24   3         98.65         97.15         9.37 o                         
   0  24   3        655.71        746.68        34.93 o                         
   1  24   3       1312.36       1317.90        57.21 o                         
   2  24   3        287.85        279.51        16.59 o                         
   3  24   3        284.59        284.53        19.66 o                         
   4  24   3          6.30          1.91        16.80 o                         
   5  24   3         10.23          9.68        23.40 o                         
  -5  25   3        104.80         37.52        26.56 o                         
  -4  25   3         65.39         40.38        18.42 o                         
  -3  25   3        118.94         86.47        14.71 o                         
  -2  25   3          0.26          5.32         8.99 o                         
  -1  25   3        155.12        204.09        14.44 o                         
   0  25   3         37.25         28.82         8.06 o                         
   1  25   3         31.21         40.19         8.67 o                         
   2  25   3        442.04        428.60        42.11 o                         
   3  25   3        209.24        239.14        23.41 o                         
   4  25   3        123.67        102.13        19.60 o                         
   5  25   3         22.00         24.38        25.04 o                         
  -5  26   3         68.69         17.31        28.93 o                         
  -4  26   3        227.47        240.41        23.59 o                         
  -3  26   3         22.69         22.33        13.88 o                         
  -2  26   3        623.12        611.95        28.60 o                         
  -1  26   3         74.78         66.23         9.07 o                         
   0  26   3        536.08        559.34        27.15 o                         
   1  26   3        176.09        201.00        15.05 o                         
   2  26   3        505.04        530.24        32.11 o                         
   3  26   3          3.96         -8.23        14.04 o                         
   4  26   3        106.70         86.42        19.56 o                         
   5  26   3        209.91        223.61        31.09 o                         
  -5  27   3         35.75         65.52        42.25 o                         
  -4  27   3          8.10          8.79        17.65 o                         
  -3  27   3         81.56         74.38        15.45 o                         
  -2  27   3         73.93         94.20        11.23 o                         
  -1  27   3         10.76         19.18         8.94 o                         
   0  27   3          0.09          4.41         9.92 o                         
   1  27   3        769.98        795.47        41.42 o                         
   2  27   3         21.69         24.16         9.10 o                         
   3  27   3         52.20         57.58        15.97 o                         
   4  27   3         22.29          7.78        17.67 o                         
   5  27   3         10.14         10.27        28.89 o                         
  -5  28   3         12.65         -0.95        36.13 o                         
  -4  28   3        319.02        344.11        29.25 o                         
  -3  28   3          4.07        -10.19        13.64 o                         
  -2  28   3       1151.79       1147.76        48.29 o                         
  -1  28   3        166.44        136.84        14.11 o                         
   0  28   3          1.76          6.03        10.10 o                         
   1  28   3        349.01        355.09        20.46 o                         
   2  28   3         19.06         11.93        10.38 o                         
   3  28   3        372.25        449.91        50.50 o                         
   4  28   3         30.04         30.44        19.43 o                         
   5  28   3          7.13        -29.09        29.09 o                         
  -5  29   3         82.00         86.17        44.50 o                         
  -4  29   3          2.70         35.85        19.25 o                         
  -3  29   3         51.72         27.61        14.29 o                         
  -2  29   3       1143.22       1115.22        47.63 o                         
  -1  29   3          3.33         23.16        10.97 o                         
   0  29   3        233.32        217.44        17.47 o                         
   1  29   3         41.78         42.70        10.01 o                         
   2  29   3         34.90         37.57        13.64 o                         
   3  29   3          0.95         49.24        17.75 o                         
   4  29   3         27.97         29.12        21.46 o                         
   5  29   3          3.10        -13.15        32.96 o                         
  -5  30   3          1.74        -21.93        41.28 o                         
  -4  30   3        110.68        135.31        21.62 o                         
  -3  30   3         29.60         32.15        15.38 o                         
  -2  30   3        225.47        280.37        18.20 o                         
  -1  30   3         40.89         54.10        12.08 o                         
   0  30   3        400.63        418.49        27.86 o                         
   1  30   3          0.13          1.10         9.52 o                         
   2  30   3         14.67         60.06        17.47 o                         
   3  30   3        436.31        437.40        46.67 o                         
   4  30   3         83.18         64.49        22.44 o                         
  -5  31   3         74.49         16.85        33.21 o                         
  -4  31   3        349.63        338.59        30.15 o                         
  -3  31   3        102.42        125.60        18.65 o                         
  -2  31   3       3650.07       3734.14       157.53 o                         
  -1  31   3        147.47        125.92        14.37 o                         
   0  31   3         50.28         30.76        12.20 o                         
   1  31   3         44.80         56.77        12.80 o                         
   2  31   3        796.81        764.95        37.65 o                         
   3  31   3        638.98        674.76        55.15 o                         
   4  31   3          4.30         18.25        21.95 o                         
  -5  32   3          9.82        -32.07        32.07 o                         
  -4  32   3        112.08         92.25        23.20 o                         
  -3  32   3         10.80         17.74        19.02 o                         
  -2  32   3         69.73         86.26        13.05 o                         
  -1  32   3        273.27        288.85        21.47 o                         
   0  32   3          6.42          3.09        10.99 o                         
   1  32   3         83.14         71.15        11.91 o                         
   2  32   3       1241.37       1310.87        59.30 o                         
   3  32   3        591.51        547.59        45.57 o                         
   4  32   3         60.95         55.36        23.75 o                         
  -4  33   3         64.10         42.18        22.85 o                         
  -3  33   3        523.51        506.38        37.51 o                         
  -2  33   3        860.74        794.10        43.47 o                         
  -1  33   3        721.82        797.68        42.27 o                         
   0  33   3        388.70        380.63        30.22 o                         
   1  33   3          0.63         -3.81        10.23 o                         
   2  33   3        857.81        915.73        60.86 o                         
   3  33   3        274.22        203.91        27.24 o                         
   4  33   3          7.51        -15.06        22.25 o                         
  -4  34   3         26.35         44.26        22.64 o                         
  -3  34   3        105.79         93.53        20.06 o                         
  -2  34   3       2693.83       2550.40       119.01 o                         
  -1  34   3       1523.68       1449.25        70.23 o                         
   0  34   3        383.30        382.78        24.79 o                         
   1  34   3         15.45         -5.03        12.09 o                         
   2  34   3       1659.44       1566.52        69.69 o                         
   3  34   3        156.36        118.37        29.54 o                         
   4  34   3        140.20        168.25        28.11 o                         
  -4  35   3         87.71         51.08        26.32 o                         
  -3  35   3          0.38         -5.13        20.38 o                         
  -2  35   3        241.48        226.79        27.88 o                         
  -1  35   3        175.77        203.90        19.38 o                         
   0  35   3         13.32         -3.40        11.91 o                         
   1  35   3        129.34         94.24        15.26 o                         
   2  35   3       1969.16       1924.55        90.96 o                         
   3  35   3          6.12        -16.35        18.26 o                         
   4  35   3          4.48         21.72        24.23 o                         
  -4  36   3         51.25         53.71        30.71 o                         
  -3  36   3        216.80        186.33        26.52 o                         
  -2  36   3        240.90        220.69        23.14 o                         
  -1  36   3         13.46         21.99        13.33 o                         
   0  36   3         12.95          3.04        12.90 o                         
   1  36   3        549.20        622.43        39.64 o                         
   2  36   3       1155.67       1177.70        75.66 o                         
   3  36   3         32.24         15.78        19.72 o                         
   4  36   3         14.36         20.76        24.79 o                         
  -4  37   3        133.27         53.88        30.36 o                         
  -3  37   3         14.39         18.59        21.16 o                         
  -2  37   3         60.02         42.94        23.72 o                         
  -1  37   3       1768.59       1789.48        84.32 o                         
   0  37   3        193.46        178.17        18.27 o                         
   1  37   3         90.58         96.87        16.27 o                         
   2  37   3          0.08         17.34        14.05 o                         
   3  37   3         68.25         71.18        25.55 o                         
   4  37   3        178.59        148.25        33.83 o                         
  -4  38   3         62.31         98.54        40.45 o                         
  -3  38   3          3.20          5.51        21.57 o                         
  -2  38   3          7.15         14.61        18.89 o                         
  -1  38   3         12.13         37.88        14.50 o                         
   0  38   3         25.82         24.89        14.34 o                         
   1  38   3        208.68        185.83        19.58 o                         
   2  38   3          1.06        -13.66        14.16 o                         
   3  38   3         34.81         11.42        23.56 o                         
   4  38   3          1.70        -10.46        28.05 o                         
  -4  39   3        135.07         97.40        43.21 o                         
  -3  39   3         31.49        -11.49        22.02 o                         
  -2  39   3         16.83         54.31        21.36 o                         
  -1  39   3        720.66        701.92        40.62 o                         
   0  39   3         12.87         17.43        15.77 o                         
   1  39   3        167.36        143.27        18.64 o                         
   2  39   3        749.38        810.37        60.14 o                         
   3  39   3          0.00        -11.85        23.02 o                         
   4  39   3        145.94        131.34        34.43 o                         
  -4  40   3         16.99        -18.65        37.10 o                         
  -3  40   3         25.66         58.03        23.21 o                         
  -2  40   3         27.99         -1.74        20.63 o                         
  -1  40   3        136.65        108.02        18.45 o                         
   0  40   3          3.69        -13.79        13.79 o                         
   1  40   3          7.56         -2.67        14.58 o                         
   2  40   3        270.71        269.39        32.72 o                         
   3  40   3         53.01         39.70        25.60 o                         
   4  40   3         72.87         69.39        33.35 o                         
  -4  41   3        125.02        171.65        44.76 o                         
  -3  41   3        349.42        288.99        39.97 o                         
  -2  41   3          2.84         16.39        18.71 o                         
  -1  41   3         14.98         22.32        16.35 o                         
   0  41   3         68.74         48.65        16.33 o                         
   1  41   3        406.56        445.56        35.42 o                         
   2  41   3         69.14         65.44        17.38 o                         
   3  41   3         26.41         25.49        26.44 o                         
   4  41   3         11.25         -4.49        37.83 o                         
  -4  42   3        281.63        331.18        61.61 o                         
  -3  42   3         66.28         80.00        35.69 o                         
  -2  42   3          0.17         -4.98        17.67 o                         
  -1  42   3         40.82         35.63        16.56 o                         
   0  42   3         47.39         49.93        16.70 o                         
   1  42   3       1081.99       1224.88        72.39 o                         
   2  42   3        119.30        103.55        19.04 o                         
   3  42   3         65.78         34.38        27.58 o                         
  -3  43   3         61.76         71.01        41.51 o                         
  -2  43   3         47.68         54.31        20.82 o                         
  -1  43   3         62.29         74.84        21.32 o                         
   0  43   3        232.38        272.92        24.36 o                         
   1  43   3        294.45        273.30        25.84 o                         
   2  43   3          0.35          8.02        17.15 o                         
   3  43   3          0.40          9.79        25.73 o                         
  -3  44   3         20.61         47.44        41.86 o                         
  -2  44   3          3.16         18.63        20.30 o                         
  -1  44   3         74.37        103.81        19.99 o                         
   0  44   3        146.54        159.86        22.01 o                         
   1  44   3        130.49        148.88        22.91 o                         
   2  44   3          0.01          4.36        18.13 o                         
   3  44   3         28.52         18.46        28.03 o                         
  -3  45   3        308.45        338.52        78.92 o                         
  -2  45   3          3.63         24.96        22.92 o                         
  -1  45   3        175.01        252.92        26.99 o                         
   0  45   3         20.43         14.51        17.51 o                         
   1  45   3        310.87        285.76        36.25 o                         
   2  45   3        474.24        490.62        37.09 o                         
   3  45   3         91.81         45.12        32.19 o                         
  -3  46   3          1.87          3.71        28.40 o                         
  -2  46   3         36.07         41.92        22.42 o                         
  -1  46   3        747.87        748.14        45.11 o                         
   0  46   3          3.92         32.55        18.96 o                         
   1  46   3         28.46         54.92        22.01 o                         
   2  46   3         55.25         84.87        20.70 o                         
   3  46   3         13.73         -3.23        28.71 o                         
  -3  47   3         27.40          9.19        30.24 o                         
  -2  47   3         13.64         35.97        22.46 o                         
  -1  47   3         38.44         54.69        20.40 o                         
   0  47   3         41.60         36.18        20.02 o                         
   1  47   3         19.41         42.68        19.70 o                         
   2  47   3         92.78        116.40        22.91 o                         
   3  47   3         13.82         24.14        31.44 o                         
  -3  48   3         19.36         17.03        38.02 o                         
  -2  48   3         10.70        -10.54        25.34 o                         
  -1  48   3         64.37         60.43        21.34 o                         
   0  48   3         68.89         50.99        20.45 o                         
   1  48   3          7.14         12.52        19.01 o                         
   2  48   3          7.77         18.36        23.67 o                         
   3  48   3         37.30         10.72        36.67 o                         
  -3  49   3         19.18         -5.69        34.95 o                         
  -2  49   3          2.30         19.22        27.53 o                         
  -1  49   3        360.91        352.85        61.03 o                         
   0  49   3         54.97         60.87        21.94 o                         
   1  49   3         74.24        101.34        23.17 o                         
   2  49   3          1.73         19.64        26.43 o                         
  -2  50   3          0.92         16.58        27.72 o                         
  -1  50   3         46.49         47.38        22.10 o                         
   0  50   3        167.25        148.73        25.02 o                         
   1  50   3         45.82         19.03        20.74 o                         
   2  50   3         25.35         -2.96        27.02 o                         
  -2  51   3          1.50        -19.29        28.60 o                         
  -1  51   3        239.42        182.64        27.77 o                         
   0  51   3         37.31         29.62        22.60 o                         
   1  51   3          6.19          1.16        21.14 o                         
   2  51   3          2.09         -8.45        26.22 o                         
  -2  52   3         16.50        -28.67        28.67 o                         
  -1  52   3        231.87        149.47        27.21 o                         
   0  52   3          1.18        -10.84        22.50 o                         
   1  52   3         34.36         39.92        22.46 o                         
   2  52   3         44.17         43.76        30.53 o                         
  -2  53   3          2.56          3.96        30.39 o                         
  -1  53   3          0.02         -8.65        27.43 o                         
   0  53   3          0.30         -3.99        23.82 o                         
   1  53   3          0.81         20.53        23.80 o                         
  -1  54   3          1.17         -9.42        27.92 o                         
   0  54   3         29.61         22.54        39.27 o                         
   1  54   3        233.57        219.84        32.18 o                         
  -1  55   3        221.25        138.36        37.51 o                         
   0  55   3         16.72         -1.89        24.19 o                         
   1  55   3          6.52         31.75        26.57 o                         
   0  56   3         82.18         70.15        43.45 o                         
  -6   0   4          5.59        -11.98        50.48 o                         
  -4   0   4       1107.63       1302.77        92.43 o                         
  -2   0   4       2132.75       2061.79       114.90 o                         
   0   0   4          9.16          2.53         9.65 o                         
   2   0   4        373.74        404.77        32.44 o                         
   4   0   4        588.67        579.02        49.03 o                         
  -6   1   4          5.17         10.64        37.06 o                         
  -5   1   4        137.63        121.64        25.10 o                         
  -4   1   4       1545.50       1687.24        81.99 o                         
  -3   1   4          0.09         18.33         9.79 o                         
  -2   1   4        621.05        599.74        26.08 o                         
  -1   1   4       1248.86       1082.10        43.19 o                         
   0   1   4        127.59        148.16         9.43 o                         
   1   1   4       1214.09       1048.21        48.97 o                         
   2   1   4       1695.48       1792.20        82.43 o                         
   3   1   4          6.05         -1.89         9.05 o                         
   4   1   4        434.28        410.39        27.39 o                         
   5   1   4          6.55         29.78        26.53 o                         
  -6   2   4          9.93         38.66        31.12 o                         
  -5   2   4          2.55        -18.71        21.13 o                         
  -4   2   4        543.05        542.71        34.04 o                         
  -3   2   4         97.08         96.38        12.30 o                         
  -2   2   4       2133.88       2143.22        84.27 o                         
  -1   2   4         87.08         94.65         7.74 o                         
   0   2   4        700.27        681.35        28.38 o                         
   1   2   4        139.71        136.69         9.81 o                         
   2   2   4        183.56        176.75        12.13 o                         
   3   2   4         28.24         31.25         9.71 o                         
   4   2   4        217.66        205.96        21.42 o                         
   5   2   4         64.16         -7.40        26.21 o                         
  -6   3   4          2.75        -34.37        34.37 o                         
  -5   3   4         61.21         35.80        22.77 o                         
  -4   3   4         25.40         36.19        17.15 o                         
  -3   3   4         22.67         19.35         9.84 o                         
  -2   3   4        333.45        392.38        19.94 o                         
  -1   3   4        647.95        573.25        24.05 o                         
   0   3   4        284.58        302.02        14.02 o                         
   1   3   4       2552.49       2592.79       108.20 o                         
   2   3   4        748.50        772.34        34.47 o                         
   3   3   4        235.59        181.43        13.94 o                         
   4   3   4         77.48         54.78        14.64 o                         
   5   3   4          0.00        -14.91        37.17 o                         
  -6   4   4         71.65         72.28        34.82 o                         
  -5   4   4         17.49          3.80        22.49 o                         
  -4   4   4         24.93         55.90        18.64 o                         
  -3   4   4         69.27         55.88        13.66 o                         
  -2   4   4         71.43         77.28        10.13 o                         
  -1   4   4       1478.67       1290.78        51.43 o                         
   0   4   4         62.48         68.64         6.76 o                         
   1   4   4        287.28        321.50        20.51 o                         
   2   4   4       3598.72       3577.39       148.69 o                         
   3   4   4          0.04         -9.28         9.54 o                         
   4   4   4        650.94        656.47        37.65 o                         
   5   4   4          2.51         22.39        26.60 o                         
  -6   5   4          4.30         28.13        33.99 o                         
  -5   5   4         82.50         69.70        23.70 o                         
  -4   5   4        172.96        216.59        25.19 o                         
  -3   5   4         59.04         52.94        13.75 o                         
  -2   5   4        605.07        956.88        42.55 o                         
  -1   5   4       1096.61        993.93        39.96 o                         
   0   5   4        626.63        541.83        22.80 o                         
   1   5   4          0.71         13.67         6.83 o                         
   2   5   4         24.99         78.14         9.23 o                         
   3   5   4         15.42          7.56         9.63 o                         
   4   5   4        728.10        661.13        37.66 o                         
   5   5   4          9.36          3.98        26.18 o                         
  -6   6   4         10.29        -25.09        31.51 o                         
  -5   6   4          8.11         55.86        24.00 o                         
  -4   6   4        187.95        195.52        21.40 o                         
  -3   6   4         31.64         12.64        10.44 o                         
  -2   6   4       1493.13       1602.68        68.52 o                         
  -1   6   4        115.79        124.23        10.45 o                         
   0   6   4        117.01        117.97         7.97 o                         
   1   6   4       1888.05       1880.49        79.14 o                         
   2   6   4       3092.53       3331.44       138.58 o                         
   3   6   4        216.82        201.94        16.98 o                         
   4   6   4        358.64        381.01        26.33 o                         
   5   6   4         81.92         28.43        27.08 o                         
  -6   7   4         52.24         33.08        66.52 o                         
  -5   7   4        135.29        120.02        24.83 o                         
  -4   7   4          0.36        -11.67        16.87 o                         
  -3   7   4        176.83        142.87        13.68 o                         
  -2   7   4        964.91       1070.60        47.00 o                         
  -1   7   4       4128.51       4151.11       172.01 o                         
   0   7   4        146.26        151.22         9.17 o                         
   1   7   4        162.42        158.50        11.44 o                         
   2   7   4       1237.50       1301.44        56.31 o                         
   3   7   4        260.50        278.04        21.18 o                         
   4   7   4       1839.75       1936.34       101.47 o                         
   5   7   4          4.33         -8.80        26.31 o                         
  -6   8   4         64.51         58.44        63.99 o                         
  -5   8   4         43.39         -0.69        22.73 o                         
  -4   8   4         13.16         35.49        17.52 o                         
  -3   8   4        194.54        148.68        15.49 o                         
  -2   8   4       7930.27       8453.06       349.57 o                         
  -1   8   4        255.95        241.93        13.67 o                         
   0   8   4        115.54         99.11         7.59 o                         
   1   8   4       2784.37       2811.09       117.26 o                         
   2   8   4          5.08         99.44        10.34 o                         
   3   8   4         18.57         15.66        10.21 o                         
   4   8   4        191.15        179.25        21.71 o                         
   5   8   4          6.18         12.15        25.11 o                         
  -5   9   4         83.61         93.73        31.33 o                         
  -4   9   4          0.76         15.85        17.28 o                         
  -3   9   4         68.28         64.41        11.90 o                         
  -2   9   4        458.73        607.86        40.56 o                         
  -1   9   4        886.42        815.18        35.93 o                         
   0   9   4        169.18        190.71        10.43 o                         
   1   9   4        551.83        597.15        28.68 o                         
   2   9   4       1471.26       1885.79        80.24 o                         
   3   9   4        417.82        373.85        21.35 o                         
   4   9   4         39.73         23.82        17.00 o                         
   5   9   4         95.24        112.89        37.45 o                         
  -5  10   4        779.79        784.16        75.54 o                         
  -4  10   4        343.02        323.90        25.01 o                         
  -3  10   4         67.05         59.21        14.08 o                         
  -2  10   4       2850.55       2874.46       120.73 o                         
  -1  10   4       1040.10        876.49        35.23 o                         
   0  10   4        628.06        588.75        24.56 o                         
   1  10   4       5804.60       5525.50       228.59 o                         
   2  10   4         49.72         51.08         9.15 o                         
   3  10   4        875.17        802.56        38.13 o                         
   4  10   4        782.59        810.19        49.43 o                         
   5  10   4         33.77         53.85        28.23 o                         
  -5  11   4        609.15        683.52        50.78 o                         
  -4  11   4          4.18         12.61        14.38 o                         
  -3  11   4        726.88        742.27        36.13 o                         
  -2  11   4         50.14         73.58         9.80 o                         
  -1  11   4          0.09          2.37         5.91 o                         
   0  11   4       1445.09       1308.27        51.72 o                         
   1  11   4         31.68         63.43        13.10 o                         
   2  11   4        137.94        142.13        14.29 o                         
   3  11   4        197.06        157.39        13.81 o                         
   4  11   4        452.13        438.29        32.48 o                         
   5  11   4         17.38         15.84        26.10 o                         
  -5  12   4       1003.70       1068.42        91.42 o                         
  -4  12   4         59.03         43.72        14.94 o                         
  -3  12   4          0.27         -7.55        10.50 o                         
  -2  12   4        120.05        143.16        12.11 o                         
  -1  12   4         75.43         69.00         9.47 o                         
   0  12   4         47.77         46.70         7.98 o                         
   1  12   4       5681.38       5305.69       204.94 o                         
   2  12   4         13.51         36.53         9.19 o                         
   3  12   4        144.29        104.00        12.62 o                         
   4  12   4         82.38         61.87        18.39 o                         
   5  12   4         27.94         69.51        27.89 o                         
  -5  13   4       1265.96       1333.01       122.01 o                         
  -4  13   4        351.52        335.06        24.17 o                         
  -3  13   4        228.98        219.92        22.99 o                         
  -2  13   4       5315.26       5813.16       241.13 o                         
  -1  13   4        496.33        524.95        24.21 o                         
   0  13   4        805.42        724.66        30.09 o                         
   1  13   4        272.00        329.67        15.84 o                         
   2  13   4         21.00        490.82        29.54 o                         
   3  13   4         45.22         32.81        12.13 o                         
   4  13   4         39.63         42.79        18.08 o                         
   5  13   4          6.96        -24.45        24.45 o                         
  -5  14   4        506.90        498.69        47.20 o                         
  -4  14   4        137.92        139.78        21.90 o                         
  -3  14   4         37.78         32.91        11.89 o                         
  -2  14   4      11241.65      11810.38       487.08 o                         
  -1  14   4        695.39        733.47        30.37 o                         
   0  14   4        436.08        412.39        18.85 o                         
   1  14   4       4615.29       4691.67       181.63 o                         
   2  14   4        129.18        543.94        29.24 o                         
   3  14   4         85.56        107.73        16.22 o                         
   4  14   4       2541.69       2638.23       133.91 o                         
   5  14   4         19.47        -26.31        26.31 o                         
  -5  15   4        681.31        635.81        68.69 o                         
  -4  15   4         31.83         43.21        15.75 o                         
  -3  15   4         85.36         76.25        17.07 o                         
  -2  15   4       1966.89       2128.51        89.99 o                         
  -1  15   4       1028.77       1018.15        41.28 o                         
   0  15   4        209.18        175.81        10.39 o                         
   1  15   4         43.40         91.01        13.45 o                         
   2  15   4          0.85        144.09        14.62 o                         
   3  15   4          0.18          0.74        10.45 o                         
   4  15   4        211.02        285.50        26.34 o                         
   5  15   4        104.54         72.32        24.91 o                         
  -5  16   4         56.20         24.19        24.19 o                         
  -4  16   4        573.99        642.12        38.78 o                         
  -3  16   4        141.77        130.42        14.56 o                         
  -2  16   4      12206.05      13328.51       549.72 o                         
  -1  16   4        311.06        285.86        14.63 o                         
   0  16   4        844.82        808.84        33.09 o                         
   1  16   4       2578.20       2725.44       106.20 o                         
   2  16   4         23.24         34.76         8.19 o                         
   3  16   4        189.42        161.90        14.93 o                         
   4  16   4       1892.57       1907.87       100.29 o                         
   5  16   4          4.94          5.38        22.12 o                         
  -5  17   4         23.75         29.01        25.08 o                         
  -4  17   4        141.86        122.76        19.99 o                         
  -3  17   4         80.23         87.48        16.24 o                         
  -2  17   4        130.47        209.98        14.59 o                         
  -1  17   4         32.97         32.85         7.29 o                         
   0  17   4       1035.97       1159.92        46.56 o                         
   1  17   4        392.03        418.60        19.49 o                         
   2  17   4        852.02        798.31        36.01 o                         
   3  17   4        130.70        119.95        13.88 o                         
   4  17   4        896.72        954.28        65.94 o                         
   5  17   4        139.42         90.55        25.16 o                         
  -5  18   4         36.03         33.59        25.56 o                         
  -4  18   4         81.67         69.55        17.07 o                         
  -3  18   4        242.56        226.96        19.78 o                         
  -2  18   4        355.09        353.03        20.01 o                         
  -1  18   4       1127.57       1075.61        43.60 o                         
   0  18   4       2916.55       2863.22       112.06 o                         
   1  18   4        245.29        224.51        12.75 o                         
   2  18   4        461.39        394.03        24.39 o                         
   3  18   4         94.35         86.08        12.90 o                         
   4  18   4        799.11        746.47        43.21 o                         
   5  18   4         40.89         30.80        23.83 o                         
  -5  19   4          3.77        -18.83        25.42 o                         
  -4  19   4         12.59          8.69        16.05 o                         
  -3  19   4          3.23          8.93        12.56 o                         
  -2  19   4       1476.97       1428.96        65.16 o                         
  -1  19   4        617.94        617.65        26.58 o                         
   0  19   4       3247.12       3461.61       134.81 o                         
   1  19   4         26.69         20.66         7.07 o                         
   2  19   4        489.84        405.42        23.33 o                         
   3  19   4        451.60        439.01        24.98 o                         
   4  19   4         34.53         52.15        17.79 o                         
   5  19   4        158.06        131.17        27.05 o                         
  -5  20   4         47.76         24.49        27.18 o                         
  -4  20   4          2.84         22.36        19.54 o                         
  -3  20   4         12.79         38.93        13.25 o                         
  -2  20   4        118.92        115.53        12.01 o                         
  -1  20   4        240.26        210.69        16.61 o                         
   0  20   4       9148.12       9487.35       366.56 o                         
   1  20   4         25.04         28.79         7.25 o                         
   2  20   4        419.44        372.17        21.34 o                         
   3  20   4          7.63          4.78        11.85 o                         
   4  20   4          2.27         -5.26        16.79 o                         
   5  20   4          0.78          8.39        23.48 o                         
  -5  21   4         65.44         30.40        27.14 o                         
  -4  21   4         21.34         65.81        20.60 o                         
  -3  21   4          0.05         46.19        13.57 o                         
  -2  21   4         90.81         81.42        12.13 o                         
  -1  21   4         56.97         46.12         7.85 o                         
   0  21   4       2007.13       2135.48        84.11 o                         
   1  21   4        156.64        148.90        10.57 o                         
   2  21   4       1363.28       1286.88        63.83 o                         
   3  21   4         56.40         31.75        13.41 o                         
   4  21   4         74.58         71.22        18.87 o                         
   5  21   4        113.78        134.29        26.45 o                         
  -5  22   4         91.89         80.18        28.33 o                         
  -4  22   4        570.98        555.11        36.32 o                         
  -3  22   4         51.26         60.90        14.95 o                         
  -2  22   4        177.96        121.60        11.90 o                         
  -1  22   4         37.68         46.93         8.14 o                         
   0  22   4        503.36        582.39        25.50 o                         
   1  22   4         11.60          3.40         7.01 o                         
   2  22   4        770.12        673.63        30.00 o                         
   3  22   4          2.95         10.59        11.76 o                         
   4  22   4          1.51         37.40        18.07 o                         
   5  22   4        412.30        471.04        39.22 o                         
  -5  23   4         69.85         37.43        29.66 o                         
  -4  23   4         43.45         40.37        18.28 o                         
  -3  23   4          0.40          2.94        12.35 o                         
  -2  23   4          0.31         -7.50         8.44 o                         
  -1  23   4          1.91         -2.33         8.05 o                         
   0  23   4        413.58        409.21        21.22 o                         
   1  23   4        228.32        223.76        13.45 o                         
   2  23   4          5.10         14.99         8.27 o                         
   3  23   4         28.23         26.39        12.57 o                         
   4  23   4         24.40         10.16        24.20 o                         
   5  23   4        119.28        145.79        27.94 o                         
  -5  24   4        542.04        587.68        51.70 o                         
  -4  24   4        121.72        146.37        20.51 o                         
  -3  24   4          3.24         17.78        13.15 o                         
  -2  24   4       1088.03       1105.02        47.35 o                         
  -1  24   4        147.10        150.93        14.39 o                         
   0  24   4         50.11         35.97         8.46 o                         
   1  24   4         13.72          5.86         7.58 o                         
   2  24   4        144.44        147.00        13.14 o                         
   3  24   4         21.12         20.26        17.10 o                         
   4  24   4          4.42        -17.55        17.55 o                         
   5  24   4         48.30         49.99        25.93 o                         
  -5  25   4         92.97         68.79        28.91 o                         
  -4  25   4         10.19          7.58        17.66 o                         
  -3  25   4          4.84         13.91        13.48 o                         
  -2  25   4        423.58        430.71        24.17 o                         
  -1  25   4         46.27         27.77         8.42 o                         
   0  25   4        144.12        138.59        11.49 o                         
   1  25   4        103.07        102.49         9.90 o                         
   2  25   4        108.53        108.09        11.24 o                         
   3  25   4        199.54        215.13        21.73 o                         
   4  25   4         20.14          7.08        17.87 o                         
   5  25   4         13.58         -8.65        34.92 o                         
  -5  26   4        170.27        123.86        35.26 o                         
  -4  26   4        152.00        147.79        20.35 o                         
  -3  26   4         44.21         44.80        14.57 o                         
  -2  26   4       1139.36       1148.90        48.08 o                         
  -1  26   4         11.26          1.43         8.16 o                         
   0  26   4          9.96          4.19         8.29 o                         
   1  26   4         57.75         42.45         9.28 o                         
   2  26   4          2.75         10.29         8.86 o                         
   3  26   4        161.36        166.95        20.37 o                         
   4  26   4        134.02        115.61        21.73 o                         
   5  26   4         48.47         18.44        25.72 o                         
  -5  27   4        110.21        112.00        47.24 o                         
  -4  27   4        184.42        139.60        20.67 o                         
  -3  27   4         13.90         13.89        14.24 o                         
  -2  27   4        827.28        828.82        36.60 o                         
  -1  27   4         93.67         97.31        10.48 o                         
   0  27   4         34.85         21.26        10.24 o                         
   1  27   4         68.96         56.59         9.95 o                         
   2  27   4          7.60         10.99         9.53 o                         
   3  27   4        896.80        999.58        48.44 o                         
   4  27   4          0.15        -16.33        29.97 o                         
   5  27   4         24.83         39.46        31.58 o                         
  -5  28   4         19.54         36.93        36.66 o                         
  -4  28   4          0.56         18.69        18.30 o                         
  -3  28   4        312.50        281.16        24.47 o                         
  -2  28   4        920.13        866.31        49.94 o                         
  -1  28   4        619.23        575.97        27.09 o                         
   0  28   4          1.73          0.37         8.52 o                         
   1  28   4          5.64          3.49         9.22 o                         
   2  28   4         32.30         22.05         9.59 o                         
   3  28   4       2122.98       2272.13       105.12 o                         
   4  28   4          2.60          4.71        21.58 o                         
   5  28   4          1.00        -23.30        65.19 o                         
  -5  29   4         50.40         29.79        37.63 o                         
  -4  29   4         63.31         53.23        21.72 o                         
  -3  29   4         29.05         46.68        15.09 o                         
  -2  29   4        128.23        155.18        14.22 o                         
  -1  29   4         39.48         30.70        10.70 o                         
   0  29   4         16.88          6.69         9.12 o                         
   1  29   4         40.24         24.68        11.29 o                         
   2  29   4         26.34         46.35        11.12 o                         
   3  29   4         14.69         40.44        18.44 o                         
   4  29   4         62.03         61.08        22.50 o                         
  -5  30   4          2.19         22.55        46.17 o                         
  -4  30   4         66.81         59.33        21.73 o                         
  -3  30   4        187.19        173.41        27.44 o                         
  -2  30   4       2075.40       1937.14        78.62 o                         
  -1  30   4         25.57         25.95        10.22 o                         
   0  30   4         92.68        105.80        11.81 o                         
   1  30   4        430.71        465.49        25.04 o                         
   2  30   4        132.30        129.02        13.87 o                         
   3  30   4       1998.34       2120.52       169.72 o                         
   4  30   4         25.66         -0.31        21.66 o                         
  -5  31   4         13.20         41.03        38.45 o                         
  -4  31   4         16.45         -4.13        20.13 o                         
  -3  31   4        259.39        272.60        31.01 o                         
  -2  31   4        214.46        194.56        15.12 o                         
  -1  31   4        522.31        499.25        31.83 o                         
   0  31   4        399.74        418.94        23.25 o                         
   1  31   4        283.31        284.68        18.65 o                         
   2  31   4        566.46        574.13        31.61 o                         
   3  31   4       1592.06       1869.41       100.41 o                         
   4  31   4          0.52          2.09        21.82 o                         
  -4  32   4         15.83         31.99        23.66 o                         
  -3  32   4        346.29        315.23        36.49 o                         
  -2  32   4        149.11        147.16        14.72 o                         
  -1  32   4        158.44        130.99        15.67 o                         
   0  32   4        363.78        386.61        25.07 o                         
   1  32   4        354.51        383.78        22.77 o                         
   2  32   4          5.95         -0.43        11.15 o                         
   3  32   4        365.36        478.84        61.21 o                         
   4  32   4         94.80        182.41        28.03 o                         
  -4  33   4         63.68         45.22        38.98 o                         
  -3  33   4         87.69         47.22        22.11 o                         
  -2  33   4        123.38        173.27        20.21 o                         
  -1  33   4        189.06        187.35        19.34 o                         
   0  33   4        599.73        642.14        37.65 o                         
   1  33   4        169.19        183.76        15.67 o                         
   2  33   4        798.00        821.63        55.10 o                         
   3  33   4       1312.88       1400.69        78.86 o                         
   4  33   4        228.29        306.59        36.11 o                         
  -4  34   4        190.75        193.17        35.01 o                         
  -3  34   4        166.50        122.59        23.54 o                         
  -2  34   4        545.50        508.87        37.72 o                         
  -1  34   4        189.23        151.98        23.80 o                         
   0  34   4         40.07         42.10        13.08 o                         
   1  34   4       2880.31       2848.05       121.12 o                         
   2  34   4        742.86        681.07        41.95 o                         
   3  34   4        327.11        324.06        28.95 o                         
   4  34   4        234.51        289.53        32.19 o                         
  -4  35   4        117.76        108.73        30.54 o                         
  -3  35   4         45.33         64.10        25.43 o                         
  -2  35   4       2320.60       2090.88       108.41 o                         
  -1  35   4         43.14         46.49        17.45 o                         
   0  35   4          1.57          4.12        12.66 o                         
   1  35   4        102.59        188.01        23.60 o                         
   2  35   4        109.16         88.30        14.35 o                         
   3  35   4        533.78        588.77        56.35 o                         
   4  35   4        436.87        528.57        55.56 o                         
  -4  36   4         12.23         49.19        30.20 o                         
  -3  36   4        209.33        146.62        28.07 o                         
  -2  36   4        682.12        608.03        52.92 o                         
  -1  36   4        202.67        223.64        32.53 o                         
   0  36   4         49.59          4.04        12.95 o                         
   1  36   4       7043.84       7288.74       328.05 o                         
   2  36   4         47.43         39.99        14.65 o                         
   3  36   4        222.52        244.41        27.65 o                         
   4  36   4          0.00         18.61        25.13 o                         
  -4  37   4         28.30         19.13        29.94 o                         
  -3  37   4        245.91        200.40        46.47 o                         
  -2  37   4        763.73        667.53        43.74 o                         
  -1  37   4         37.77         13.62        14.66 o                         
   0  37   4        412.87        387.28        26.40 o                         
   1  37   4          0.09        134.19        17.47 o                         
   2  37   4        197.10        131.41        29.90 o                         
   3  37   4         83.91         60.71        24.31 o                         
   4  37   4        267.62        341.98        58.94 o                         
  -4  38   4        244.62        269.91        39.50 o                         
  -3  38   4         43.36         40.89        25.98 o                         
  -2  38   4         69.08         66.00        19.18 o                         
  -1  38   4         26.63         23.18        15.04 o                         
   0  38   4         31.41         46.76        17.75 o                         
   1  38   4       2053.02       2307.38       108.69 o                         
   2  38   4         46.51         68.56        19.24 o                         
   3  38   4         61.36         45.89        24.95 o                         
   4  38   4         59.35         77.29        32.01 o                         
  -4  39   4        285.42        358.62        84.11 o                         
  -3  39   4         80.80         74.53        26.59 o                         
  -2  39   4        735.10        651.22        47.93 o                         
  -1  39   4         27.29         31.49        16.08 o                         
   0  39   4          9.31          5.40        15.17 o                         
   1  39   4          0.68         56.80        15.71 o                         
   2  39   4        146.32        119.98        18.59 o                         
   3  39   4         83.89         92.31        27.74 o                         
   4  39   4        279.75        264.62        76.62 o                         
  -4  40   4         45.29         89.80        33.09 o                         
  -3  40   4        450.86        540.93        49.03 o                         
  -2  40   4         32.32         29.67        19.32 o                         
  -1  40   4        440.24        470.11        35.50 o                         
   0  40   4        188.75        189.12        20.28 o                         
   1  40   4       1214.82       1307.70        67.51 o                         
   2  40   4        185.39        207.79        23.34 o                         
   3  40   4         82.59         30.69        26.06 o                         
  -4  41   4        208.58        208.21        39.90 o                         
  -3  41   4         79.77         46.96        27.60 o                         
  -2  41   4        181.67        170.65        40.52 o                         
  -1  41   4        506.72        493.45        32.57 o                         
   0  41   4        138.53        140.34        28.36 o                         
   1  41   4        691.34        726.62        43.02 o                         
   2  41   4        113.81         70.64        19.71 o                         
   3  41   4          0.46         15.67        25.77 o                         
  -4  42   4          5.22         41.96        78.49 o                         
  -3  42   4          6.69          2.68        28.04 o                         
  -2  42   4         20.75          1.94        21.50 o                         
  -1  42   4        100.20        113.86        18.78 o                         
   0  42   4         45.04         47.83        16.41 o                         
   1  42   4         54.88         68.99        17.91 o                         
   2  42   4          1.39         22.29        17.75 o                         
   3  42   4         46.16         27.32        40.33 o                         
  -3  43   4          9.80         35.71        28.53 o                         
  -2  43   4          7.35          3.61        21.73 o                         
  -1  43   4          8.87          2.85        16.86 o                         
   0  43   4         59.26         28.88        16.48 o                         
   1  43   4        628.50        555.67        51.29 o                         
   2  43   4        101.20         63.76        18.34 o                         
   3  43   4         10.96         31.71        28.76 o                         
  -3  44   4         20.45         68.51        31.49 o                         
  -2  44   4         34.61         86.84        37.17 o                         
  -1  44   4        321.47        313.52        28.29 o                         
   0  44   4         39.74         54.42        18.31 o                         
   1  44   4        698.70        679.25        44.99 o                         
   2  44   4          0.19        -10.45        17.11 o                         
   3  44   4          6.57          5.25        31.68 o                         
  -3  45   4          2.83          3.20        29.06 o                         
  -2  45   4          0.62         -8.10        23.89 o                         
  -1  45   4       1201.60       1260.87        67.07 o                         
   0  45   4        182.72        155.93        21.89 o                         
   1  45   4         89.62        103.82        20.22 o                         
   2  45   4          2.13         -5.09        18.68 o                         
   3  45   4         70.79         73.68        31.34 o                         
  -3  46   4         18.23         10.13        32.36 o                         
  -2  46   4          0.88         13.59        25.24 o                         
  -1  46   4        154.17        182.99        23.77 o                         
   0  46   4         33.10         34.71        18.67 o                         
   1  46   4        616.95        695.77        60.66 o                         
   2  46   4         17.69         -9.85        20.08 o                         
   3  46   4         28.30         24.43        30.66 o                         
  -3  47   4          0.36         32.32        33.92 o                         
  -2  47   4         51.16         53.90        26.77 o                         
  -1  47   4       1180.39       1308.46        70.67 o                         
   0  47   4          5.26        -17.88        17.88 o                         
   1  47   4         39.16         33.65        19.78 o                         
   2  47   4         42.63         51.05        22.65 o                         
   3  47   4          2.16         22.35        31.30 o                         
  -3  48   4         10.27         64.72        36.48 o                         
  -2  48   4          3.64         35.36        27.05 o                         
  -1  48   4        307.10        352.29        33.99 o                         
   0  48   4         18.71          7.95        20.92 o                         
   1  48   4          0.01         15.52        19.80 o                         
   2  48   4          0.59         -7.15        22.24 o                         
  -2  49   4         17.76         -6.57        27.05 o                         
  -1  49   4        112.19        146.10        25.76 o                         
   0  49   4          2.71         31.78        20.12 o                         
   1  49   4         57.11         44.15        21.78 o                         
   2  49   4         18.39         17.59        33.88 o                         
  -2  50   4          0.14         -3.47        28.25 o                         
  -1  50   4        923.67        864.95       115.88 o                         
   0  50   4          1.20          5.47        21.09 o                         
   1  50   4        154.80        113.59        23.91 o                         
   2  50   4        257.16        289.39        43.52 o                         
  -2  51   4         15.99         22.45        29.43 o                         
  -1  51   4          0.45         73.67        25.93 o                         
   0  51   4         16.49        -21.27        21.27 o                         
   1  51   4          6.94         14.56        21.45 o                         
   2  51   4         13.28          8.82        32.82 o                         
  -2  52   4          0.52         21.67        29.09 o                         
  -1  52   4        108.41        100.80        28.02 o                         
   0  52   4          0.62         15.39        22.27 o                         
   1  52   4          0.51         10.10        21.90 o                         
  -1  53   4         66.45         69.68        35.14 o                         
   0  53   4         74.00         80.11        28.59 o                         
   1  53   4         20.14          7.96        22.53 o                         
  -1  54   4         10.14        -25.77        30.11 o                         
   0  54   4         23.94         35.61        26.96 o                         
   1  54   4         58.72         75.89        27.15 o                         
   0  55   4         29.74         18.38        28.61 o                         
  -5   0   5        230.83        196.22        38.72 o                         
  -3   0   5         27.42         13.08        11.23 o                         
  -1   0   5       1606.34       1555.85        87.13 o                         
   1   0   5       4151.74       4457.45       282.92 o                         
   3   0   5        525.54        520.99        42.51 o                         
   5   0   5        131.33        108.41        41.66 o                         
  -6   1   5          8.79         -3.41        32.56 o                         
  -5   1   5         31.78         26.09        22.91 o                         
  -4   1   5        396.45        374.95        28.53 o                         
  -3   1   5        138.24        124.36        18.34 o                         
  -2   1   5       1228.18       1147.11        46.81 o                         
  -1   1   5       3598.80       3221.95       124.65 o                         
   0   1   5        240.29        278.10        15.87 o                         
   1   1   5         45.26         48.76        20.44 o                         
   2   1   5        127.66        122.72        12.40 o                         
   3   1   5         87.20         72.60        13.14 o                         
   4   1   5         11.20         34.14        14.70 o                         
   5   1   5          9.91        -23.42        25.62 o                         
  -6   2   5         14.08         39.03        32.79 o                         
  -5   2   5          0.35        -17.89        21.44 o                         
  -4   2   5        581.87        604.58        44.49 o                         
  -3   2   5          1.62          4.74        10.27 o                         
  -2   2   5        744.34        680.49        29.48 o                         
  -1   2   5       1574.44       1339.11        53.06 o                         
   0   2   5          4.56         -5.93         5.93 o                         
   1   2   5      14246.14      13859.00       571.33 o                         
   2   2   5         52.36         50.20        15.02 o                         
   3   2   5       1438.45       1388.24        66.68 o                         
   4   2   5        212.35        202.01        21.29 o                         
   5   2   5         19.11        -22.64        27.27 o                         
  -6   3   5          0.10          1.69        31.54 o                         
  -5   3   5         37.17         68.75        23.54 o                         
  -4   3   5        795.92        852.87        47.78 o                         
  -3   3   5        142.92        139.32        14.43 o                         
  -2   3   5       2004.65       1880.93        74.61 o                         
  -1   3   5         59.03         46.45         7.77 o                         
   0   3   5        107.95        104.79         8.02 o                         
   1   3   5       2663.69       2490.11       103.96 o                         
   2   3   5         92.45        110.03        13.59 o                         
   3   3   5         56.72         48.69        14.58 o                         
   4   3   5         67.72         67.13        15.61 o                         
   5   3   5          0.91         13.45        26.75 o                         
  -5   4   5        227.66        200.20        27.75 o                         
  -4   4   5        467.69        537.09        35.29 o                         
  -3   4   5         72.62         29.32        11.84 o                         
  -2   4   5        176.74        246.55        16.35 o                         
  -1   4   5          2.38          4.13         6.73 o                         
   0   4   5         22.19          8.88         5.89 o                         
   1   4   5         64.03         59.79         7.96 o                         
   2   4   5          0.01         12.40         9.48 o                         
   3   4   5        309.78        307.62        28.31 o                         
   4   4   5        430.45        410.73        27.57 o                         
   5   4   5          0.73         19.28        26.52 o                         
  -5   5   5        146.70        119.49        25.19 o                         
  -4   5   5        271.74        234.54        23.22 o                         
  -3   5   5         29.45          7.00        14.57 o                         
  -2   5   5       2458.41       2558.75       100.18 o                         
  -1   5   5        203.97        221.46        13.30 o                         
   0   5   5       5052.74       4654.31       192.55 o                         
   1   5   5       3316.53       3445.87       143.18 o                         
   2   5   5         41.61         43.02         9.98 o                         
   3   5   5         17.27         14.63        10.38 o                         
   4   5   5         60.22         45.33        15.04 o                         
   5   5   5          4.28         -1.91        26.18 o                         
  -5   6   5        527.13        456.10        41.40 o                         
  -4   6   5        263.47        287.20        29.62 o                         
  -3   6   5        206.58        179.96        16.78 o                         
  -2   6   5        787.98        813.77        34.17 o                         
  -1   6   5        986.49        883.80        38.83 o                         
   0   6   5          0.85         18.25         6.66 o                         
   1   6   5          0.17          3.43         9.27 o                         
   2   6   5         46.60         40.01         8.77 o                         
   3   6   5        828.14        756.33        36.43 o                         
   4   6   5        224.22        169.94        18.82 o                         
   5   6   5         35.37         49.10        27.38 o                         
  -5   7   5        467.57        450.05        40.71 o                         
  -4   7   5         40.54         54.06        18.10 o                         
  -3   7   5         63.40         64.66        11.87 o                         
  -2   7   5       1674.72       1823.92        72.39 o                         
  -1   7   5        971.14        962.75        42.11 o                         
   0   7   5          1.74         -6.16         6.16 o                         
   1   7   5        242.52        255.22        14.64 o                         
   2   7   5        434.63        467.61        23.26 o                         
   3   7   5          0.03          3.11         9.91 o                         
   4   7   5         74.55         75.87        16.17 o                         
   5   7   5         43.02         86.98        29.45 o                         
  -5   8   5        901.57        845.02        51.47 o                         
  -4   8   5         13.73         39.03        18.41 o                         
  -3   8   5        158.09        156.56        18.05 o                         
  -2   8   5       3827.01       4246.63       176.83 o                         
  -1   8   5       1078.68        986.04        42.97 o                         
   0   8   5       3750.87       3434.92       133.33 o                         
   1   8   5       1298.81       1333.59        57.08 o                         
   2   8   5        392.53        407.95        21.24 o                         
   3   8   5       1221.19       1164.53        52.53 o                         
   4   8   5       1024.35       1045.92        54.93 o                         
   5   8   5         16.23         44.09        35.33 o                         
  -5   9   5        231.12        217.08        28.59 o                         
  -4   9   5        126.37        156.69        21.11 o                         
  -3   9   5        442.45        446.36        24.47 o                         
  -2   9   5       6757.17       6975.44       288.80 o                         
  -1   9   5         30.88         18.84         9.09 o                         
   0   9   5          6.50          6.59         6.01 o                         
   1   9   5       3264.79       3397.33       141.52 o                         
   2   9   5        173.60        192.49        13.47 o                         
   3   9   5       1258.55       1304.90        58.18 o                         
   4   9   5        594.88        588.64        39.67 o                         
   5   9   5          7.96         12.84        27.07 o                         
  -5  10   5         72.13         51.72        27.25 o                         
  -4  10   5        142.12        162.40        21.28 o                         
  -3  10   5         21.72         10.07        10.96 o                         
  -2  10   5       1641.30       1847.09        78.85 o                         
  -1  10   5         13.90         -8.68         8.68 o                         
   0  10   5         65.84         54.35         9.37 o                         
   1  10   5      26521.88      27278.40      1121.26 o                         
   2  10   5         22.07         50.45         9.41 o                         
   3  10   5        870.38        927.61        43.28 o                         
   4  10   5        766.67        640.10        41.76 o                         
   5  10   5          1.07        -25.46        25.46 o                         
  -5  11   5        142.92        118.27        26.35 o                         
  -4  11   5          1.44        -15.17        17.72 o                         
  -3  11   5          8.87          8.57        12.45 o                         
  -2  11   5       2222.27       2321.69        98.08 o                         
  -1  11   5         76.93         90.61         9.47 o                         
   0  11   5         69.72         74.99         7.47 o                         
   1  11   5       2280.97       2231.08       101.25 o                         
   2  11   5        581.30        627.46        30.24 o                         
   3  11   5       3506.40       3621.58       152.47 o                         
   4  11   5        372.25        368.23        29.55 o                         
   5  11   5        212.86        165.42        31.95 o                         
  -5  12   5        443.31        387.45        34.52 o                         
  -4  12   5         54.11         38.10        15.85 o                         
  -3  12   5         17.38         31.75        11.73 o                         
  -2  12   5       1723.37       2085.97        87.89 o                         
  -1  12   5       1739.24       1603.97        68.05 o                         
   0  12   5        576.96        621.76        26.44 o                         
   1  12   5       7717.80       7623.06       294.52 o                         
   2  12   5          1.41         36.25         9.13 o                         
   3  12   5        166.46        185.62        17.89 o                         
   4  12   5       2078.46       2171.80       156.21 o                         
   5  12   5         74.31         94.50        30.21 o                         
  -5  13   5          0.04         51.30        27.10 o                         
  -4  13   5         45.90         41.24        16.28 o                         
  -3  13   5          3.48         -4.54        11.16 o                         
  -2  13   5      25265.79      27707.06      1141.02 o                         
  -1  13   5       1358.26       1448.29        61.84 o                         
   0  13   5       3363.02       3202.68       124.47 o                         
   1  13   5       3330.13       3473.14       134.53 o                         
   2  13   5        178.85        223.41        17.14 o                         
   3  13   5        788.03        819.69        41.64 o                         
   4  13   5         19.16         51.54        19.14 o                         
   5  13   5          4.45        -11.06        24.47 o                         
  -5  14   5        409.87        399.59        51.56 o                         
  -4  14   5        450.65        478.84        33.09 o                         
  -3  14   5         63.29         75.35        13.01 o                         
  -2  14   5      21796.10      23759.51       978.65 o                         
  -1  14   5        192.90        226.08        18.23 o                         
   0  14   5          3.68         14.42         6.50 o                         
   1  14   5        214.89        275.60        17.47 o                         
   2  14   5         44.08         47.47         9.39 o                         
   3  14   5         35.99         28.37        11.54 o                         
   4  14   5        267.29        195.70        23.86 o                         
   5  14   5         37.87         16.33        23.85 o                         
  -5  15   5          5.74         58.18        25.05 o                         
  -4  15   5        217.19        241.12        21.77 o                         
  -3  15   5          3.35          0.18        11.61 o                         
  -2  15   5       8267.93       8695.62       388.92 o                         
  -1  15   5       1269.16       1253.49        49.89 o                         
   0  15   5       1045.39        979.45        39.90 o                         
   1  15   5         14.51          7.84         9.30 o                         
   2  15   5        441.16        400.43        26.07 o                         
   3  15   5         22.45         25.12        11.40 o                         
   4  15   5         78.14         97.49        20.81 o                         
   5  15   5         44.25          5.75        25.10 o                         
  -5  16   5       1019.34        997.17        72.86 o                         
  -4  16   5        260.10        244.38        22.13 o                         
  -3  16   5         98.69         94.83        16.24 o                         
  -2  16   5       1175.34       1220.20        52.37 o                         
  -1  16   5        146.22        146.40        10.08 o                         
   0  16   5        316.30        337.06        16.49 o                         
   1  16   5        162.33        149.43        10.24 o                         
   2  16   5        493.57        555.08        27.77 o                         
   3  16   5       1975.06       2086.20        89.04 o                         
   4  16   5         76.19         68.01        20.14 o                         
   5  16   5         39.58          6.70        23.02 o                         
  -5  17   5          0.15         18.21        26.90 o                         
  -4  17   5         24.56         80.98        18.64 o                         
  -3  17   5          8.74         19.14        12.66 o                         
  -2  17   5         27.29         50.29        11.28 o                         
  -1  17   5        265.36        255.37        14.83 o                         
   0  17   5        531.69        495.14        22.13 o                         
   1  17   5        201.49        173.80        14.99 o                         
   2  17   5         18.12         10.54         9.21 o                         
   3  17   5        274.42        268.30        19.84 o                         
   4  17   5         32.01         17.65        19.17 o                         
   5  17   5        147.25        118.69        26.50 o                         
  -5  18   5         35.50         48.79        29.28 o                         
  -4  18   5         72.14         54.78        19.16 o                         
  -3  18   5        371.83        365.01        23.38 o                         
  -2  18   5        293.69        328.83        23.76 o                         
  -1  18   5       3717.94       3684.39       143.04 o                         
   0  18   5        104.40        104.00         8.78 o                         
   1  18   5        160.05        213.18        12.46 o                         
   2  18   5       1283.08       1343.13        68.54 o                         
   3  18   5        731.80        628.97        37.39 o                         
   4  18   5        208.66        142.90        28.79 o                         
   5  18   5          0.76          3.60        23.72 o                         
  -5  19   5        142.32        114.58        32.98 o                         
  -4  19   5          0.48         10.98        19.78 o                         
  -3  19   5         76.70         89.42        14.57 o                         
  -2  19   5        129.84        117.66        14.83 o                         
  -1  19   5         17.15         18.81         7.19 o                         
   0  19   5       1961.46       1751.41        69.43 o                         
   1  19   5         45.85         49.45         7.89 o                         
   2  19   5        868.80        901.82        41.43 o                         
   3  19   5        193.34        184.61        16.28 o                         
   4  19   5         11.32         -4.07        18.58 o                         
   5  19   5        306.82        302.92        47.77 o                         
  -5  20   5          0.67          9.56        29.97 o                         
  -4  20   5          0.26        -11.79        16.11 o                         
  -3  20   5        137.88        125.70        20.44 o                         
  -2  20   5        246.05        272.29        15.92 o                         
  -1  20   5        349.37        345.11        17.54 o                         
   0  20   5         64.57         62.74         7.78 o                         
   1  20   5          1.73          2.06         7.03 o                         
   2  20   5         32.94         41.95         9.10 o                         
   3  20   5          3.56         -1.95        11.96 o                         
   4  20   5         90.81         63.70        20.68 o                         
   5  20   5         74.77         81.97        27.26 o                         
  -5  21   5        140.91        134.69        31.81 o                         
  -4  21   5         47.26         38.48        17.38 o                         
  -3  21   5         24.38         14.94        14.86 o                         
  -2  21   5        410.64        414.72        20.83 o                         
  -1  21   5        776.99        753.08        32.21 o                         
   0  21   5         56.53         51.68         7.61 o                         
   1  21   5        148.09        126.69        10.20 o                         
   2  21   5        506.27        518.12        27.58 o                         
   3  21   5          1.27         -5.95        11.74 o                         
   4  21   5         58.56         70.13        20.81 o                         
   5  21   5        439.76        467.09        40.42 o                         
  -5  22   5        212.35        217.15        36.44 o                         
  -4  22   5         20.98         21.80        17.91 o                         
  -3  22   5         28.97         35.00        13.36 o                         
  -2  22   5         12.85         27.87         9.42 o                         
  -1  22   5          2.33          5.55         7.58 o                         
   0  22   5       4031.33       4084.92       159.54 o                         
   1  22   5        389.26        399.63        19.66 o                         
   2  22   5        137.07        136.08        17.20 o                         
   3  22   5         11.90         16.64        14.63 o                         
   4  22   5         17.48         -2.08        19.37 o                         
   5  22   5          5.99         57.52        26.26 o                         
  -5  23   5        133.96        153.71        33.35 o                         
  -4  23   5         15.20         -3.15        17.06 o                         
  -3  23   5        975.72       1030.12        49.52 o                         
  -2  23   5          8.47         13.86         9.29 o                         
  -1  23   5        209.31        227.70        13.92 o                         
   0  23   5       1293.03       1338.24        53.83 o                         
   1  23   5         63.24         40.97         9.05 o                         
   2  23   5        173.02        165.19        16.17 o                         
   3  23   5         17.48         28.52        12.64 o                         
   4  23   5          1.65         -9.61        18.82 o                         
   5  23   5        125.48        134.88        29.30 o                         
  -5  24   5        259.13        299.09        41.83 o                         
  -4  24   5         61.54         28.07        19.85 o                         
  -3  24   5       2343.66       2367.52       101.24 o                         
  -2  24   5         40.13         48.82        10.29 o                         
  -1  24   5        265.26        245.89        14.87 o                         
   0  24   5       3737.95       3684.45       144.35 o                         
   1  24   5          3.42         -1.87         7.60 o                         
   2  24   5        105.16         90.44        10.80 o                         
   3  24   5         37.54         43.83        13.34 o                         
   4  24   5         43.68         49.56        20.10 o                         
   5  24   5         46.75         99.72        27.95 o                         
  -5  25   5         28.74         42.06        31.04 o                         
  -4  25   5          3.89          8.22        19.17 o                         
  -3  25   5        451.51        517.44        36.83 o                         
  -2  25   5        813.99        822.93        40.06 o                         
  -1  25   5        133.54        141.89        14.29 o                         
   0  25   5        128.07        149.52        11.18 o                         
   1  25   5          1.02         -7.80         7.80 o                         
   2  25   5         85.61         88.26        10.95 o                         
   3  25   5         86.96         59.02        13.82 o                         
   4  25   5         11.57          0.51        20.75 o                         
   5  25   5          0.34          3.26        26.20 o                         
  -5  26   5          0.83        -29.40        29.40 o                         
  -4  26   5          5.34          2.13        19.55 o                         
  -3  26   5       1096.38       1148.15        66.49 o                         
  -2  26   5          8.44         20.54        10.09 o                         
  -1  26   5        119.69        100.62        10.69 o                         
   0  26   5         48.04         45.59         8.30 o                         
   1  26   5         48.23         51.64         9.23 o                         
   2  26   5         56.64         57.35        11.49 o                         
   3  26   5          1.36        -12.52        12.52 o                         
   4  26   5          1.50         18.78        20.48 o                         
   5  26   5         58.45        -34.59        63.86 o                         
  -5  27   5         15.76         27.21        35.71 o                         
  -4  27   5         29.70         46.62        21.25 o                         
  -3  27   5        203.17        206.10        21.96 o                         
  -2  27   5        840.53        827.69        51.06 o                         
  -1  27   5          0.61         -1.41         8.69 o                         
   0  27   5       1701.61       1694.91        72.47 o                         
   1  27   5         26.95         19.93         8.83 o                         
   2  27   5          0.38         15.23         9.70 o                         
   3  27   5          7.46          6.48        13.18 o                         
   4  27   5          2.59         -9.93        20.27 o                         
  -5  28   5         12.39         20.70        39.37 o                         
  -4  28   5          1.48          3.71        20.57 o                         
  -3  28   5         84.95         88.84        18.41 o                         
  -2  28   5         46.64         49.45        10.95 o                         
  -1  28   5        218.80        219.31        19.84 o                         
   0  28   5        232.14        240.49        15.89 o                         
   1  28   5          3.14         -4.54         9.63 o                         
   2  28   5        166.73        139.50        12.96 o                         
   3  28   5         23.49         38.96        14.35 o                         
   4  28   5         39.12         21.40        25.37 o                         
  -5  29   5          9.47        -24.27        38.49 o                         
  -4  29   5         61.39         73.66        22.93 o                         
  -3  29   5         70.31         86.70        18.90 o                         
  -2  29   5       1456.41       1381.02        57.44 o                         
  -1  29   5        346.35        332.98        19.06 o                         
   0  29   5       1124.23       1185.24        52.51 o                         
   1  29   5         51.22         40.04        10.59 o                         
   2  29   5        186.40        157.04        15.24 o                         
   3  29   5        834.38        934.92        50.83 o                         
   4  29   5         84.14         92.14        33.13 o                         
  -5  30   5         13.02        -25.19        46.73 o                         
  -4  30   5         51.97         49.57        22.74 o                         
  -3  30   5        197.79        177.59        21.15 o                         
  -2  30   5        893.95        819.79        63.38 o                         
  -1  30   5         70.68         66.02        10.93 o                         
   0  30   5         17.10         34.97        10.01 o                         
   1  30   5        390.08        395.89        23.25 o                         
   2  30   5          0.13        -10.63        10.63 o                         
   3  30   5         91.16         97.59        18.00 o                         
   4  30   5         35.83         34.93        23.89 o                         
  -4  31   5         35.49         28.65        22.22 o                         
  -3  31   5         52.54         49.13        18.03 o                         
  -2  31   5         81.98         85.00        16.19 o                         
  -1  31   5         97.70        111.44        13.51 o                         
   0  31   5          0.02         10.86        10.00 o                         
   1  31   5        120.20        137.97        14.00 o                         
   2  31   5          1.25         -2.83        11.71 o                         
   3  31   5        436.31        460.09        36.21 o                         
   4  31   5          8.24         -7.88        22.91 o                         
  -4  32   5         32.19         35.20        25.20 o                         
  -3  32   5        132.45        101.38        33.46 o                         
  -2  32   5        296.59        305.60        23.26 o                         
  -1  32   5        324.47        302.62        20.08 o                         
   0  32   5         60.47         44.70        11.43 o                         
   1  32   5       2715.77       2550.61       108.48 o                         
   2  32   5        179.05        122.25        19.87 o                         
   3  32   5        423.87        425.62        49.77 o                         
   4  32   5          5.47         21.43        24.09 o                         
  -4  33   5         33.69         47.51        28.91 o                         
  -3  33   5        143.04        142.74        25.28 o                         
  -2  33   5         63.83         53.13        19.08 o                         
  -1  33   5         55.59         47.96        15.60 o                         
   0  33   5         97.21         85.79        12.80 o                         
   1  33   5        223.39        251.12        18.40 o                         
   2  33   5        198.44        177.55        17.09 o                         
   3  33   5          1.58          9.82        19.73 o                         
   4  33   5        475.74        456.17        40.31 o                         
  -4  34   5          5.34        -23.75        28.27 o                         
  -3  34   5          2.40         11.13        23.51 o                         
  -2  34   5         22.66         29.29        19.04 o                         
  -1  34   5         16.98          9.99        13.00 o                         
   0  34   5        128.60         88.86        19.63 o                         
   1  34   5        917.61        938.83        44.72 o                         
   2  34   5          6.78         -1.57        12.07 o                         
   3  34   5        249.15        195.50        25.83 o                         
   4  34   5         74.73        131.99        29.48 o                         
  -4  35   5          5.13         31.34        30.35 o                         
  -3  35   5         87.89        112.51        28.39 o                         
  -2  35   5         15.23         40.57        20.08 o                         
  -1  35   5         23.52          3.90        13.55 o                         
   0  35   5       1096.89       1129.11        57.68 o                         
   1  35   5        278.01        290.25        21.15 o                         
   2  35   5          0.60         16.90        12.89 o                         
   3  35   5        395.35        335.09        37.77 o                         
   4  35   5         30.70         40.82        25.30 o                         
  -4  36   5         26.22         42.27        30.67 o                         
  -3  36   5        199.29        193.47        34.18 o                         
  -2  36   5        483.31        362.12        34.54 o                         
  -1  36   5         23.75         19.63        14.13 o                         
   0  36   5         28.91         60.32        14.74 o                         
   1  36   5         10.98         16.39        13.87 o                         
   2  36   5        386.18        396.23        28.24 o                         
   3  36   5         25.25         32.80        21.06 o                         
   4  36   5          0.64         12.80        24.98 o                         
  -4  37   5          0.40          9.83        31.54 o                         
  -3  37   5          4.93         39.63        27.09 o                         
  -2  37   5         28.46         55.14        20.60 o                         
  -1  37   5         48.53         22.55        14.40 o                         
   0  37   5         23.35         14.75        14.28 o                         
   1  37   5       1444.20       1506.54        74.49 o                         
   2  37   5          1.91         -6.75        15.55 o                         
   3  37   5          0.09         -1.83        24.90 o                         
   4  37   5         15.95         51.24        28.20 o                         
  -4  38   5         24.08         51.53        32.87 o                         
  -3  38   5         37.19         71.43        28.27 o                         
  -2  38   5         67.54         13.35        19.37 o                         
  -1  38   5         36.16         23.47        15.00 o                         
   0  38   5        227.43        235.58        29.65 o                         
   1  38   5       2048.30       1954.36        93.48 o                         
   2  38   5        430.91        437.29        37.81 o                         
   3  38   5         28.47         24.28        25.24 o                         
   4  38   5         22.04         21.67        33.30 o                         
  -4  39   5         25.26         20.69        30.33 o                         
  -3  39   5         74.54        103.99        29.64 o                         
  -2  39   5        132.67         80.57        28.04 o                         
  -1  39   5          6.48        -14.59        14.59 o                         
   0  39   5        180.01        188.34        19.72 o                         
   1  39   5          2.88         44.10        15.36 o                         
   2  39   5          1.83         11.51        17.60 o                         
   3  39   5        200.83        167.15        32.89 o                         
  -4  40   5          0.18          3.47        31.22 o                         
  -3  40   5        173.55        188.37        33.26 o                         
  -2  40   5         15.26        -11.19        21.37 o                         
  -1  40   5          0.01          3.26        17.25 o                         
   0  40   5         89.86         55.37        17.04 o                         
   1  40   5        428.36        455.96        35.40 o                         
   2  40   5        319.82        352.39        36.70 o                         
   3  40   5         12.37        -20.33        25.35 o                         
  -4  41   5         10.34        -32.48        32.48 o                         
  -3  41   5         19.12         13.65        28.41 o                         
  -2  41   5        253.56        182.02        27.81 o                         
  -1  41   5        164.81        151.36        32.83 o                         
   0  41   5          9.44         15.99        15.44 o                         
   1  41   5        175.79        157.26        21.03 o                         
   2  41   5          0.96         15.30        18.96 o                         
   3  41   5          3.03         14.15        25.47 o                         
  -3  42   5          8.88        -27.20        27.20 o                         
  -2  42   5        410.76        409.01        51.63 o                         
  -1  42   5         19.38         17.27        18.53 o                         
   0  42   5         95.13         92.74        21.16 o                         
   1  42   5       2405.75       2431.06       115.81 o                         
   2  42   5         14.55        -17.55        17.55 o                         
   3  42   5         52.72         24.06        27.80 o                         
  -3  43   5         53.14         65.57        31.21 o                         
  -2  43   5         58.64         48.12        24.42 o                         
  -1  43   5         25.59         10.75        20.47 o                         
   0  43   5          0.20          5.39        16.97 o                         
   1  43   5        159.00        213.95        23.01 o                         
   2  43   5         30.73         53.74        20.99 o                         
   3  43   5          3.81         69.88        47.63 o                         
  -3  44   5         73.44         73.18        32.39 o                         
  -2  44   5          6.08          7.42        23.47 o                         
  -1  44   5        114.71         71.38        27.36 o                         
   0  44   5         63.18         68.42        18.28 o                         
   1  44   5        233.27        236.68        25.04 o                         
   2  44   5         14.44         -2.77        19.45 o                         
   3  44   5         15.90         13.84        61.45 o                         
  -3  45   5          0.16         10.62        30.70 o                         
  -2  45   5        203.98        154.80        29.78 o                         
  -1  45   5        104.81        125.13        26.62 o                         
   0  45   5         10.98         23.73        18.08 o                         
   1  45   5        121.00         75.57        20.91 o                         
   2  45   5          0.06         -4.91        22.17 o                         
   3  45   5         37.31         44.47        31.23 o                         
  -3  46   5         30.49         13.24        32.03 o                         
  -2  46   5         68.87         82.48        26.86 o                         
  -1  46   5        317.74        332.67        42.71 o                         
   0  46   5          1.85          2.70        19.33 o                         
   1  46   5         22.63         27.23        18.82 o                         
   2  46   5         28.79         32.76        28.52 o                         
  -3  47   5         56.71         51.54        40.99 o                         
  -2  47   5         20.77         -1.39        25.77 o                         
  -1  47   5         55.30         55.04        23.25 o                         
   0  47   5        190.65        180.35        33.20 o                         
   1  47   5         88.12         79.58        21.72 o                         
   2  47   5          0.73          5.20        21.65 o                         
  -2  48   5          4.50         23.43        27.85 o                         
  -1  48   5        229.38        148.97        26.75 o                         
   0  48   5          1.39         18.32        22.60 o                         
   1  48   5          1.19          3.99        19.79 o                         
   2  48   5          2.77         -6.10        22.36 o                         
  -2  49   5         30.91         59.42        30.74 o                         
  -1  49   5         13.13         41.76        24.28 o                         
   0  49   5          2.93        -11.34        21.83 o                         
   1  49   5         73.73        111.09        23.75 o                         
   2  49   5          1.37         -1.50        22.73 o                         
  -2  50   5         24.80         31.53        30.03 o                         
  -1  50   5         88.19         39.97        24.77 o                         
   0  50   5         38.48         25.57        22.98 o                         
   1  50   5         90.10        153.47        26.06 o                         
   2  50   5         47.70         46.88        33.76 o                         
  -2  51   5         61.20         -4.88        28.75 o                         
  -1  51   5        222.41        160.88        30.24 o                         
   0  51   5         14.12         29.33        24.33 o                         
   1  51   5         45.41         54.05        24.09 o                         
  -1  52   5         15.73         -1.14        44.49 o                         
   0  52   5         31.93         39.91        26.37 o                         
   1  52   5        129.59        157.62        30.50 o                         
  -1  53   5         68.83         57.61        31.19 o                         
   0  53   5          3.74         12.32        27.22 o                         
   1  53   5         14.33        -26.86        26.86 o                         
  -1  54   5          0.47         31.93        83.82 o                         
   0  54   5          0.27        -18.34        23.88 o                         
  -4   0   6        208.50        179.11        32.14 o                         
  -2   0   6        749.28        657.37        40.62 o                         
   0   0   6        116.97        120.03        12.51 o                         
   2   0   6        132.86        144.79        28.80 o                         
   4   0   6          3.73          8.56        21.28 o                         
  -5   1   6          0.20        -14.77        26.79 o                         
  -4   1   6        571.68        490.34        34.52 o                         
  -3   1   6         73.93         59.68         9.45 o                         
  -2   1   6          0.86         16.00         7.20 o                         
  -1   1   6         51.33         38.60         7.33 o                         
   0   1   6         66.07         63.30         7.11 o                         
   1   1   6       1089.65        979.23        42.22 o                         
   2   1   6         71.84         39.08        10.55 o                         
   3   1   6         23.08         14.50        12.59 o                         
   4   1   6        788.54        804.26        49.84 o                         
   5   1   6          0.39        -17.52        28.14 o                         
  -5   2   6         29.16         13.02        26.67 o                         
  -4   2   6        160.45        131.45        22.81 o                         
  -3   2   6         62.19         58.72        13.49 o                         
  -2   2   6         90.45         98.09         8.76 o                         
  -1   2   6         86.42         76.63         7.72 o                         
   0   2   6       1315.83       1281.82        54.81 o                         
   1   2   6      10410.30      10917.82       450.69 o                         
   2   2   6          5.12          0.53         9.94 o                         
   3   2   6        118.87        128.15        22.34 o                         
   4   2   6          5.52         -8.39        17.48 o                         
   5   2   6         31.86          4.09        28.97 o                         
  -5   3   6         38.72         25.04        23.05 o                         
  -4   3   6        107.35         82.65        19.67 o                         
  -3   3   6         14.08         11.18        10.41 o                         
  -2   3   6       2289.72       2168.92        85.85 o                         
  -1   3   6        119.99        138.14        12.69 o                         
   0   3   6        101.58        164.13        17.52 o                         
   1   3   6        602.66        574.73        29.01 o                         
   2   3   6         20.15         28.00        12.79 o                         
   3   3   6        816.38        792.21        42.33 o                         
   4   3   6          1.59        -13.17        17.11 o                         
   5   3   6         16.94        -27.40        27.40 o                         
  -5   4   6          8.72          3.71        24.54 o                         
  -4   4   6        117.74        140.29        21.17 o                         
  -3   4   6        480.40        457.85        25.50 o                         
  -2   4   6       1669.74       1524.96        61.08 o                         
  -1   4   6        190.87        187.98        17.22 o                         
   0   4   6       5343.08       5233.19       202.61 o                         
   1   4   6       5147.73       5099.48       210.96 o                         
   2   4   6          5.09          8.09        14.68 o                         
   3   4   6        206.69        175.68        17.42 o                         
   4   4   6         10.04         19.57        18.59 o                         
   5   4   6          4.13        -27.28        27.28 o                         
  -5   5   6          0.53         18.59        23.76 o                         
  -4   5   6          9.38         -4.69        17.53 o                         
  -3   5   6        567.45        599.76        30.66 o                         
  -2   5   6          0.02         -2.42         8.01 o                         
  -1   5   6         83.36         96.89         9.58 o                         
   0   5   6        123.14         92.54         8.38 o                         
   1   5   6        985.23        957.18        41.41 o                         
   2   5   6         54.80        101.69        10.51 o                         
   3   5   6         11.20          6.38        12.12 o                         
   4   5   6        180.24         99.54        20.48 o                         
   5   5   6         13.60         -5.24        28.09 o                         
  -5   6   6         44.88          9.95        26.68 o                         
  -4   6   6         55.85         49.18        22.40 o                         
  -3   6   6       1321.87       1264.01        57.37 o                         
  -2   6   6        677.16        585.37        26.05 o                         
  -1   6   6         33.93         45.70        11.74 o                         
   0   6   6       2524.00       2388.75        93.38 o                         
   1   6   6        490.55        524.24        24.99 o                         
   2   6   6        186.26        156.96        12.43 o                         
   3   6   6       1671.77       1719.99        81.41 o                         
   4   6   6         11.59         23.31        18.20 o                         
   5   6   6          0.43         15.77        28.29 o                         
  -5   7   6          8.55         25.93        24.36 o                         
  -4   7   6         46.83         50.45        18.77 o                         
  -3   7   6        237.46        275.91        29.96 o                         
  -2   7   6         85.72        108.32         9.63 o                         
  -1   7   6        226.32        193.36        12.43 o                         
   0   7   6        318.11        347.57        19.67 o                         
   1   7   6        144.33        127.70        10.71 o                         
   2   7   6          1.02         15.63         8.51 o                         
   3   7   6          9.20         23.94        17.85 o                         
   4   7   6        189.50        164.29        19.36 o                         
   5   7   6         12.31        -12.61        28.42 o                         
  -5   8   6        404.51        325.80        34.41 o                         
  -4   8   6          7.15         14.50        17.59 o                         
  -3   8   6       2371.92       2314.22        99.48 o                         
  -2   8   6        302.47        315.10        29.94 o                         
  -1   8   6        202.41        213.42        13.35 o                         
   0   8   6         23.90         29.02         7.00 o                         
   1   8   6         85.87         73.49         9.45 o                         
   2   8   6         42.82         33.83         9.15 o                         
   3   8   6       1541.73       1650.46        78.58 o                         
   4   8   6         52.68         45.35        20.23 o                         
   5   8   6          1.25          7.75        29.03 o                         
  -5   9   6        567.73        621.85        49.97 o                         
  -4   9   6          3.04        -12.71        18.17 o                         
  -3   9   6        345.73        352.29        21.85 o                         
  -2   9   6       1794.61       1825.43        72.58 o                         
  -1   9   6        132.29        114.85        10.02 o                         
   0   9   6       1034.57        961.78        38.96 o                         
   1   9   6        718.11        701.68        32.24 o                         
   2   9   6         19.53         12.25         9.01 o                         
   3   9   6       6187.53       6687.36       300.35 o                         
   4   9   6        219.20        186.97        26.48 o                         
   5   9   6        131.57         90.46        31.23 o                         
  -5  10   6         25.48         19.49        25.39 o                         
  -4  10   6         13.61         43.58        18.98 o                         
  -3  10   6         34.99         55.01        11.99 o                         
  -2  10   6       2175.72       2235.30        88.54 o                         
  -1  10   6         23.27         10.78         7.51 o                         
   0  10   6         16.12         23.57         6.56 o                         
   1  10   6        286.74        263.91        16.50 o                         
   2  10   6          4.34         15.51         9.34 o                         
   3  10   6         14.83         22.24        13.05 o                         
   4  10   6        112.80         93.45        18.21 o                         
   5  10   6         17.72         31.42        27.91 o                         
  -5  11   6         93.99        111.22        29.14 o                         
  -4  11   6          0.12         20.30        18.45 o                         
  -3  11   6        140.89        146.32        15.21 o                         
  -2  11   6       2502.78       2548.95       100.50 o                         
  -1  11   6         77.53         91.84        16.07 o                         
   0  11   6         36.59         46.28         9.05 o                         
   1  11   6        295.10        344.08        22.78 o                         
   2  11   6        328.62        308.21        18.18 o                         
   3  11   6          0.30          2.00        12.66 o                         
   4  11   6         34.40         32.34        17.91 o                         
   5  11   6          9.80         10.95        28.46 o                         
  -5  12   6        127.09        113.52        28.00 o                         
  -4  12   6          1.62         -9.10        21.32 o                         
  -3  12   6        179.83        186.29        16.99 o                         
  -2  12   6       1906.85       1858.58        73.93 o                         
  -1  12   6       2454.00       2506.92       105.35 o                         
   0  12   6       2251.03       2087.15        82.14 o                         
   1  12   6        380.73        375.52        19.59 o                         
   2  12   6        337.01        360.81        20.47 o                         
   3  12   6       4501.01       4943.23       222.39 o                         
   4  12   6        298.40        251.33        26.95 o                         
   5  12   6          0.05          4.52        24.33 o                         
  -5  13   6          1.94         17.38        27.14 o                         
  -4  13   6          0.00         -8.52        15.93 o                         
  -3  13   6        259.05        267.14        19.29 o                         
  -2  13   6       1610.99       1558.22        63.01 o                         
  -1  13   6        160.08        148.02        11.62 o                         
   0  13   6        846.75        721.25        30.13 o                         
   1  13   6         38.89         30.35         6.73 o                         
   2  13   6        745.23        753.54        40.15 o                         
   3  13   6          1.81         39.35        15.72 o                         
   4  13   6        166.20        155.86        23.23 o                         
   5  13   6          3.47        -16.64        23.22 o                         
  -5  14   6        211.78        191.37        35.47 o                         
  -4  14   6         28.52         69.13        17.34 o                         
  -3  14   6        633.31        610.80        31.57 o                         
  -2  14   6         22.48         17.80         9.50 o                         
  -1  14   6       1992.26       2021.02        85.59 o                         
   0  14   6        211.69        236.93        13.21 o                         
   1  14   6         98.79         76.77         8.04 o                         
   2  14   6         38.75         22.56        13.65 o                         
   3  14   6       1305.71       1393.27        62.62 o                         
   4  14   6          2.15          9.59        19.28 o                         
   5  14   6         11.81          3.76        24.24 o                         
  -5  15   6          6.46         -5.56        26.51 o                         
  -4  15   6         23.69         19.10        16.94 o                         
  -3  15   6       1097.62       1177.02        54.65 o                         
  -2  15   6         10.79         13.10         8.93 o                         
  -1  15   6        652.09        730.54        33.92 o                         
   0  15   6        703.04        710.25        30.20 o                         
   1  15   6       1572.76       1387.16        55.14 o                         
   2  15   6         90.57         88.44        14.62 o                         
   3  15   6       1185.41       1297.89        59.15 o                         
   4  15   6        545.55        511.26        37.72 o                         
   5  15   6         39.01         38.99        25.43 o                         
  -5  16   6          1.26         27.42        27.68 o                         
  -4  16   6          3.72         17.11        16.92 o                         
  -3  16   6        996.24       1074.26        50.71 o                         
  -2  16   6        172.98        173.91        12.30 o                         
  -1  16   6        185.94        194.27        14.59 o                         
   0  16   6        636.38        669.40        28.52 o                         
   1  16   6        320.14        284.95        15.09 o                         
   2  16   6          2.12          1.21         9.96 o                         
   3  16   6          1.79         21.41        11.71 o                         
   4  16   6         70.17         37.24        20.35 o                         
   5  16   6          6.87         10.24        25.05 o                         
  -5  17   6         15.11         -0.67        34.37 o                         
  -4  17   6         58.29         64.92        21.10 o                         
  -3  17   6        148.80        162.27        16.99 o                         
  -2  17   6         19.99          7.47        13.26 o                         
  -1  17   6       1740.91       1761.68        74.90 o                         
   0  17   6       2579.89       2386.43        93.64 o                         
   1  17   6        908.28        809.37        34.27 o                         
   2  17   6          1.42          4.14         9.87 o                         
   3  17   6       1198.63       1233.51        56.51 o                         
   4  17   6         72.45         65.59        21.14 o                         
   5  17   6         45.38         42.44        25.03 o                         
  -5  18   6          0.05         15.27        29.67 o                         
  -4  18   6          0.13         19.53        18.03 o                         
  -3  18   6        391.85        420.10        28.49 o                         
  -2  18   6        897.98        876.94        36.86 o                         
  -1  18   6        746.91        722.34        30.82 o                         
   0  18   6        276.54        292.24        16.47 o                         
   1  18   6         67.62         66.44         8.47 o                         
   2  18   6        820.88        789.66        37.63 o                         
   3  18   6         20.34         27.36        12.38 o                         
   4  18   6        249.03        207.71        26.07 o                         
   5  18   6         23.48        -24.44        24.44 o                         
  -5  19   6        222.29        248.68        36.05 o                         
  -4  19   6         72.15         67.85        20.11 o                         
  -3  19   6        104.13         83.83        15.52 o                         
  -2  19   6        358.89        386.28        20.18 o                         
  -1  19   6        430.78        499.12        25.34 o                         
   0  19   6         84.32         82.74        11.09 o                         
   1  19   6         10.67         12.34         7.57 o                         
   2  19   6         44.83         40.14        15.66 o                         
   3  19   6        169.95        145.84        15.97 o                         
   4  19   6          5.41         -9.39        19.58 o                         
   5  19   6         29.67         21.86        25.19 o                         
  -5  20   6          2.35         48.54        31.65 o                         
  -4  20   6        161.90        136.45        22.65 o                         
  -3  20   6         12.29          4.85        18.44 o                         
  -2  20   6        303.30        306.22        28.66 o                         
  -1  20   6         34.60          4.19         7.24 o                         
   0  20   6          0.01          4.85         7.03 o                         
   1  20   6        877.05        811.33        34.56 o                         
   2  20   6        717.52        734.97        35.90 o                         
   3  20   6         75.38         47.85        13.37 o                         
   4  20   6         74.57         83.92        22.06 o                         
   5  20   6        153.46        223.90        31.83 o                         
  -5  21   6        150.79        129.45        35.20 o                         
  -4  21   6          6.46         21.71        19.53 o                         
  -3  21   6         76.34         51.05        18.44 o                         
  -2  21   6          5.39         20.58        10.94 o                         
  -1  21   6          7.62         -0.56         7.44 o                         
   0  21   6          6.23         -0.21         7.08 o                         
   1  21   6        141.00        172.65        12.15 o                         
   2  21   6          6.17         12.95        11.58 o                         
   3  21   6        281.65        261.42        25.72 o                         
   4  21   6          0.78        -10.14        20.04 o                         
   5  21   6         25.05        -26.02        26.02 o                         
  -5  22   6         17.48         20.56        31.37 o                         
  -4  22   6         31.06          8.95        19.91 o                         
  -3  22   6         38.66         63.13        20.23 o                         
  -2  22   6        812.05        798.85        43.12 o                         
  -1  22   6         85.99         63.93         8.82 o                         
   0  22   6          7.23         11.72         7.60 o                         
   1  22   6         12.75          3.58         8.00 o                         
   2  22   6        530.14        511.67        40.69 o                         
   3  22   6        222.84        231.95        27.00 o                         
   4  22   6         92.83         96.13        22.98 o                         
   5  22   6        209.59        211.17        36.82 o                         
  -5  23   6          9.36         13.14        31.13 o                         
  -4  23   6          0.53          1.57        22.28 o                         
  -3  23   6       3082.86       3187.17       147.14 o                         
  -2  23   6          6.75         19.83         9.57 o                         
  -1  23   6        310.25        304.60        16.89 o                         
   0  23   6       1707.05       1733.57        69.19 o                         
   1  23   6          6.31          4.63         9.68 o                         
   2  23   6       2444.75       2512.90       106.93 o                         
   3  23   6        331.39        328.07        22.70 o                         
   4  23   6          3.55        -18.35        20.06 o                         
   5  23   6        288.75        228.34        53.10 o                         
  -5  24   6          1.44         28.43        36.27 o                         
  -4  24   6         98.12         89.21        22.39 o                         
  -3  24   6        259.41        330.55        26.98 o                         
  -2  24   6         48.41         46.05        11.60 o                         
  -1  24   6         95.31         83.48         9.93 o                         
   0  24   6         30.56         64.02        10.06 o                         
   1  24   6        150.94        141.00        11.76 o                         
   2  24   6         39.84         85.44        18.83 o                         
   3  24   6          5.07         35.57        19.69 o                         
   4  24   6         68.09         86.98        26.13 o                         
  -5  25   6          0.99          5.46        31.48 o                         
  -4  25   6         11.79         -3.68        25.73 o                         
  -3  25   6        976.44       1097.62        58.14 o                         
  -2  25   6        452.52        454.31        30.22 o                         
  -1  25   6         17.06         10.19        10.23 o                         
   0  25   6       2328.54       2250.00        89.52 o                         
   1  25   6          6.10          5.77         8.51 o                         
   2  25   6       5053.55       5159.29       214.55 o                         
   3  25   6         93.62         70.68        17.12 o                         
   4  25   6         92.45        132.47        24.72 o                         
  -5  26   6         17.50        -12.38        32.28 o                         
  -4  26   6          1.76        -20.63        20.63 o                         
  -3  26   6         59.46        121.94        19.55 o                         
  -2  26   6         36.86         25.83        12.00 o                         
  -1  26   6        300.58        279.74        17.09 o                         
   0  26   6        213.95        221.82        14.18 o                         
   1  26   6        103.85         93.17        10.96 o                         
   2  26   6        176.81        244.82        33.68 o                         
   3  26   6         43.27         59.62        17.24 o                         
   4  26   6         15.69         26.80        21.49 o                         
  -5  27   6          7.13         12.75        32.68 o                         
  -4  27   6          3.84         31.56        21.73 o                         
  -3  27   6       2865.92       3076.68       142.31 o                         
  -2  27   6          9.26         10.76        12.08 o                         
  -1  27   6          0.17         24.37        12.57 o                         
   0  27   6        609.72        571.15        26.83 o                         
   1  27   6         85.60         78.75        14.71 o                         
   2  27   6        312.97        285.40        27.12 o                         
   3  27   6          0.15         -7.77        15.42 o                         
   4  27   6        127.39        130.96        29.08 o                         
  -5  28   6          2.06        -11.73        36.47 o                         
  -4  28   6          0.20         -4.24        21.36 o                         
  -3  28   6       2015.74       2153.26       104.09 o                         
  -2  28   6         56.68         39.24        14.63 o                         
  -1  28   6        350.62        367.30        21.57 o                         
   0  28   6        918.27        884.71        38.40 o                         
   1  28   6        114.30         88.21        11.15 o                         
   2  28   6       1344.09       1314.65        58.14 o                         
   3  28   6         80.96         78.82        17.02 o                         
   4  28   6         15.56         43.97        25.54 o                         
  -5  29   6         29.35         -9.45        40.87 o                         
  -4  29   6         36.55         36.90        22.33 o                         
  -3  29   6        133.09         99.86        22.41 o                         
  -2  29   6         46.24         52.48        14.42 o                         
  -1  29   6         78.62         57.21        10.85 o                         
   0  29   6       1676.88       1578.04        64.24 o                         
   1  29   6         36.68         16.66        10.48 o                         
   2  29   6         46.42         48.51        13.72 o                         
   3  29   6        251.81        193.52        21.22 o                         
   4  29   6          4.98         -5.76        24.91 o                         
  -4  30   6          1.95        -17.62        21.38 o                         
  -3  30   6          0.14          7.10        19.47 o                         
  -2  30   6        160.51        151.12        17.87 o                         
  -1  30   6         26.63         29.14        10.53 o                         
   0  30   6       2078.53       2170.46        93.03 o                         
   1  30   6         24.34          9.60        10.59 o                         
   2  30   6        308.22        296.86        22.82 o                         
   3  30   6        236.09        208.50        21.39 o                         
   4  30   6         43.78         52.13        27.32 o                         
  -4  31   6          0.00        -22.79        22.79 o                         
  -3  31   6          2.61          7.36        18.21 o                         
  -2  31   6        163.09        139.44        18.07 o                         
  -1  31   6         28.59         27.91        11.79 o                         
   0  31   6        115.50        174.45        15.30 o                         
   1  31   6         12.44          0.12        10.78 o                         
   2  31   6        307.37        310.64        29.95 o                         
   3  31   6         12.04         15.50        16.85 o                         
   4  31   6          4.39         11.37        27.67 o                         
  -4  32   6         54.77         59.45        31.75 o                         
  -3  32   6          4.07          0.44        21.00 o                         
  -2  32   6         50.06         33.13        20.21 o                         
  -1  32   6         86.27         71.68        14.22 o                         
   0  32   6         89.01         73.94        12.79 o                         
   1  32   6          7.79          3.21        11.36 o                         
   2  32   6         79.42         75.84        15.53 o                         
   3  32   6        102.58         86.40        19.34 o                         
   4  32   6          6.51         -3.69        25.85 o                         
  -4  33   6         83.23         92.06        30.09 o                         
  -3  33   6          0.97         -7.87        22.76 o                         
  -2  33   6        497.29        480.86        35.16 o                         
  -1  33   6          1.80         29.94        14.48 o                         
   0  33   6        931.71        968.82        45.72 o                         
   1  33   6         51.47         75.97        15.00 o                         
   2  33   6        128.48        109.35        16.80 o                         
   3  33   6          1.13         28.48        20.67 o                         
   4  33   6         18.14        -26.06        33.22 o                         
  -4  34   6          0.07         -1.68        29.46 o                         
  -3  34   6        321.02        270.01        34.51 o                         
  -2  34   6        243.48        190.38        38.98 o                         
  -1  34   6        241.76        240.29        23.38 o                         
   0  34   6          2.12         40.44        11.99 o                         
   1  34   6        209.35        177.17        16.72 o                         
   2  34   6         11.40         22.99        16.00 o                         
   3  34   6        104.33         87.56        22.35 o                         
   4  34   6          2.67        -24.77        24.77 o                         
  -4  35   6         80.49        121.12        37.23 o                         
  -3  35   6         10.09         17.35        25.16 o                         
  -2  35   6          3.53         25.57        21.21 o                         
  -1  35   6        280.00        209.95        22.09 o                         
   0  35   6       1174.35       1185.26        60.89 o                         
   1  35   6        159.27        139.03        16.04 o                         
   2  35   6         11.20          9.26        13.92 o                         
   3  35   6          0.01          4.22        20.54 o                         
   4  35   6         13.56          0.32        27.73 o                         
  -4  36   6          6.45         36.67        36.45 o                         
  -3  36   6          1.86         -5.62        25.12 o                         
  -2  36   6         70.21         94.82        24.77 o                         
  -1  36   6        101.02         83.62        18.36 o                         
   0  36   6       1049.49       1013.28        52.22 o                         
   1  36   6        247.67        233.10        21.28 o                         
   2  36   6        254.66        257.10        23.33 o                         
   3  36   6         49.22         22.28        22.88 o                         
   4  36   6         32.56         18.34        28.77 o                         
  -4  37   6          0.00         24.15        36.29 o                         
  -3  37   6          1.54         12.74        25.25 o                         
  -2  37   6         45.61        -12.22        19.77 o                         
  -1  37   6         19.12         10.56        16.36 o                         
   0  37   6        809.49        864.89        56.06 o                         
   1  37   6        220.75        206.57        23.01 o                         
   2  37   6         38.27         40.28        18.43 o                         
   3  37   6         51.86          4.58        22.14 o                         
  -4  38   6         18.70         34.54        36.49 o                         
  -3  38   6         53.03          0.03        26.85 o                         
  -2  38   6         21.63         45.21        24.76 o                         
  -1  38   6          3.33         18.57        16.27 o                         
   0  38   6         54.99         49.18        15.43 o                         
   1  38   6        188.96        182.08        20.36 o                         
   2  38   6        152.58        120.89        21.84 o                         
   3  38   6        198.19        183.96        32.08 o                         
  -4  39   6        234.81        217.69        42.25 o                         
  -3  39   6         26.53         43.38        28.61 o                         
  -2  39   6        458.71        428.84        49.99 o                         
  -1  39   6          2.45         -2.94        16.87 o                         
   0  39   6        360.28        344.40        25.70 o                         
   1  39   6        438.96        449.34        32.72 o                         
   2  39   6          8.94         -5.43        17.98 o                         
   3  39   6         97.33         92.51        30.74 o                         
  -4  40   6          0.05         -7.92        59.70 o                         
  -3  40   6         14.96         37.57        29.59 o                         
  -2  40   6         75.22         72.42        24.84 o                         
  -1  40   6        126.44         85.56        19.52 o                         
   0  40   6         13.94         19.66        17.15 o                         
   1  40   6        352.04        363.13        27.82 o                         
   2  40   6          2.16          2.24        18.34 o                         
   3  40   6          4.70        -22.32        29.00 o                         
  -3  41   6         13.71        -28.02        28.02 o                         
  -2  41   6         35.56         34.11        23.00 o                         
  -1  41   6         13.36          9.05        17.34 o                         
   0  41   6          6.87         -6.41        17.93 o                         
   1  41   6        397.08        375.17        39.66 o                         
   2  41   6          1.14         -1.57        18.12 o                         
   3  41   6         30.49         52.28        36.87 o                         
  -3  42   6         25.46         -9.59        27.51 o                         
  -2  42   6         25.69         12.03        23.19 o                         
  -1  42   6          0.35         -9.24        18.31 o                         
   0  42   6         34.11         39.52        18.99 o                         
   1  42   6       1181.92       1240.37        81.03 o                         
   2  42   6          1.63         -9.85        19.34 o                         
   3  42   6        638.82        797.45        81.21 o                         
  -3  43   6          2.67         -3.70        37.45 o                         
  -2  43   6        203.57        211.62        32.26 o                         
  -1  43   6         51.40         18.53        19.38 o                         
   0  43   6        395.14        418.05        47.92 o                         
   1  43   6          9.59         46.15        18.13 o                         
   2  43   6          1.91         21.53        19.52 o                         
   3  43   6         86.39         72.92        33.20 o                         
  -3  44   6         13.73          7.80        31.93 o                         
  -2  44   6         19.65          7.26        24.55 o                         
  -1  44   6         15.35         19.58        19.47 o                         
   0  44   6        487.21        512.82        38.01 o                         
   1  44   6         44.68         36.89        18.85 o                         
   2  44   6          6.22        -13.13        20.03 o                         
   3  44   6          0.76         34.78        32.50 o                         
  -3  45   6         45.76         24.62        30.65 o                         
  -2  45   6         14.51        -10.42        31.30 o                         
  -1  45   6          0.05         -2.68        19.78 o                         
   0  45   6        206.85        184.05        25.97 o                         
   1  45   6        228.95        229.61        25.28 o                         
   2  45   6         25.72         16.75        21.21 o                         
  -3  46   6          2.26          8.24        32.28 o                         
  -2  46   6          0.08         -1.90        25.26 o                         
  -1  46   6        101.67        118.41        37.65 o                         
   0  46   6         43.26         65.12        22.53 o                         
   1  46   6          1.09         31.75        31.15 o                         
   2  46   6         26.53         31.59        21.97 o                         
  -2  47   6          9.05         -6.47        26.42 o                         
  -1  47   6        107.11         97.58        25.25 o                         
   0  47   6         12.92         24.72        21.53 o                         
   1  47   6         75.94         95.45        27.44 o                         
   2  47   6          5.14        -12.93        22.25 o                         
  -2  48   6          2.55         27.44        28.58 o                         
  -1  48   6          9.40          1.17        22.16 o                         
   0  48   6        139.08        129.91        26.01 o                         
   1  48   6          0.00         16.74        22.22 o                         
   2  48   6          1.51         35.85        23.81 o                         
  -2  49   6          0.19          3.01        27.25 o                         
  -1  49   6          6.95         29.72        24.18 o                         
   0  49   6          7.51         18.56        24.43 o                         
   1  49   6         16.36         43.95        24.05 o                         
   2  49   6          2.93          2.42        24.50 o                         
  -2  50   6        170.53        113.25        32.05 o                         
  -1  50   6        109.77         70.57        38.79 o                         
   0  50   6          3.06        -17.40        22.01 o                         
   1  50   6         56.50        115.34        27.42 o                         
  -1  51   6          5.81         22.49        29.47 o                         
   0  51   6         87.10         83.06        26.10 o                         
   1  51   6          4.45        -11.82        26.10 o                         
  -1  52   6        110.91         75.59        36.10 o                         
   0  52   6         65.80         67.30        27.63 o                         
   1  52   6          0.13         11.25        27.21 o                         
   0  53   6         39.82         48.99        27.43 o                         
  -5   0   7          1.07         34.59        55.21 o                         
  -3   0   7        258.82        304.12        33.41 o                         
  -1   0   7        795.85        663.69        40.02 o                         
   1   0   7         32.10         37.69        12.87 o                         
   3   0   7       1267.11       1239.64        86.99 o                         
   5   0   7          3.54        -18.06        41.48 o                         
  -5   1   7         53.46         65.31        31.92 o                         
  -4   1   7         20.59          3.21        18.96 o                         
  -3   1   7          0.02         -0.29         8.91 o                         
  -2   1   7        619.20        683.22        30.28 o                         
  -1   1   7         19.51         16.76         6.85 o                         
   0   1   7       4946.58       5136.48       199.04 o                         
   1   1   7        255.76        281.28        14.72 o                         
   2   1   7        254.70        242.66        23.40 o                         
   3   1   7        254.81        272.17        22.62 o                         
   4   1   7         25.34          9.77        16.30 o                         
   5   1   7         81.53         55.21        29.88 o                         
  -5   2   7         53.75         55.84        26.96 o                         
  -4   2   7         12.87         19.30        17.94 o                         
  -3   2   7        935.18        941.89        40.99 o                         
  -2   2   7        160.24        123.41        10.56 o                         
  -1   2   7        235.88        182.86        11.22 o                         
   0   2   7       5456.64       5405.13       209.40 o                         
   1   2   7        395.79        361.88        19.10 o                         
   2   2   7        254.72        238.73        17.96 o                         
   3   2   7        891.56        930.45        48.98 o                         
   4   2   7         48.10         73.75        18.56 o                         
   5   2   7         21.11         -0.90        29.65 o                         
  -5   3   7         82.96         71.37        25.19 o                         
  -4   3   7         10.80         16.17        18.72 o                         
  -3   3   7        331.14        349.35        23.57 o                         
  -2   3   7         21.75         41.71         8.02 o                         
  -1   3   7         43.94         31.55         8.01 o                         
   0   3   7       2536.61       2487.65        97.22 o                         
   1   3   7         53.48         26.02         7.88 o                         
   2   3   7        612.63        565.96        31.34 o                         
   3   3   7       2868.64       2927.49       134.71 o                         
   4   3   7         71.56         69.73        22.13 o                         
   5   3   7         37.59          3.14        32.31 o                         
  -5   4   7         10.60        -12.38        25.37 o                         
  -4   4   7          5.23         24.19        17.97 o                         
  -3   4   7        193.23        178.21        21.19 o                         
  -2   4   7        415.56        405.96        19.97 o                         
  -1   4   7        318.89        293.14        16.35 o                         
   0   4   7        757.19        710.95        32.01 o                         
   1   4   7          0.01          7.94         7.49 o                         
   2   4   7        370.30        336.17        21.51 o                         
   3   4   7        803.10        802.38        42.84 o                         
   4   4   7          0.02         -3.94        16.65 o                         
   5   4   7         17.29         29.29        30.62 o                         
  -5   5   7        205.24        182.91        32.97 o                         
  -4   5   7          7.11        -11.89        17.52 o                         
  -3   5   7         14.61         12.20        13.67 o                         
  -2   5   7       1638.55       1537.51        61.86 o                         
  -1   5   7         50.17         59.45         8.80 o                         
   0   5   7       1411.61       1367.59        54.61 o                         
   1   5   7        368.45        379.43        19.97 o                         
   2   5   7        207.40        256.92        18.84 o                         
   3   5   7       1924.02       2218.37       103.87 o                         
   4   5   7         71.19         47.45        18.02 o                         
   5   5   7        107.94         79.27        32.09 o                         
  -5   6   7        240.31        170.43        32.54 o                         
  -4   6   7         10.39        -16.99        17.74 o                         
  -3   6   7        573.78        652.48        33.74 o                         
  -2   6   7        141.54        121.24        14.30 o                         
  -1   6   7         77.01         86.18         9.49 o                         
   0   6   7       2663.50       2576.45       100.33 o                         
   1   6   7         65.52         46.81         8.62 o                         
   2   6   7         68.87         63.04        10.21 o                         
   3   6   7       1212.33       1444.98        69.87 o                         
   4   6   7          0.31        -15.74        15.74 o                         
   5   6   7          3.67         12.07        30.33 o                         
  -5   7   7         12.74         73.01        28.08 o                         
  -4   7   7         16.92         35.01        18.91 o                         
  -3   7   7        544.86        599.09        31.45 o                         
  -2   7   7         47.18         48.67         8.14 o                         
  -1   7   7        386.08        415.50        25.40 o                         
   0   7   7         90.49        101.20        10.51 o                         
   1   7   7          8.66          8.32         8.09 o                         
   2   7   7          9.87         27.40         9.16 o                         
   3   7   7        201.77        240.31        20.45 o                         
   4   7   7         39.24         32.15        17.19 o                         
   5   7   7         88.19         97.61        32.38 o                         
  -5   8   7        519.59        468.04        40.88 o                         
  -4   8   7         37.26         35.96        19.00 o                         
  -3   8   7        992.94        995.24        46.99 o                         
  -2   8   7        221.05        211.97        13.09 o                         
  -1   8   7        599.25        555.74        31.25 o                         
   0   8   7        399.91        393.03        18.74 o                         
   1   8   7        122.72        102.08        10.18 o                         
   2   8   7       1118.94       1051.68        47.27 o                         
   3   8   7       1039.99       1174.85        58.59 o                         
   4   8   7        205.16        165.79        21.07 o                         
   5   8   7          5.59        -13.63        29.04 o                         
  -5   9   7         12.41          3.55        27.48 o                         
  -4   9   7          2.12          0.00        18.40 o                         
  -3   9   7        629.29        598.74        32.13 o                         
  -2   9   7         29.38         26.68         7.62 o                         
  -1   9   7        237.93        223.18        14.14 o                         
   0   9   7        179.13        234.00        13.08 o                         
   1   9   7        495.25        538.68        28.14 o                         
   2   9   7        142.19        139.64        12.74 o                         
   3   9   7        819.54        823.59        44.10 o                         
   4   9   7         57.43         57.79        17.70 o                         
   5   9   7         16.43         20.51        30.76 o                         
  -5  10   7          1.59          0.66        28.55 o                         
  -4  10   7          1.88         -8.85        21.52 o                         
  -3  10   7        377.47        384.38        25.06 o                         
  -2  10   7        308.44        333.34        21.85 o                         
  -1  10   7         12.47         14.28         7.91 o                         
   0  10   7       2094.25       2023.13        79.72 o                         
   1  10   7         50.55         45.35        12.03 o                         
   2  10   7          1.02         14.73        11.79 o                         
   3  10   7        152.74        186.76        18.59 o                         
   4  10   7          0.35        -13.26        16.01 o                         
   5  10   7          0.34         18.64        27.28 o                         
  -5  11   7         28.31         11.38        29.22 o                         
  -4  11   7          0.52         17.41        22.25 o                         
  -3  11   7         63.64         32.93        13.60 o                         
  -2  11   7       1240.19       1193.23        53.19 o                         
  -1  11   7        437.10        400.88        21.06 o                         
   0  11   7         39.19         64.43        12.93 o                         
   1  11   7        238.34        235.22        16.71 o                         
   2  11   7        156.51        209.57        15.31 o                         
   3  11   7       1290.84       1289.39        64.07 o                         
   4  11   7         27.69         12.11        19.26 o                         
   5  11   7         26.90         12.98        26.02 o                         
  -5  12   7          3.84        -26.97        26.97 o                         
  -4  12   7         78.87        120.14        27.05 o                         
  -3  12   7         17.30         35.52        13.02 o                         
  -2  12   7          1.27         24.72         9.93 o                         
  -1  12   7        108.75        132.07        14.18 o                         
   0  12   7        464.06        453.12        21.06 o                         
   1  12   7        260.66        223.59        14.19 o                         
   2  12   7          8.70         -9.54         9.54 o                         
   3  12   7        193.46        188.80        19.29 o                         
   4  12   7         12.34         -5.81        17.91 o                         
   5  12   7         18.71         49.89        26.01 o                         
  -5  13   7         11.48         12.27        28.34 o                         
  -4  13   7          3.45         14.01        22.49 o                         
  -3  13   7       1017.25        997.08        49.16 o                         
  -2  13   7         21.22         13.36         9.93 o                         
  -1  13   7       1527.39       1457.66        63.10 o                         
   0  13   7        205.21        180.75        11.49 o                         
   1  13   7        139.69        147.38        12.47 o                         
   2  13   7        195.87        188.52        22.00 o                         
   3  13   7         41.84         35.49        14.74 o                         
   4  13   7        106.48        103.55        22.88 o                         
   5  13   7         24.42         12.22        26.18 o                         
  -5  14   7          3.02         32.84        29.21 o                         
  -4  14   7         20.76         29.53        22.66 o                         
  -3  14   7       3352.82       3512.15       160.97 o                         
  -2  14   7         32.87         -5.33        10.01 o                         
  -1  14   7        985.44       1038.30        46.17 o                         
   0  14   7         52.97         36.76         7.62 o                         
   1  14   7        210.38        167.57        12.75 o                         
   2  14   7        398.00        398.97        22.78 o                         
   3  14   7         32.42          8.72        13.96 o                         
   4  14   7        175.53        115.49        23.17 o                         
   5  14   7         39.99         51.67        26.25 o                         
  -5  15   7          1.17         53.35        32.05 o                         
  -4  15   7        373.40        342.81        29.54 o                         
  -3  15   7          7.71        149.39        50.39 o                         
  -2  15   7         45.26         50.27        10.98 o                         
  -1  15   7         43.52         36.33        13.19 o                         
   0  15   7          6.03          3.50         6.79 o                         
   1  15   7        555.21        517.16        23.50 o                         
   2  15   7       1282.05       1265.79        56.28 o                         
   3  15   7        320.79        307.03        24.69 o                         
   4  15   7         84.61         48.42        21.42 o                         
   5  15   7          0.88         11.37        25.84 o                         
  -5  16   7         17.06          2.79        31.04 o                         
  -4  16   7         54.53         69.12        20.24 o                         
  -3  16   7       4111.42       4400.58       198.80 o                         
  -2  16   7        189.05        201.64        15.38 o                         
  -1  16   7       2846.43       2964.35       124.66 o                         
   0  16   7          0.06         -6.10         6.97 o                         
   1  16   7        396.49        388.53        19.27 o                         
   2  16   7        299.65        278.27        18.53 o                         
   3  16   7          3.72        -13.24        13.24 o                         
   4  16   7        383.79        358.26        34.15 o                         
   5  16   7         47.73         71.37        27.00 o                         
  -5  17   7         23.19         20.54        30.50 o                         
  -4  17   7        151.45        167.07        23.62 o                         
  -3  17   7        934.72        966.48        51.48 o                         
  -2  17   7          0.26          6.25        13.01 o                         
  -1  17   7         31.05         36.99         9.36 o                         
   0  17   7        424.35        430.91        20.71 o                         
   1  17   7        126.19        100.55        14.47 o                         
   2  17   7         75.72         68.38        12.02 o                         
   3  17   7         16.45          8.93        14.22 o                         
   4  17   7         28.58         -2.81        20.28 o                         
   5  17   7         18.55         42.48        27.66 o                         
  -5  18   7          0.39          3.69        30.23 o                         
  -4  18   7        279.77        268.53        29.60 o                         
  -3  18   7         94.92        163.79        19.84 o                         
  -2  18   7          0.74         24.31        11.58 o                         
  -1  18   7        120.01        100.36        11.48 o                         
   0  18   7       1553.18       1459.24        58.65 o                         
   1  18   7          1.73          3.45         7.77 o                         
   2  18   7        374.50        423.83        28.60 o                         
   3  18   7         13.25          7.18        14.33 o                         
   4  18   7          1.72          0.48        21.00 o                         
   5  18   7          0.63        -24.93        24.93 o                         
  -5  19   7          0.37         10.02        32.87 o                         
  -4  19   7        175.82        173.85        24.73 o                         
  -3  19   7        886.00       1019.12        54.06 o                         
  -2  19   7         27.16         15.71        10.98 o                         
  -1  19   7        556.49        508.31        25.94 o                         
   0  19   7       2679.09       2643.94       104.11 o                         
   1  19   7         24.80         34.82         8.42 o                         
   2  19   7        605.63        592.86        30.54 o                         
   3  19   7        104.70         85.83        16.64 o                         
   4  19   7        172.80         71.25        24.52 o                         
   5  19   7          6.52          6.65        33.90 o                         
  -5  20   7         66.10         33.16        33.84 o                         
  -4  20   7          1.07         49.32        21.21 o                         
  -3  20   7       1675.06       2196.49       143.77 o                         
  -2  20   7        161.85        164.19        19.04 o                         
  -1  20   7        285.31        262.27        24.61 o                         
   0  20   7       1491.96       1482.84        59.52 o                         
   1  20   7         50.09         35.86         8.74 o                         
   2  20   7        132.41        113.08        16.37 o                         
   3  20   7       1379.23       1338.41        67.41 o                         
   4  20   7          0.87         -1.49        21.04 o                         
  -5  21   7         43.68         20.44        32.40 o                         
  -4  21   7        341.35        361.17        32.20 o                         
  -3  21   7       9320.97      10591.57       472.92 o                         
  -2  21   7        299.13        290.80        24.49 o                         
  -1  21   7          2.69         12.94        12.55 o                         
   0  21   7        485.22        494.68        24.92 o                         
   1  21   7         20.20         23.08         8.69 o                         
   2  21   7        381.47        369.97        22.46 o                         
   3  21   7        433.90        387.11        36.08 o                         
   4  21   7          2.44         23.43        21.35 o                         
  -5  22   7         38.90         30.31        32.19 o                         
  -4  22   7         52.96         48.76        21.73 o                         
  -3  22   7       1503.21       1912.28        92.17 o                         
  -2  22   7          0.11         16.27        11.60 o                         
  -1  22   7        186.56        147.44        13.62 o                         
   0  22   7        333.83        342.35        18.25 o                         
   1  22   7        790.54        812.19        35.91 o                         
   2  22   7       1106.42       1101.11        50.73 o                         
   3  22   7         76.87         35.28        14.15 o                         
   4  22   7          8.16         20.04        28.73 o                         
  -5  23   7         16.33        -14.03        29.79 o                         
  -4  23   7         27.42         -2.79        20.79 o                         
  -3  23   7        790.71        821.25        46.76 o                         
  -2  23   7        168.57        249.85        18.53 o                         
  -1  23   7         28.56         40.65        10.47 o                         
   0  23   7         72.63         65.11         9.87 o                         
   1  23   7         97.24         73.25        10.48 o                         
   2  23   7        414.87        436.14        37.18 o                         
   3  23   7         37.91         23.56        14.25 o                         
   4  23   7          0.48        -25.46        25.46 o                         
  -5  24   7          0.29        -31.76        31.76 o                         
  -4  24   7         56.36         33.17        22.15 o                         
  -3  24   7        525.19        586.45        36.75 o                         
  -2  24   7        166.00        175.76        17.56 o                         
  -1  24   7       1758.79       1682.90        72.92 o                         
   0  24   7        633.27        635.92        29.27 o                         
   1  24   7         82.15         68.88        10.46 o                         
   2  24   7       1828.11       1851.73        80.94 o                         
   3  24   7          0.26         -6.44        13.57 o                         
   4  24   7          1.02          3.01        21.79 o                         
  -5  25   7          0.39         31.01        32.50 o                         
  -4  25   7        134.20        162.64        31.48 o                         
  -3  25   7        131.97        160.38        21.29 o                         
  -2  25   7        260.13        322.49        30.15 o                         
  -1  25   7         84.98         82.84        12.39 o                         
   0  25   7        588.21        557.25        26.54 o                         
   1  25   7          0.36         -5.76         9.03 o                         
   2  25   7       2230.36       2236.81       104.15 o                         
   3  25   7        176.38        127.65        17.24 o                         
   4  25   7         43.16         49.67        22.96 o                         
  -5  26   7          2.23         52.11        36.67 o                         
  -4  26   7         96.65        119.80        34.06 o                         
  -3  26   7        166.48        175.51        22.52 o                         
  -2  26   7         12.54         13.19        12.50 o                         
  -1  26   7       1152.13       1106.42        50.17 o                         
   0  26   7         10.27          5.19         8.99 o                         
   1  26   7         26.73         18.20         9.91 o                         
   2  26   7        827.04        770.95        38.27 o                         
   3  26   7         45.99         39.62        15.04 o                         
   4  26   7         99.69        145.60        28.01 o                         
  -5  27   7          8.67        -30.50        30.50 o                         
  -4  27   7         10.30          8.55        21.63 o                         
  -3  27   7          8.49         18.28        21.91 o                         
  -2  27   7          3.81         11.68        13.92 o                         
  -1  27   7        663.19        654.51        33.37 o                         
   0  27   7         72.79         60.89        12.86 o                         
   1  27   7        112.07         97.37        11.79 o                         
   2  27   7       2039.77       1992.83        86.97 o                         
   3  27   7          1.19          5.68        14.37 o                         
   4  27   7        349.87        378.27        40.50 o                         
  -4  28   7         46.20         66.89        23.83 o                         
  -3  28   7        378.24        403.27        36.27 o                         
  -2  28   7         19.60         28.99        14.66 o                         
  -1  28   7          0.20         20.81        11.62 o                         
   0  28   7        506.52        527.02        26.60 o                         
   1  28   7         14.70         14.34        10.10 o                         
   2  28   7         68.99        127.78        30.50 o                         
   3  28   7         51.37         33.17        16.40 o                         
   4  28   7         29.39         42.28        26.72 o                         
  -4  29   7         20.80         -8.53        22.48 o                         
  -3  29   7        835.35        759.75        46.06 o                         
  -2  29   7         21.25         28.34        14.78 o                         
  -1  29   7        455.88        394.99        24.15 o                         
   0  29   7       1941.49       1808.68        73.29 o                         
   1  29   7        647.37        736.22        36.48 o                         
   2  29   7        352.85        338.12        24.78 o                         
   3  29   7          9.75         -5.16        15.94 o                         
   4  29   7         94.55         95.57        28.46 o                         
  -4  30   7         26.82        -10.12        23.04 o                         
  -3  30   7        453.48        376.10        30.54 o                         
  -2  30   7         19.24          8.32        14.59 o                         
  -1  30   7        789.12        734.51        37.09 o                         
   0  30   7       2017.01       1853.41        80.60 o                         
   1  30   7          0.85        -10.74        10.74 o                         
   2  30   7          2.40         22.77        14.43 o                         
   3  30   7         36.16         47.20        17.17 o                         
   4  30   7          0.26         30.63        28.13 o                         
  -4  31   7          5.61        -18.92        23.40 o                         
  -3  31   7        189.87        118.96        24.89 o                         
  -2  31   7          9.41          5.10        14.79 o                         
  -1  31   7        270.12        240.64        22.43 o                         
   0  31   7       1625.98       1545.48        68.84 o                         
   1  31   7         12.23         10.80        11.44 o                         
   2  31   7        163.81        147.19        18.41 o                         
   3  31   7        174.32        165.35        22.10 o                         
   4  31   7          5.20          3.38        26.86 o                         
  -4  32   7         75.27         66.81        28.35 o                         
  -3  32   7        190.65        234.39        27.57 o                         
  -2  32   7         17.34          3.95        17.17 o                         
  -1  32   7         23.96          9.14        16.76 o                         
   0  32   7        273.34        331.20        23.45 o                         
   1  32   7          2.53         -3.44        11.78 o                         
   2  32   7        136.42         90.27        16.87 o                         
   3  32   7         66.04         79.38        21.82 o                         
   4  32   7          1.23        -11.79        29.00 o                         
  -4  33   7        167.26        161.74        37.09 o                         
  -3  33   7          0.38        -14.58        24.45 o                         
  -2  33   7          0.51        -11.49        16.08 o                         
  -1  33   7        118.94         88.41        15.73 o                         
   0  33   7        299.21        293.71        41.40 o                         
   1  33   7         34.52         44.27        17.17 o                         
   2  33   7         25.80         25.01        15.11 o                         
   3  33   7        487.24        500.16        46.00 o                         
   4  33   7         85.82        105.42        31.03 o                         
  -4  34   7         35.94         89.43        33.27 o                         
  -3  34   7        103.32         75.15        39.56 o                         
  -2  34   7        215.52        198.75        27.53 o                         
  -1  34   7        262.68        207.32        20.07 o                         
   0  34   7       1049.39       1035.24        54.09 o                         
   1  34   7        119.35         99.79        17.30 o                         
   2  34   7          1.59        -14.54        14.54 o                         
   3  34   7         74.36         48.81        24.12 o                         
   4  34   7         98.76        104.95        31.55 o                         
  -4  35   7         39.16         91.70        35.79 o                         
  -3  35   7        111.57        132.44        29.50 o                         
  -2  35   7         45.73         30.15        20.19 o                         
  -1  35   7          0.39        -15.41        15.77 o                         
   0  35   7       1241.11       1146.56        59.65 o                         
   1  35   7        191.28        181.74        17.64 o                         
   2  35   7         70.72         68.33        16.93 o                         
   3  35   7         53.44         70.28        23.14 o                         
  -4  36   7         45.49         34.77        32.92 o                         
  -3  36   7          8.06          1.37        27.46 o                         
  -2  36   7        205.42        160.80        26.72 o                         
  -1  36   7          9.89         -5.32        16.39 o                         
   0  36   7         60.82         63.34        17.69 o                         
   1  36   7          0.03          9.92        21.88 o                         
   2  36   7         94.70         82.67        18.25 o                         
   3  36   7          1.03         12.19        22.04 o                         
  -4  37   7          3.61          7.46        47.62 o                         
  -3  37   7         36.01         29.58        28.30 o                         
  -2  37   7          2.93         -1.62        21.27 o                         
  -1  37   7        262.76        189.45        23.26 o                         
   0  37   7        663.89        572.68        38.93 o                         
   1  37   7         25.60         -1.40        15.38 o                         
   2  37   7         84.27         77.91        20.69 o                         
   3  37   7        259.26        298.26        44.51 o                         
  -4  38   7        124.14        141.38        38.23 o                         
  -3  38   7          1.45        -19.83        32.07 o                         
  -2  38   7         73.15         91.85        41.49 o                         
  -1  38   7        126.99        136.85        32.08 o                         
   0  38   7         67.17         26.94        17.88 o                         
   1  38   7         38.72         13.95        15.75 o                         
   2  38   7         66.30         70.10        25.15 o                         
   3  38   7          3.76         30.49        26.88 o                         
  -3  39   7         13.65          4.00        31.88 o                         
  -2  39   7         84.95         90.40        24.85 o                         
  -1  39   7          1.00          8.23        17.43 o                         
   0  39   7         82.71         87.57        19.92 o                         
   1  39   7         74.49        104.22        20.11 o                         
   2  39   7        170.89        198.90        27.74 o                         
   3  39   7        117.82        132.49        45.32 o                         
  -3  40   7          0.02         13.02        32.34 o                         
  -2  40   7         27.25          7.17        22.55 o                         
  -1  40   7        125.68         65.08        19.65 o                         
   0  40   7       1878.92       1932.78       102.28 o                         
   1  40   7        222.78        176.64        30.36 o                         
   2  40   7         62.95         46.19        21.18 o                         
   3  40   7        362.97        407.61        67.83 o                         
  -3  41   7         82.02         92.95        32.62 o                         
  -2  41   7          0.14         -2.19        23.10 o                         
  -1  41   7         75.01         42.82        20.12 o                         
   0  41   7        217.65        253.30        27.35 o                         
   1  41   7        117.52         88.90        28.49 o                         
   2  41   7         25.55         17.21        19.45 o                         
   3  41   7        122.46        160.29        32.72 o                         
  -3  42   7         16.18          3.34        29.22 o                         
  -2  42   7          4.86          7.71        24.61 o                         
  -1  42   7          7.07        -15.48        21.73 o                         
   0  42   7        777.56        908.36        80.65 o                         
   1  42   7          2.46          8.44        18.92 o                         
   2  42   7         59.79         48.69        21.48 o                         
   3  42   7         54.96         55.00        31.03 o                         
  -3  43   7        118.58        168.66        40.90 o                         
  -2  43   7          0.72        -22.99        22.99 o                         
  -1  43   7          8.99         -0.91        20.33 o                         
   0  43   7        410.19        385.36        46.66 o                         
   1  43   7         98.93         68.56        24.24 o                         
   2  43   7         12.55         33.45        22.32 o                         
  -3  44   7         88.13         36.88        31.88 o                         
  -2  44   7         32.58          3.09        29.38 o                         
  -1  44   7          1.02         11.98        19.58 o                         
   0  44   7        601.05        665.82        50.19 o                         
   1  44   7         45.30         22.49        23.31 o                         
   2  44   7         30.26         27.81        24.88 o                         
  -3  45   7         79.79         76.46        34.36 o                         
  -2  45   7          6.03          2.10        32.45 o                         
  -1  45   7          4.35         29.44        21.55 o                         
   0  45   7          0.71        -18.42        20.47 o                         
   1  45   7        236.52        210.39        36.10 o                         
   2  45   7          1.56         24.42        26.05 o                         
  -2  46   7         87.79         76.08        29.05 o                         
  -1  46   7        111.35         68.82        24.28 o                         
   0  46   7          3.01         15.82        21.69 o                         
   1  46   7         21.59         61.42        25.76 o                         
   2  46   7          8.55         18.69        24.01 o                         
  -2  47   7          1.26          5.91        28.48 o                         
  -1  47   7         18.93         10.00        22.79 o                         
   0  47   7        121.87        101.71        25.69 o                         
   1  47   7         98.06         91.50        38.41 o                         
   2  47   7          3.36         27.86        26.28 o                         
  -2  48   7        463.01        418.68       135.25 o                         
  -1  48   7         12.80         -1.56        23.78 o                         
   0  48   7        262.35        241.50        36.52 o                         
   1  48   7          6.80         25.44        29.24 o                         
  -2  49   7          5.29         30.74        32.22 o                         
  -1  49   7         10.72         14.35        41.37 o                         
   0  49   7        153.80        127.04        29.60 o                         
   1  49   7          4.90         11.45        25.25 o                         
  -1  50   7         13.56        -21.20        28.36 o                         
   0  50   7        264.88        228.52        31.32 o                         
   1  50   7         13.18          5.81        27.66 o                         
  -1  51   7         28.18         54.98        31.81 o                         
   0  51   7         73.02         42.55        26.72 o                         
   0  52   7          8.88         19.08        25.61 o                         
  -4   0   8        113.40         58.68        30.12 o                         
  -2   0   8          0.28        -13.25        13.25 o                         
   0   0   8        678.55        738.34        43.85 o                         
   2   0   8       6820.51       7160.01       453.87 o                         
   4   0   8          1.93         12.61        25.88 o                         
  -5   1   8          0.46         23.96        30.15 o                         
  -4   1   8         87.87         84.50        20.55 o                         
  -3   1   8         35.36         28.99        10.96 o                         
  -2   1   8         13.41         11.58         8.23 o                         
  -1   1   8        859.24        779.57        32.88 o                         
   0   1   8        896.43        925.29        38.14 o                         
   1   1   8         16.75          7.27        12.32 o                         
   2   1   8        107.25        130.96        18.15 o                         
   3   1   8        154.07        123.96        17.52 o                         
   4   1   8          0.29         28.42        17.39 o                         
   5   1   8        210.22        235.67        37.02 o                         
  -5   2   8         46.92         22.54        28.88 o                         
  -4   2   8         87.36         60.50        24.89 o                         
  -3   2   8         36.08         26.34        10.78 o                         
  -2   2   8          4.21          6.90         8.12 o                         
  -1   2   8        670.53        626.42        36.14 o                         
   0   2   8          0.36         -6.39         6.51 o                         
   1   2   8         35.10         32.82         7.67 o                         
   2   2   8        405.10        368.06        23.79 o                         
   3   2   8         88.43        107.27        22.54 o                         
   4   2   8          5.05         17.04        17.79 o                         
   5   2   8          3.81         32.63        31.20 o                         
  -5   3   8          0.39         18.53        29.00 o                         
  -4   3   8          8.33        -22.27        22.27 o                         
  -3   3   8        151.39        131.13        14.15 o                         
  -2   3   8         22.30         30.23         9.81 o                         
  -1   3   8        254.33        248.09        15.31 o                         
   0   3   8        509.93        501.20        24.30 o                         
   1   3   8          3.98          1.33         8.20 o                         
   2   3   8          0.21         25.84        11.55 o                         
   3   3   8         82.67         89.10        20.92 o                         
   4   3   8         22.34         38.20        18.21 o                         
   5   3   8         32.00         25.58        33.03 o                         
  -5   4   8        234.39        167.81        37.06 o                         
  -4   4   8          7.59        -11.22        22.44 o                         
  -3   4   8        168.29        173.79        16.48 o                         
  -2   4   8        123.57        108.63        10.51 o                         
  -1   4   8        177.06        170.72        12.80 o                         
   0   4   8       4351.76       4320.67       167.92 o                         
   1   4   8          7.87          1.78         8.33 o                         
   2   4   8       1155.87       1146.94        56.27 o                         
   3   4   8       1394.71       1270.29        63.49 o                         
   4   4   8          0.28         -5.39        25.58 o                         
   5   4   8         89.05         92.23        33.39 o                         
  -5   5   8         30.36         12.82        29.33 o                         
  -4   5   8         68.42         56.04        24.44 o                         
  -3   5   8         18.24          5.42        12.38 o                         
  -2   5   8        140.49        145.48        17.90 o                         
  -1   5   8        173.06        184.26        13.27 o                         
   0   5   8        111.58        115.46        12.93 o                         
   1   5   8        457.85        458.09        23.77 o                         
   2   5   8         79.41         68.76        12.63 o                         
   3   5   8        359.34        378.03        34.97 o                         
   4   5   8         35.93         29.31        17.88 o                         
   5   5   8          4.67         20.44        31.18 o                         
  -5   6   8        200.51        143.16        33.46 o                         
  -4   6   8         11.89        -14.39        21.98 o                         
  -3   6   8        145.89        109.65        20.76 o                         
  -2   6   8         47.30         82.18        20.23 o                         
  -1   6   8          5.91          5.75         8.41 o                         
   0   6   8        437.12        474.96        23.59 o                         
   1   6   8         11.01         10.15        10.81 o                         
   2   6   8         62.63         72.06        13.05 o                         
   3   6   8         17.11         11.41        14.76 o                         
   4   6   8          8.86        -16.32        17.08 o                         
   5   6   8         89.74         51.61        34.56 o                         
  -5   7   8          8.67         35.98        27.27 o                         
  -4   7   8         23.49         42.65        20.89 o                         
  -3   7   8         50.23         64.42        22.51 o                         
  -2   7   8       1022.72       1052.39        47.97 o                         
  -1   7   8        149.02        142.26        11.83 o                         
   0   7   8        239.43        278.45        20.62 o                         
   1   7   8         13.80          8.82         8.70 o                         
   2   7   8        107.38         84.34        13.58 o                         
   3   7   8        126.34        149.64        18.26 o                         
   4   7   8        131.76        118.97        20.10 o                         
   5   7   8        192.35        212.03        37.81 o                         
  -5   8   8         10.37        -25.48        29.91 o                         
  -4   8   8         36.41         69.63        23.37 o                         
  -3   8   8        184.01        152.11        18.00 o                         
  -2   8   8          0.43         57.47        24.66 o                         
  -1   8   8         44.39         28.61         8.94 o                         
   0   8   8       3874.61       3661.08       142.61 o                         
   1   8   8         68.79         55.31         9.68 o                         
   2   8   8        188.17        204.57        15.81 o                         
   3   8   8         35.87         14.50        14.99 o                         
   4   8   8         15.70         23.69        17.89 o                         
   5   8   8         39.20         71.54        32.30 o                         
  -5   9   8         86.79         86.47        50.31 o                         
  -4   9   8         20.36         33.30        25.16 o                         
  -3   9   8         97.71         93.88        16.19 o                         
  -2   9   8       1488.43       1427.58        62.33 o                         
  -1   9   8         32.27         33.55         9.08 o                         
   0   9   8       3343.98       3362.60       131.03 o                         
   1   9   8         30.83         10.42         8.47 o                         
   2   9   8          0.75         29.10        10.33 o                         
   3   9   8         64.58         26.27        24.79 o                         
   4   9   8          0.25         -4.09        20.13 o                         
   5   9   8         55.74         26.13        28.36 o                         
  -5  10   8        214.85        156.50        31.76 o                         
  -4  10   8         16.04         35.94        22.75 o                         
  -3  10   8        321.88        254.04        22.10 o                         
  -2  10   8        578.28        590.27        29.57 o                         
  -1  10   8        362.94        298.32        17.56 o                         
   0  10   8        334.03        367.58        19.18 o                         
   1  10   8         52.02         47.35         9.59 o                         
   2  10   8        389.38        386.80        23.06 o                         
   3  10   8        846.36        772.75        43.05 o                         
   4  10   8          1.15        -13.57        17.56 o                         
   5  10   8          4.98        -10.00        25.74 o                         
  -5  11   8         25.99          8.95        28.36 o                         
  -4  11   8         11.94          2.61        22.77 o                         
  -3  11   8         97.71         95.36        20.72 o                         
  -2  11   8        344.98        340.45        27.38 o                         
  -1  11   8         65.28         71.12         9.97 o                         
   0  11   8        652.44        624.72        29.79 o                         
   1  11   8        136.48        131.07        11.95 o                         
   2  11   8        430.22        421.83        23.47 o                         
   3  11   8         75.44         54.15        16.42 o                         
   4  11   8          1.39        -10.61        17.49 o                         
   5  11   8         10.89          1.45        25.87 o                         
  -5  12   8         60.50         81.34        29.98 o                         
  -4  12   8         19.56          0.19        22.35 o                         
  -3  12   8        168.82        130.33        17.91 o                         
  -2  12   8        288.86        310.01        19.63 o                         
  -1  12   8        561.76        527.03        26.78 o                         
   0  12   8          4.03         -6.08         7.42 o                         
   1  12   8        160.85        166.42        13.17 o                         
   2  12   8        792.39        813.12        38.94 o                         
   3  12   8        134.80        114.36        17.66 o                         
   4  12   8          7.40        -22.31        22.31 o                         
   5  12   8         14.05          1.07        26.00 o                         
  -5  13   8          0.95          4.46        29.80 o                         
  -4  13   8         48.05         57.30        23.59 o                         
  -3  13   8        246.88        244.90        29.75 o                         
  -2  13   8          0.84          1.76        10.39 o                         
  -1  13   8         23.71         36.63        10.06 o                         
   0  13   8        242.06        264.86        31.28 o                         
   1  13   8        293.96        292.30        17.60 o                         
   2  13   8        325.36        331.17        24.97 o                         
   3  13   8         34.30         42.82        15.93 o                         
   4  13   8         69.78         36.59        20.82 o                         
   5  13   8          0.43         12.33        26.83 o                         
  -5  14   8         46.33         52.97        31.77 o                         
  -4  14   8         81.28        181.69        55.30 o                         
  -3  14   8        656.44        586.65        36.09 o                         
  -2  14   8         17.24          9.57        10.71 o                         
  -1  14   8        462.11        394.86        21.96 o                         
   0  14   8         51.58         27.69         7.93 o                         
   1  14   8        233.38        171.16        14.83 o                         
   2  14   8       3445.64       3665.35       153.91 o                         
   3  14   8        277.61        194.43        24.42 o                         
   4  14   8          0.83          5.89        19.59 o                         
  -5  15   8          2.32        -29.64        29.64 o                         
  -4  15   8        933.50       1046.17        65.74 o                         
  -3  15   8        391.21        307.58        25.16 o                         
  -2  15   8         88.53         96.87        13.13 o                         
  -1  15   8         18.14         -2.48         9.19 o                         
   0  15   8          0.66          9.39         7.57 o                         
   1  15   8        774.66        705.20        30.95 o                         
   2  15   8       1770.08       1991.96        92.11 o                         
   3  15   8        110.04        150.84        19.20 o                         
   4  15   8        214.89        219.51        27.97 o                         
  -5  16   8          1.78         -6.49        31.95 o                         
  -4  16   8         30.95         90.60        26.18 o                         
  -3  16   8        145.28        170.44        28.86 o                         
  -2  16   8         43.31         28.91        11.79 o                         
  -1  16   8         95.57         77.29        15.93 o                         
   0  16   8        772.15        783.43        33.26 o                         
   1  16   8        468.34        459.97        21.76 o                         
   2  16   8       1203.62       1330.40        59.55 o                         
   3  16   8         70.13         39.87        15.70 o                         
   4  16   8        110.79         81.50        23.82 o                         
  -5  17   8         50.35         67.77        33.36 o                         
  -4  17   8        743.81        870.04        52.51 o                         
  -3  17   8        302.49        297.13        49.78 o                         
  -2  17   8         10.26         13.80        11.73 o                         
  -1  17   8         78.82         90.83        13.68 o                         
   0  17   8       1765.93       1656.17        66.78 o                         
   1  17   8        280.41        272.27        24.97 o                         
   2  17   8       2795.50       2950.93       125.15 o                         
   3  17   8         81.91         78.70        16.59 o                         
   4  17   8        147.76        105.26        24.33 o                         
  -5  18   8         20.02         41.50        31.72 o                         
  -4  18   8        181.65        193.45        34.67 o                         
  -3  18   8         46.62        202.11        54.13 o                         
  -2  18   8         16.15          2.31        11.41 o                         
  -1  18   8          4.02         21.66         9.97 o                         
   0  18   8       1121.89       1090.33        44.87 o                         
   1  18   8        869.23        835.41        36.59 o                         
   2  18   8        957.80       1064.06        49.18 o                         
   3  18   8         22.01          1.82        15.08 o                         
   4  18   8        224.07        208.70        27.50 o                         
  -5  19   8         13.90         16.45        31.15 o                         
  -4  19   8        123.81        221.14        46.45 o                         
  -3  19   8       2765.80       2941.89       159.05 o                         
  -2  19   8         13.46         13.22        11.81 o                         
  -1  19   8        467.55        448.79        24.42 o                         
   0  19   8        321.88        314.79        17.23 o                         
   1  19   8         14.59         31.36        10.18 o                         
   2  19   8       1468.68       1483.34        65.98 o                         
   3  19   8         41.53         17.19        15.46 o                         
   4  19   8          3.57          8.31        26.77 o                         
  -5  20   8          1.65         29.65        35.12 o                         
  -4  20   8       1784.92       1976.07        99.89 o                         
  -3  20   8       2460.54       2440.24       115.84 o                         
  -2  20   8        175.68        141.90        18.13 o                         
  -1  20   8        513.55        475.12        33.97 o                         
   0  20   8        146.82        133.81        11.68 o                         
   1  20   8        293.99        267.15        21.12 o                         
   2  20   8       1230.66       1159.63        53.29 o                         
   3  20   8          8.58         21.91        15.86 o                         
   4  20   8          0.00         -6.31        22.42 o                         
  -5  21   8          3.64        -22.30        31.77 o                         
  -4  21   8        585.80        736.81        46.80 o                         
  -3  21   8        389.85        436.09        36.05 o                         
  -2  21   8        188.53        204.72        17.64 o                         
  -1  21   8         54.44         66.13        16.27 o                         
   0  21   8          0.32          7.28         8.71 o                         
   1  21   8        695.32        662.60        30.46 o                         
   2  21   8        223.95        207.99        17.09 o                         
   3  21   8         11.50        -17.52        17.52 o                         
   4  21   8          0.31        -15.62        23.24 o                         
  -5  22   8          5.36         31.52        34.53 o                         
  -4  22   8        417.98        404.49        35.62 o                         
  -3  22   8          0.00         16.53        17.36 o                         
  -2  22   8          7.92         44.55        13.06 o                         
  -1  22   8       2393.44       2373.41       101.41 o                         
   0  22   8          0.00         -2.26         9.33 o                         
   1  22   8        314.94        286.18        19.56 o                         
   2  22   8        752.88        885.13        42.44 o                         
   3  22   8         16.46         28.83        16.50 o                         
   4  22   8          0.03         32.42        23.35 o                         
  -5  23   8          0.56        -28.91        33.31 o                         
  -4  23   8          3.63          0.77        21.42 o                         
  -3  23   8        603.45        581.69        38.49 o                         
  -2  23   8         52.66         47.13        13.52 o                         
  -1  23   8         58.38         79.31        14.69 o                         
   0  23   8         32.22         20.72        11.61 o                         
   1  23   8       1032.51       1004.64        46.43 o                         
   2  23   8          0.09         18.61        12.57 o                         
   3  23   8         43.76         27.62        16.37 o                         
   4  23   8        175.45        181.28        27.61 o                         
  -5  24   8         11.29         13.15        35.24 o                         
  -4  24   8        113.49         68.19        24.97 o                         
  -3  24   8        201.08        174.68        22.64 o                         
  -2  24   8          0.71         42.18        13.60 o                         
  -1  24   8        695.45        758.53        37.64 o                         
   0  24   8        536.50        510.96        34.92 o                         
   1  24   8        298.51        283.75        18.17 o                         
   2  24   8        187.12        125.14        16.13 o                         
   3  24   8        122.89         95.79        18.34 o                         
   4  24   8         36.12         44.27        23.84 o                         
  -4  25   8        110.81         48.43        29.47 o                         
  -3  25   8        570.54        657.79        40.91 o                         
  -2  25   8        250.05        294.90        21.69 o                         
  -1  25   8         92.16        100.89        13.60 o                         
   0  25   8         13.18          7.65        10.53 o                         
   1  25   8         53.13         55.94        11.38 o                         
   2  25   8         24.40         33.62        13.11 o                         
   3  25   8        225.75        177.91        21.31 o                         
   4  25   8        155.02        144.08        26.60 o                         
  -4  26   8         26.25         12.73        24.73 o                         
  -3  26   8        189.36        186.23        23.33 o                         
  -2  26   8         82.71         77.51        18.25 o                         
  -1  26   8         72.71         70.13        13.94 o                         
   0  26   8        548.94        556.13        29.30 o                         
   1  26   8         94.52         62.31        11.48 o                         
   2  26   8        358.53        348.49        23.66 o                         
   3  26   8         53.96         61.65        17.77 o                         
   4  26   8          0.40          9.75        23.63 o                         
  -4  27   8          0.15          0.38        24.09 o                         
  -3  27   8        180.40        167.32        23.02 o                         
  -2  27   8          0.03         39.03        15.48 o                         
  -1  27   8        903.47        839.84        46.42 o                         
   0  27   8        166.77        150.42        14.48 o                         
   1  27   8        235.85        182.08        15.16 o                         
   2  27   8          7.78         23.14        17.95 o                         
   3  27   8         21.90         37.41        17.63 o                         
   4  27   8        154.60        110.62        29.50 o                         
  -4  28   8        124.66         35.78        24.47 o                         
  -3  28   8         22.62         10.81        19.11 o                         
  -2  28   8        174.26        189.68        24.69 o                         
  -1  28   8        220.47        183.03        16.91 o                         
   0  28   8         36.20         19.97        12.18 o                         
   1  28   8         28.81          8.71        11.08 o                         
   2  28   8        739.84        711.68        52.82 o                         
   3  28   8          0.32         -0.49        17.95 o                         
   4  28   8         90.51        128.54        30.48 o                         
  -4  29   8          8.92         14.82        25.55 o                         
  -3  29   8          0.18        -11.62        18.29 o                         
  -2  29   8         96.46         88.69        17.55 o                         
  -1  29   8       2098.53       1943.58        84.51 o                         
   0  29   8        137.31        124.01        14.37 o                         
   1  29   8         42.15         38.05        12.78 o                         
   2  29   8         26.68         39.08        16.58 o                         
   3  29   8          0.20         -5.85        17.94 o                         
   4  29   8         61.24         81.59        30.32 o                         
  -4  30   8          1.08        -24.81        24.90 o                         
  -3  30   8          3.25        -12.22        19.54 o                         
  -2  30   8          3.20         -1.43        15.33 o                         
  -1  30   8        622.34        652.99        34.79 o                         
   0  30   8         59.06         61.57        14.22 o                         
   1  30   8         43.03         30.66        12.45 o                         
   2  30   8        417.95        370.51        47.70 o                         
   3  30   8         13.79         23.67        21.05 o                         
   4  30   8        676.32        827.99        88.89 o                         
  -4  31   8         42.69         20.28        25.36 o                         
  -3  31   8         66.19        110.76        22.81 o                         
  -2  31   8          0.51         20.70        17.85 o                         
  -1  31   8        554.92        580.01        35.23 o                         
   0  31   8         74.29         28.25        13.94 o                         
   1  31   8        142.65        102.15        18.68 o                         
   2  31   8        133.42        152.49        26.00 o                         
   3  31   8          0.15          4.08        18.95 o                         
   4  31   8          0.27         70.63        29.87 o                         
  -4  32   8         13.19         18.19        36.32 o                         
  -3  32   8         87.70         85.76        23.46 o                         
  -2  32   8         21.49         24.32        18.52 o                         
  -1  32   8        182.73        212.74        20.83 o                         
   0  32   8        144.85        126.73        16.61 o                         
   1  32   8        156.83        179.17        23.44 o                         
   2  32   8         18.03         24.46        15.97 o                         
   3  32   8          0.59          1.14        19.13 o                         
  -4  33   8         16.58         13.74        40.13 o                         
  -3  33   8         47.39         63.51        25.09 o                         
  -2  33   8          0.53         -5.49        18.10 o                         
  -1  33   8        257.37        202.46        20.70 o                         
   0  33   8          1.17         21.34        13.56 o                         
   1  33   8        296.32        288.96        41.09 o                         
   2  33   8          2.87        -10.02        15.01 o                         
   3  33   8          9.87         -6.59        18.99 o                         
  -4  34   8          0.33          2.97        32.18 o                         
  -3  34   8          1.72        -25.17        25.17 o                         
  -2  34   8          1.08         -1.33        19.22 o                         
  -1  34   8          8.33         -9.70        14.34 o                         
   0  34   8         90.04         92.42        16.54 o                         
   1  34   8         33.67         31.68        16.94 o                         
   2  34   8          8.11          3.35        15.87 o                         
   3  34   8         32.90         37.23        20.22 o                         
  -4  35   8          0.90         97.63        36.59 o                         
  -3  35   8          0.96         50.12        26.74 o                         
  -2  35   8         90.81         91.84        24.25 o                         
  -1  35   8          0.84          0.44        17.68 o                         
   0  35   8         54.92         54.11        15.51 o                         
   1  35   8         66.31         56.59        26.67 o                         
   2  35   8         40.93         38.22        17.44 o                         
   3  35   8         18.90          4.28        24.64 o                         
  -4  36   8          1.02        -11.49        33.66 o                         
  -3  36   8         10.67         -7.55        31.42 o                         
  -2  36   8         44.39         59.73        30.72 o                         
  -1  36   8         19.84          6.94        17.86 o                         
   0  36   8         34.66         32.25        21.32 o                         
   1  36   8         15.37        -13.17        16.48 o                         
   2  36   8          4.52         11.97        16.23 o                         
   3  36   8         23.83         36.19        24.15 o                         
  -3  37   8         98.16         85.43        30.35 o                         
  -2  37   8         19.59          9.30        22.24 o                         
  -1  37   8          3.93        -11.40        17.21 o                         
   0  37   8         19.71         19.65        17.68 o                         
   1  37   8         19.69         30.10        20.21 o                         
   2  37   8          0.39         17.80        19.72 o                         
   3  37   8          4.44         -4.81        23.83 o                         
  -3  38   8        137.92         97.57        52.81 o                         
  -2  38   8          0.59        -13.39        22.87 o                         
  -1  38   8         19.42         31.83        19.22 o                         
   0  38   8        135.44        100.46        21.08 o                         
   1  38   8        201.09        139.20        26.06 o                         
   2  38   8         29.43         19.06        21.83 o                         
   3  38   8          7.03         25.89        29.98 o                         
  -3  39   8          0.00          7.78        29.07 o                         
  -2  39   8        213.62        180.71        30.56 o                         
  -1  39   8         33.93         23.63        20.12 o                         
   0  39   8         73.48         68.09        19.92 o                         
   1  39   8         33.15         27.50        21.11 o                         
   2  39   8          7.54         17.05        26.12 o                         
   3  39   8         65.63        108.97        34.18 o                         
  -3  40   8          4.58         29.36        31.54 o                         
  -2  40   8          7.30         -9.36        23.19 o                         
  -1  40   8          5.01         15.86        18.55 o                         
   0  40   8          0.89         -8.82        18.72 o                         
   1  40   8         17.03         43.32        23.82 o                         
   2  40   8         44.93         31.23        23.28 o                         
   3  40   8         39.55         38.94        30.81 o                         
  -3  41   8          0.38        -35.81        35.81 o                         
  -2  41   8         17.02         32.47        25.88 o                         
  -1  41   8        337.41        320.34        42.20 o                         
   0  41   8          1.07         12.77        19.07 o                         
   1  41   8         14.17         -4.74        21.42 o                         
   2  41   8          1.08        -10.34        21.94 o                         
  -3  42   8          0.00          0.65        31.07 o                         
  -2  42   8         19.35         33.71        26.50 o                         
  -1  42   8          4.13         17.70        20.13 o                         
   0  42   8          1.48        -13.53        19.06 o                         
   1  42   8         22.51         38.28        23.07 o                         
   2  42   8          1.39         42.27        24.64 o                         
  -3  43   8          1.04         20.39        32.46 o                         
  -2  43   8        108.66         98.49        29.13 o                         
  -1  43   8         83.59         40.27        22.52 o                         
   0  43   8          9.48         57.75        22.58 o                         
   1  43   8         87.86         53.19        23.65 o                         
   2  43   8          1.54        -23.85        23.87 o                         
  -2  44   8          0.80        -12.85        40.71 o                         
  -1  44   8         33.11         25.62        22.66 o                         
   0  44   8        443.95        454.98        37.94 o                         
   1  44   8         21.84         -0.42        23.18 o                         
   2  44   8         12.51         43.07        31.49 o                         
  -2  45   8         11.08         -9.43        33.41 o                         
  -1  45   8          1.85         51.49        25.69 o                         
   0  45   8         72.11         69.28        23.13 o                         
   1  45   8         18.52          8.50        24.52 o                         
   2  45   8          0.96         25.86        25.73 o                         
  -2  46   8          0.05         33.30        28.95 o                         
  -1  46   8         19.01         -4.92        25.63 o                         
   0  46   8        265.57        215.71        33.45 o                         
   1  46   8         91.90        119.99        32.45 o                         
   2  46   8         35.44          9.45        26.15 o                         
  -2  47   8          4.80         20.56        28.47 o                         
  -1  47   8          8.98         36.78        29.45 o                         
   0  47   8        209.97        239.02        59.91 o                         
   1  47   8         34.67         10.94        33.69 o                         
  -2  48   8         17.68         43.14        43.84 o                         
  -1  48   8         24.44         14.51        30.10 o                         
   0  48   8        146.69        147.43        31.68 o                         
   1  48   8          1.67        -15.86        30.94 o                         
  -1  49   8        237.29        216.99        48.20 o                         
   0  49   8        624.81        557.45        79.40 o                         
   1  49   8         28.85          9.04        31.11 o                         
  -1  50   8         60.85         33.07        30.91 o                         
   0  50   8        188.29        151.06        30.40 o                         
  -5   0   9          1.30        -17.53        39.97 o                         
  -3   0   9          8.39         -5.66        18.19 o                         
  -1   0   9        224.90        284.32        22.47 o                         
   1   0   9          1.84        -10.37        10.37 o                         
   3   0   9        140.97        110.28        24.82 o                         
  -5   1   9          7.05         42.02        51.85 o                         
  -4   1   9       1269.52       1148.91        76.02 o                         
  -3   1   9          1.21         -5.59        11.34 o                         
  -2   1   9        455.43        473.38        23.69 o                         
  -1   1   9         86.13         94.97         9.68 o                         
   0   1   9          1.10         -6.34        10.43 o                         
   1   1   9         36.66         43.03        10.35 o                         
   2   1   9        844.53        863.43        49.69 o                         
   3   1   9         12.02         -6.49        14.94 o                         
   4   1   9         57.12         85.59        23.95 o                         
  -5   2   9          2.05          1.31        30.64 o                         
  -4   2   9        278.06        272.43        34.14 o                         
  -3   2   9         25.78          6.88        12.31 o                         
  -2   2   9         23.32         35.51         9.70 o                         
  -1   2   9       1009.90       1007.05        44.81 o                         
   0   2   9          9.56         12.46         7.45 o                         
   1   2   9        312.63        304.69        16.89 o                         
   2   2   9       3573.04       3776.32       171.02 o                         
   3   2   9        120.19        130.23        18.66 o                         
   4   2   9         26.25         38.08        25.13 o                         
  -5   3   9         12.97         54.90        33.02 o                         
  -4   3   9        267.85        226.15        30.12 o                         
  -3   3   9         19.16          0.26        13.52 o                         
  -2   3   9         19.25         22.40        11.08 o                         
  -1   3   9        308.20        319.60        20.44 o                         
   0   3   9        237.05        218.21        13.23 o                         
   1   3   9        135.64        126.43        10.60 o                         
   2   3   9         35.24        103.88        27.40 o                         
   3   3   9         89.45         69.46        16.72 o                         
   4   3   9          0.03         -1.56        18.05 o                         
  -5   4   9         15.38         -8.76        31.73 o                         
  -4   4   9        106.08         97.69        28.42 o                         
  -3   4   9        360.18        303.15        23.95 o                         
  -2   4   9          9.36         17.72        10.29 o                         
  -1   4   9        199.84        200.45        19.92 o                         
   0   4   9       1104.62       1114.28        45.59 o                         
   1   4   9         34.68         15.05         9.61 o                         
   2   4   9       3984.30       3941.43       178.81 o                         
   3   4   9          2.66          1.75        15.04 o                         
   4   4   9         11.35         33.87        18.63 o                         
  -5   5   9          0.01        -21.75        31.16 o                         
  -4   5   9         40.88         56.79        24.89 o                         
  -3   5   9          0.01          2.75        14.33 o                         
  -2   5   9        119.22        163.05        28.53 o                         
  -1   5   9       1182.95       1090.12        48.10 o                         
   0   5   9       1088.13       1032.33        41.84 o                         
   1   5   9         18.32          3.34         9.41 o                         
   2   5   9         29.39         71.62        21.44 o                         
   3   5   9          0.86        -14.87        14.87 o                         
   4   5   9          4.56        -15.34        18.07 o                         
  -5   6   9         43.62         70.57        33.29 o                         
  -4   6   9          0.37         -0.18        20.97 o                         
  -3   6   9        110.47        112.65        16.64 o                         
  -2   6   9        611.26        629.88        34.35 o                         
  -1   6   9        330.45        354.79        20.22 o                         
   0   6   9        480.27        486.64        22.71 o                         
   1   6   9         16.07         15.83         9.48 o                         
   2   6   9       1330.83       1411.74        67.60 o                         
   3   6   9        242.00        188.90        20.41 o                         
   4   6   9          5.19         19.08        19.26 o                         
  -5   7   9         88.55         66.01        33.26 o                         
  -4   7   9         59.51         51.40        25.76 o                         
  -3   7   9        132.61        109.12        17.75 o                         
  -2   7   9         52.31         65.03        15.84 o                         
  -1   7   9        465.02        485.81        24.97 o                         
   0   7   9         58.54         70.73         8.67 o                         
   1   7   9         56.81         40.53        10.13 o                         
   2   7   9         50.03         45.78        15.57 o                         
   3   7   9        121.90         89.20        17.55 o                         
   4   7   9         21.81         18.81        19.12 o                         
  -5   8   9          4.17         12.70        29.89 o                         
  -4   8   9         80.01         39.47        23.63 o                         
  -3   8   9         32.11         45.45        15.79 o                         
  -2   8   9        590.97        613.12        31.88 o                         
  -1   8   9        987.82        964.11        44.08 o                         
   0   8   9        444.97        481.54        24.53 o                         
   1   8   9         21.24         30.17         9.91 o                         
   2   8   9          0.38         15.29        14.18 o                         
   3   8   9        887.28        906.10        49.44 o                         
   4   8   9         45.77         44.00        19.44 o                         
  -5   9   9          6.90         40.17        32.35 o                         
  -4   9   9         25.84         16.97        22.66 o                         
  -3   9   9        238.20        236.25        21.79 o                         
  -2   9   9        692.44        669.98        34.29 o                         
  -1   9   9         47.61         60.92        10.60 o                         
   0   9   9         33.13         35.85         8.91 o                         
   1   9   9         41.93         40.36        10.28 o                         
   2   9   9         25.64         23.12        12.91 o                         
   3   9   9        366.84        417.04        29.05 o                         
   4   9   9         88.13         91.02        20.45 o                         
  -5  10   9          3.45        -31.34        31.34 o                         
  -4  10   9          0.06          8.31        22.76 o                         
  -3  10   9         84.96         67.39        16.03 o                         
  -2  10   9         19.72         36.54        11.67 o                         
  -1  10   9          4.52          8.23         9.32 o                         
   0  10   9        572.05        556.80        26.02 o                         
   1  10   9        205.38        185.51        14.39 o                         
   2  10   9        228.07        221.18        25.58 o                         
   3  10   9          0.13         10.10        16.03 o                         
   4  10   9         84.84         42.24        19.68 o                         
  -5  11   9         37.90         22.47        33.80 o                         
  -4  11   9        255.11        256.38        31.46 o                         
  -3  11   9          3.64          6.55        15.05 o                         
  -2  11   9        110.11        124.07        17.48 o                         
  -1  11   9        772.78        760.43        39.38 o                         
   0  11   9        866.36        898.86        41.28 o                         
   1  11   9        104.04         99.31        12.23 o                         
   2  11   9         11.54         12.35        19.49 o                         
   3  11   9        330.68        260.95        23.53 o                         
   4  11   9         10.57         11.07        19.02 o                         
  -5  12   9          8.70        -16.32        30.19 o                         
  -4  12   9         52.14         56.88        24.75 o                         
  -3  12   9          0.19         18.82        15.90 o                         
  -2  12   9         27.88         35.44        11.87 o                         
  -1  12   9         11.05         -2.27        10.19 o                         
   0  12   9        263.94        283.94        17.56 o                         
   1  12   9        120.63         83.29         9.89 o                         
   2  12   9          0.35         -1.69        13.12 o                         
   3  12   9         35.67         25.18        19.55 o                         
   4  12   9         28.63         15.38        19.73 o                         
  -5  13   9         21.80         24.38        30.75 o                         
  -4  13   9         42.86         65.28        25.83 o                         
  -3  13   9          0.58         46.08        16.73 o                         
  -2  13   9         23.21         13.50        11.31 o                         
  -1  13   9         70.13         80.05        13.13 o                         
   0  13   9          8.54          9.13         8.79 o                         
   1  13   9          6.97         19.40         9.86 o                         
   2  13   9        203.46        158.85        17.28 o                         
   3  13   9        204.09        184.45        21.25 o                         
   4  13   9         12.08        -18.40        18.40 o                         
  -5  14   9         31.27         31.24        31.53 o                         
  -4  14   9         81.36         78.02        26.35 o                         
  -3  14   9        265.19        279.18        29.12 o                         
  -2  14   9         32.10         71.29        13.17 o                         
  -1  14   9         96.92         62.99        11.37 o                         
   0  14   9        308.91        329.66        19.22 o                         
   1  14   9       1423.44       1274.79        56.67 o                         
   2  14   9        248.28        270.60        21.24 o                         
   3  14   9          0.08         -6.10        15.87 o                         
   4  14   9          0.01         23.03        19.44 o                         
  -5  15   9         26.92        -25.77        32.25 o                         
  -4  15   9         71.72         98.23        30.04 o                         
  -3  15   9        204.66        206.16        21.69 o                         
  -2  15   9          0.01         29.74        12.54 o                         
  -1  15   9         72.96         84.49        12.14 o                         
   0  15   9          0.17         -3.27         9.07 o                         
   1  15   9        613.01        699.84        32.19 o                         
   2  15   9        435.96        416.15        24.73 o                         
   3  15   9          0.06          3.12        15.85 o                         
   4  15   9         11.77          3.47        20.25 o                         
  -5  16   9          0.00        -22.87        31.15 o                         
  -4  16   9        302.61        295.60        33.77 o                         
  -3  16   9        477.99        508.36        60.09 o                         
  -2  16   9        178.69        140.39        20.84 o                         
  -1  16   9        498.65        479.78        25.95 o                         
   0  16   9         87.78         65.37        10.82 o                         
   1  16   9       1064.59       1087.45        49.79 o                         
   2  16   9         21.96         45.07        12.53 o                         
   3  16   9          0.00         -4.60        17.16 o                         
   4  16   9         16.28        -15.87        22.02 o                         
  -5  17   9         21.92          3.57        30.91 o                         
  -4  17   9        162.08        221.77        31.72 o                         
  -3  17   9         40.66         26.91        17.57 o                         
  -2  17   9        137.10        138.31        15.56 o                         
  -1  17   9        595.44        555.00        28.77 o                         
   0  17   9        183.22        155.19        14.79 o                         
   1  17   9       1948.57       1900.67        82.01 o                         
   2  17   9          0.24         12.10        12.58 o                         
   3  17   9          6.47         -1.57        16.09 o                         
   4  17   9          1.37         -0.38        22.52 o                         
  -5  18   9         41.50         50.67        33.59 o                         
  -4  18   9         31.16         52.44        36.29 o                         
  -3  18   9          5.86        -14.92        17.41 o                         
  -2  18   9         17.42         12.66        14.32 o                         
  -1  18   9        109.02        116.50        13.71 o                         
   0  18   9        203.67        205.84        15.53 o                         
   1  18   9          3.37         98.59        19.87 o                         
   2  18   9       1422.56       1484.81        65.71 o                         
   3  18   9          5.01         -1.30        15.50 o                         
   4  18   9         13.63         38.89        23.68 o                         
  -5  19   9          0.03          7.74        35.55 o                         
  -4  19   9        192.60        215.98        31.32 o                         
  -3  19   9        125.60         89.54        19.79 o                         
  -2  19   9        150.09        153.70        16.08 o                         
  -1  19   9       1277.41       1325.34        59.37 o                         
   0  19   9         13.39         25.48        10.31 o                         
   1  19   9       4418.33       4527.26       189.26 o                         
   2  19   9         71.52        121.50        31.19 o                         
   3  19   9         11.07          9.45        21.41 o                         
   4  19   9        166.83        132.63        26.66 o                         
  -5  20   9          4.41         -7.13        65.19 o                         
  -4  20   9        364.67        408.91        40.16 o                         
  -3  20   9         35.10         24.22        17.72 o                         
  -2  20   9        162.40        175.02        17.09 o                         
  -1  20   9        767.20        831.37        40.72 o                         
   0  20   9        377.11        389.20        22.84 o                         
   1  20   9       1238.53       1387.69        64.23 o                         
   2  20   9        432.44        452.87        27.06 o                         
   3  20   9         32.12         28.38        17.06 o                         
   4  20   9          6.88          4.54        23.99 o                         
  -5  21   9          2.00         -1.31        33.18 o                         
  -4  21   9          1.55         93.55        29.97 o                         
  -3  21   9          0.87         13.39        18.26 o                         
  -2  21   9          0.75          5.03        13.17 o                         
  -1  21   9       1256.96       1181.19        53.85 o                         
   0  21   9          0.00         20.11        10.78 o                         
   1  21   9       1295.68       1364.33        61.64 o                         
   2  21   9         38.65         38.82        13.74 o                         
   3  21   9        114.59         78.37        18.02 o                         
   4  21   9          0.06        -21.86        23.33 o                         
  -4  22   9       3325.30       3395.31       161.06 o                         
  -3  22   9          0.27          1.47        17.85 o                         
  -2  22   9         85.29         38.34        14.41 o                         
  -1  22   9        740.96        726.20        36.50 o                         
   0  22   9         72.89         49.57        11.38 o                         
   1  22   9       2003.46       1989.23        86.29 o                         
   2  22   9        170.56        132.09        16.45 o                         
   3  22   9         43.63         42.19        16.91 o                         
   4  22   9         42.25          2.60        35.72 o                         
  -4  23   9        268.55        404.91        72.55 o                         
  -3  23   9          3.31        -17.87        17.87 o                         
  -2  23   9          0.02         -1.19        13.20 o                         
  -1  23   9       2873.28       3005.20       138.05 o                         
   0  23   9          6.31         -8.42        10.24 o                         
   1  23   9        414.55        473.50        36.21 o                         
   2  23   9         99.13         62.90        14.29 o                         
   3  23   9          0.39         15.25        18.45 o                         
   4  23   9         40.66         48.21        24.63 o                         
  -4  24   9        390.00        376.93        35.02 o                         
  -3  24   9         36.34          7.42        18.73 o                         
  -2  24   9         97.44         75.80        14.68 o                         
  -1  24   9       1396.88       1445.86        64.64 o                         
   0  24   9         46.51         39.58        11.59 o                         
   1  24   9         94.29        105.67        16.53 o                         
   2  24   9        713.12        637.20        48.47 o                         
   3  24   9          2.00        -16.47        16.47 o                         
   4  24   9        105.31        107.54        27.31 o                         
  -4  25   9        179.21        210.60        29.77 o                         
  -3  25   9          0.87        -18.79        18.79 o                         
  -2  25   9        135.19        102.40        17.68 o                         
  -1  25   9        237.31        270.77        21.82 o                         
   0  25   9          7.69         24.12        11.41 o                         
   1  25   9        375.14        331.14        29.04 o                         
   2  25   9        188.93        158.67        20.23 o                         
   3  25   9          6.92         14.35        17.86 o                         
   4  25   9         83.56        114.34        27.27 o                         
  -4  26   9        219.97        238.06        33.23 o                         
  -3  26   9        192.27        151.90        23.78 o                         
  -2  26   9         51.98         80.84        17.26 o                         
  -1  26   9       2044.04       1944.55        85.29 o                         
   0  26   9        226.53        209.32        17.22 o                         
   1  26   9        394.67        431.23        27.77 o                         
   2  26   9        245.62        231.13        19.71 o                         
   3  26   9          1.67        -15.03        16.96 o                         
   4  26   9         25.82        -15.27        28.11 o                         
  -4  27   9          0.31         69.46        28.00 o                         
  -3  27   9          8.64         56.52        21.29 o                         
  -2  27   9        321.53        326.30        27.47 o                         
  -1  27   9        213.85        210.60        20.00 o                         
   0  27   9          0.39         -1.37        11.66 o                         
   1  27   9        100.17        114.32        19.81 o                         
   2  27   9        123.42        112.84        20.73 o                         
   3  27   9         34.51         46.97        25.77 o                         
   4  27   9         13.81         58.79        28.71 o                         
  -4  28   9        880.76       1076.98        64.62 o                         
  -3  28   9        209.65        198.53        25.67 o                         
  -2  28   9        297.50        223.98        22.95 o                         
  -1  28   9       1048.72       1013.54        49.52 o                         
   0  28   9          3.23         -2.34        11.82 o                         
   1  28   9          3.52         -1.51        13.23 o                         
   2  28   9        578.39        560.11        35.39 o                         
   3  28   9         38.47         34.88        20.64 o                         
   4  28   9         46.03         44.90        28.79 o                         
  -4  29   9        980.25       1076.87        76.18 o                         
  -3  29   9         88.47        101.44        23.36 o                         
  -2  29   9         10.20         26.41        16.58 o                         
  -1  29   9       1489.18       1450.61        66.45 o                         
   0  29   9         53.07         43.37        12.83 o                         
   1  29   9         17.06         33.35        16.62 o                         
   2  29   9        128.98        120.59        19.29 o                         
   3  29   9         39.99         29.44        22.72 o                         
  -4  30   9        365.50        272.08        34.63 o                         
  -3  30   9         29.67         28.73        21.43 o                         
  -2  30   9         42.58         57.92        17.92 o                         
  -1  30   9        621.22        545.90        31.72 o                         
   0  30   9          2.09         14.27        13.65 o                         
   1  30   9         40.40         17.05        16.22 o                         
   2  30   9        224.26        218.94        22.48 o                         
   3  30   9         29.16         22.42        19.35 o                         
  -4  31   9         97.28        129.35        30.42 o                         
  -3  31   9          0.81         20.11        21.64 o                         
  -2  31   9         31.69         17.50        18.25 o                         
  -1  31   9         24.99          7.69        15.46 o                         
   0  31   9         45.09         22.77        14.36 o                         
   1  31   9        106.80         60.91        30.84 o                         
   2  31   9         25.81         35.45        18.43 o                         
   3  31   9          0.01        -19.86        19.86 o                         
  -4  32   9         53.32         71.09        33.80 o                         
  -3  32   9        123.57        123.86        27.66 o                         
  -2  32   9        170.24        118.76        23.78 o                         
  -1  32   9        380.25        320.12        28.91 o                         
   0  32   9         12.48          3.80        14.02 o                         
   1  32   9          0.29         -0.43        16.24 o                         
   2  32   9        148.11        129.28        21.70 o                         
   3  32   9         67.46         60.44        21.44 o                         
  -4  33   9         23.02          5.39        37.01 o                         
  -3  33   9          1.09        -12.65        23.60 o                         
  -2  33   9          4.50         13.44        19.66 o                         
  -1  33   9        292.92        288.89        30.47 o                         
   0  33   9         70.86         74.76        24.59 o                         
   1  33   9        230.74        186.77        22.69 o                         
   2  33   9         55.50         54.18        19.66 o                         
   3  33   9          0.45         30.28        23.65 o                         
  -4  34   9         10.37         36.18        37.15 o                         
  -3  34   9         11.00         24.23        29.27 o                         
  -2  34   9        220.43        243.56        58.28 o                         
  -1  34   9         15.26          7.29        16.24 o                         
   0  34   9         30.91         43.94        15.68 o                         
   1  34   9         86.34         54.12        20.80 o                         
   2  34   9          0.85         26.50        18.61 o                         
   3  34   9         66.79         74.31        23.56 o                         
  -3  35   9         16.93         25.87        29.29 o                         
  -2  35   9        357.09        326.51        36.36 o                         
  -1  35   9          8.81         -4.64        16.29 o                         
   0  35   9         11.31          5.23        15.26 o                         
   1  35   9          0.12         17.04        20.20 o                         
   2  35   9         71.13         82.47        21.35 o                         
   3  35   9         58.59         56.75        24.33 o                         
  -3  36   9          8.98         32.44        32.07 o                         
  -2  36   9         79.38         77.95        25.59 o                         
  -1  36   9         69.61         85.53        22.73 o                         
   0  36   9        175.44        148.34        23.49 o                         
   1  36   9         43.64         11.74        17.65 o                         
   2  36   9        143.13        152.14        24.08 o                         
   3  36   9         11.95         56.54        30.97 o                         
  -3  37   9         55.81         85.64        32.56 o                         
  -2  37   9        272.48        307.91        36.55 o                         
  -1  37   9         40.05         11.67        19.93 o                         
   0  37   9         41.13         85.21        20.58 o                         
   1  37   9          1.77        -18.97        18.97 o                         
   2  37   9          7.16          3.89        20.39 o                         
   3  37   9         14.95        -15.48        28.56 o                         
  -3  38   9         17.99         -5.59        30.90 o                         
  -2  38   9          3.76         15.50        26.03 o                         
  -1  38   9         48.51         32.28        22.85 o                         
   0  38   9         34.56         27.29        19.69 o                         
   1  38   9          0.03        -17.04        21.12 o                         
   2  38   9         29.48         24.09        26.31 o                         
   3  38   9          1.96        -17.67        38.86 o                         
  -3  39   9          0.06         24.03        32.30 o                         
  -2  39   9          0.16         40.35        26.06 o                         
  -1  39   9          3.19         -4.80        19.52 o                         
   0  39   9         16.55         21.37        19.27 o                         
   1  39   9         22.00          2.73        20.90 o                         
   2  39   9         57.87         43.14        23.45 o                         
  -3  40   9          9.31         -9.80        36.49 o                         
  -2  40   9        300.70        277.15        35.57 o                         
  -1  40   9          3.45         17.95        20.95 o                         
   0  40   9          9.51         14.00        22.81 o                         
   1  40   9         17.21        -11.42        23.24 o                         
   2  40   9         77.10         55.12        26.76 o                         
  -3  41   9          1.72         -6.83        33.06 o                         
  -2  41   9          1.55         30.12        28.08 o                         
  -1  41   9         48.20         36.34        21.86 o                         
   0  41   9          1.12        -12.78        19.25 o                         
   1  41   9         42.02         21.82        22.56 o                         
   2  41   9          1.35         42.71        26.88 o                         
  -2  42   9         33.98         26.10        28.02 o                         
  -1  42   9          7.42         17.54        22.70 o                         
   0  42   9          0.06          2.08        21.48 o                         
   1  42   9          0.72          2.30        24.35 o                         
   2  42   9          0.84        -13.33        24.59 o                         
  -2  43   9          7.14          1.55        26.85 o                         
  -1  43   9          8.81          3.93        22.51 o                         
   0  43   9          0.00         15.62        21.91 o                         
   1  43   9         11.44          4.72        24.25 o                         
   2  43   9          7.69         23.33        28.07 o                         
  -2  44   9          0.53         11.42        35.33 o                         
  -1  44   9          2.51         -7.25        23.49 o                         
   0  44   9         24.81         17.29        22.40 o                         
   1  44   9          0.21         -2.68        24.58 o                         
   2  44   9         56.48         55.74        28.92 o                         
  -2  45   9         24.39          6.34        29.54 o                         
  -1  45   9          0.25         30.74        27.62 o                         
   0  45   9          1.53        -10.39        29.16 o                         
   1  45   9         39.73        124.24        56.26 o                         
  -2  46   9          3.11         53.23        31.17 o                         
  -1  46   9        373.28        334.27        59.14 o                         
   0  46   9         64.56         46.79        34.56 o                         
   1  46   9          0.60          3.87        26.03 o                         
  -1  47   9         38.89         18.92        29.47 o                         
   0  47   9         88.77        113.20        28.76 o                         
   1  47   9          1.83        -24.44        24.44 o                         
  -1  48   9        305.67        277.97        64.14 o                         
   0  48   9        504.75        493.05        71.78 o                         
  -4   0  10         57.62         35.50        35.16 o                         
  -2   0  10          6.53         18.74        27.25 o                         
   0   0  10        244.58        264.87        21.45 o                         
   2   0  10        554.66        643.37        52.38 o                         
   4   0  10         25.02         30.67        29.36 o                         
  -5   1  10         17.98        -16.52        31.98 o                         
  -4   1  10          0.82         16.25        24.13 o                         
  -3   1  10         11.54          0.01        14.06 o                         
  -2   1  10         43.32         56.96        14.48 o                         
  -1   1  10        158.53        142.18        17.02 o                         
   0   1  10         20.79         18.79         8.23 o                         
   1   1  10          2.49          6.68         9.81 o                         
   2   1  10        575.25        689.00        38.01 o                         
   3   1  10         28.98         15.97        16.33 o                         
   4   1  10         10.79        -19.31        19.31 o                         
  -5   2  10         34.42         71.75        36.49 o                         
  -4   2  10         18.35          6.22        24.11 o                         
  -3   2  10        372.95        370.71        34.14 o                         
  -2   2  10         75.28         78.83        14.16 o                         
  -1   2  10         28.19         64.52        16.25 o                         
   0   2  10        159.81        148.09        16.26 o                         
   1   2  10        728.90        700.15        34.45 o                         
   2   2  10       1164.32       1203.63        59.95 o                         
   3   2  10         65.77         27.10        18.05 o                         
   4   2  10         32.19         39.67        20.59 o                         
  -5   3  10          6.28        -11.20        31.44 o                         
  -4   3  10        219.31        129.43        28.92 o                         
  -3   3  10         19.97         31.94        16.29 o                         
  -2   3  10         21.73         31.27        11.03 o                         
  -1   3  10       1094.83       1194.10        53.26 o                         
   0   3  10        114.65        112.99        10.70 o                         
   1   3  10        164.51        176.95        14.28 o                         
   2   3  10       1436.95       1451.07        70.31 o                         
   3   3  10          1.15         20.35        15.86 o                         
   4   3  10         20.61          9.53        20.92 o                         
  -5   4  10          0.54          5.29        32.62 o                         
  -4   4  10         94.24        105.02        28.96 o                         
  -3   4  10        460.06        420.07        31.95 o                         
  -2   4  10         21.69         62.78        12.40 o                         
  -1   4  10       1770.91       1744.21        80.55 o                         
   0   4  10        264.05        236.17        14.37 o                         
   1   4  10          1.45          4.94         9.91 o                         
   2   4  10        327.38        333.66        28.10 o                         
   3   4  10         70.03         57.04        17.52 o                         
   4   4  10        164.77        156.83        24.12 o                         
  -5   5  10          8.36        -27.64        37.45 o                         
  -4   5  10         82.59         34.64        24.33 o                         
  -3   5  10        264.11        300.84        26.87 o                         
  -2   5  10         49.28         60.92        14.11 o                         
  -1   5  10        688.39        708.65        46.74 o                         
   0   5  10          3.82         36.65         8.91 o                         
   1   5  10         40.94         37.23        10.79 o                         
   2   5  10        543.44        471.78        29.66 o                         
   3   5  10          6.86         14.19        16.16 o                         
   4   5  10         28.47         29.99        20.38 o                         
  -5   6  10          2.11         38.24        53.38 o                         
  -4   6  10         39.94         58.01        25.57 o                         
  -3   6  10         36.99          8.61        16.77 o                         
  -2   6  10        163.87        204.45        20.61 o                         
  -1   6  10        107.95        116.79        14.45 o                         
   0   6  10        456.09        466.17        26.06 o                         
   1   6  10        196.21        154.33        14.24 o                         
   2   6  10        205.62        209.73        22.41 o                         
   3   6  10          0.07         -3.44        15.66 o                         
   4   6  10         69.28         95.04        22.07 o                         
  -5   7  10         55.06         29.53        31.90 o                         
  -4   7  10         21.52         17.03        25.82 o                         
  -3   7  10          5.07          8.13        15.47 o                         
  -2   7  10        282.93        233.76        19.31 o                         
  -1   7  10        461.97        474.30        25.76 o                         
   0   7  10          6.46         27.83        10.39 o                         
   1   7  10        342.29        328.65        20.27 o                         
   2   7  10        174.47        155.65        17.67 o                         
   3   7  10        101.39         93.59        18.52 o                         
   4   7  10         10.93          6.71        19.67 o                         
  -5   8  10          0.36         -5.84        37.54 o                         
  -4   8  10        177.46        173.81        30.51 o                         
  -3   8  10          0.29        -15.03        15.03 o                         
  -2   8  10          1.19          7.85        11.78 o                         
  -1   8  10        180.01        167.58        14.39 o                         
   0   8  10        112.72        108.43        10.62 o                         
   1   8  10        255.25        244.36        24.49 o                         
   2   8  10        362.00        443.72        34.01 o                         
   3   8  10        188.60        223.20        22.77 o                         
   4   8  10         58.84         55.07        21.93 o                         
  -5   9  10        110.39         71.89        35.34 o                         
  -4   9  10          4.96         -0.28        29.96 o                         
  -3   9  10          2.89         -1.90        15.90 o                         
  -2   9  10         40.66         32.75        12.00 o                         
  -1   9  10        261.50        239.47        17.26 o                         
   0   9  10         40.60         33.67        10.22 o                         
   1   9  10         11.62         -0.45        11.02 o                         
   2   9  10        313.87        341.98        24.70 o                         
   3   9  10         21.88         44.92        17.25 o                         
   4   9  10        151.19        222.47        26.49 o                         
  -5  10  10        229.55        174.84        37.22 o                         
  -4  10  10         98.26         62.52        28.18 o                         
  -3  10  10          2.71          6.49        16.31 o                         
  -2  10  10        411.95        387.57        23.98 o                         
  -1  10  10         96.40        112.74        14.64 o                         
   0  10  10        127.94        112.62        11.97 o                         
   1  10  10        459.04        422.58        23.85 o                         
   2  10  10        185.17        159.68        18.14 o                         
   3  10  10         56.33         52.54        17.75 o                         
   4  10  10          0.01        -15.63        19.84 o                         
  -5  11  10         13.08         73.52        36.10 o                         
  -4  11  10          0.02         58.71        34.56 o                         
  -3  11  10         31.23         18.21        17.50 o                         
  -2  11  10         11.52          2.77        14.19 o                         
  -1  11  10        477.08        385.85        28.55 o                         
   0  11  10         64.52         74.55        14.20 o                         
   1  11  10        322.81        268.47        19.61 o                         
   2  11  10         59.13         23.91        15.17 o                         
   3  11  10         21.37         19.26        17.25 o                         
   4  11  10         28.41          4.72        21.41 o                         
  -5  12  10        239.43        281.53        41.37 o                         
  -4  12  10         95.77        116.22        50.70 o                         
  -3  12  10         12.41        -13.88        16.16 o                         
  -2  12  10         19.98         10.06        12.35 o                         
  -1  12  10        286.20        316.39        20.11 o                         
   0  12  10        149.59        146.89        18.11 o                         
   1  12  10         36.18         20.16        11.73 o                         
   2  12  10         34.53         53.16        15.40 o                         
   3  12  10         31.95         20.85        17.30 o                         
   4  12  10         36.71         37.38        21.23 o                         
  -5  13  10        386.68        349.26        43.78 o                         
  -4  13  10          1.23         12.37        26.41 o                         
  -3  13  10         22.19          3.94        17.18 o                         
  -2  13  10         14.28         29.97        12.81 o                         
  -1  13  10         36.90         40.17        11.43 o                         
   0  13  10         57.03         40.72        11.50 o                         
   1  13  10        196.08        199.99        16.62 o                         
   2  13  10         67.65         65.03        15.53 o                         
   3  13  10         18.99        -10.19        16.49 o                         
   4  13  10          0.00         27.85        21.36 o                         
  -5  14  10         41.15         60.31        34.93 o                         
  -4  14  10          3.23         -3.47        24.58 o                         
  -3  14  10         96.77         58.39        18.74 o                         
  -2  14  10         68.41         62.94        17.36 o                         
  -1  14  10        395.35        338.95        21.27 o                         
   0  14  10         97.39        100.01        12.74 o                         
   1  14  10        169.96        206.91        18.74 o                         
   2  14  10         48.83         70.81        15.69 o                         
   3  14  10         50.17         47.17        22.40 o                         
   4  14  10        411.83        524.72        53.42 o                         
  -5  15  10        257.09        224.23        41.98 o                         
  -4  15  10         99.73        121.15        32.77 o                         
  -3  15  10         45.01         40.62        17.97 o                         
  -2  15  10         75.03         62.90        14.16 o                         
  -1  15  10          3.01         42.26        11.91 o                         
   0  15  10        129.80        111.26        12.79 o                         
   1  15  10        679.70        712.48        35.77 o                         
   2  15  10         31.68         51.58        15.48 o                         
   3  15  10          2.68         31.26        18.02 o                         
   4  15  10          0.43         -0.66        20.23 o                         
  -5  16  10         34.36        -10.81        33.24 o                         
  -4  16  10        193.48        206.46        33.10 o                         
  -3  16  10          1.54         -1.41        17.74 o                         
  -2  16  10         97.57         98.47        18.16 o                         
  -1  16  10       1383.93       1325.62        59.74 o                         
   0  16  10        583.59        584.53        30.55 o                         
   1  16  10        144.20        150.90        16.72 o                         
   2  16  10         33.92         40.07        15.57 o                         
   3  16  10         26.87         40.17        18.03 o                         
   4  16  10          1.96        -16.99        21.78 o                         
  -5  17  10         33.04         65.47        35.49 o                         
  -4  17  10        371.98        366.38        39.50 o                         
  -3  17  10         10.57         31.01        18.44 o                         
  -2  17  10          3.08          8.02        13.19 o                         
  -1  17  10          3.26         39.41        12.02 o                         
   0  17  10          3.18          6.93        10.41 o                         
   1  17  10         93.97        120.46        17.55 o                         
   2  17  10          0.03        -11.97        15.07 o                         
   3  17  10         23.98         34.18        18.66 o                         
   4  17  10          9.44        -23.37        23.37 o                         
  -4  18  10         78.31         95.87        28.87 o                         
  -3  18  10          7.47         23.18        21.42 o                         
  -2  18  10        106.99        112.11        16.12 o                         
  -1  18  10        157.17        180.14        21.68 o                         
   0  18  10          1.46          0.53        10.81 o                         
   1  18  10       1134.19       1242.70        61.17 o                         
   2  18  10         10.99         18.59        14.79 o                         
   3  18  10          4.80         -9.43        17.33 o                         
   4  18  10          2.43        -15.78        24.19 o                         
  -4  19  10        319.69        349.53        41.24 o                         
  -3  19  10          4.56         -2.82        17.72 o                         
  -2  19  10          0.69        -11.54        13.67 o                         
  -1  19  10        312.07        259.25        19.03 o                         
   0  19  10        171.59        194.76        18.19 o                         
   1  19  10         75.61        111.86        15.74 o                         
   2  19  10         17.36         10.13        15.35 o                         
   3  19  10         25.85         21.71        17.84 o                         
   4  19  10         75.74         69.00        26.20 o                         
  -4  20  10        720.29        602.38        62.30 o                         
  -3  20  10          5.49         -1.58        18.20 o                         
  -2  20  10        273.72        232.12        20.01 o                         
  -1  20  10        278.21        270.64        23.71 o                         
   0  20  10          7.07          7.03        10.90 o                         
   1  20  10         69.98         89.01        17.57 o                         
   2  20  10         99.88         68.33        16.72 o                         
   3  20  10          2.08         14.26        18.42 o                         
   4  20  10         50.37         42.21        25.79 o                         
  -4  21  10         57.19        186.31        41.16 o                         
  -3  21  10          6.60         29.99        19.22 o                         
  -2  21  10        105.47         98.09        22.64 o                         
  -1  21  10          0.65         -2.32        11.73 o                         
   0  21  10         10.69         10.20        11.74 o                         
   1  21  10        505.06        489.72        35.50 o                         
   2  21  10         46.67         46.58        16.37 o                         
   3  21  10         97.07        104.75        20.52 o                         
   4  21  10         22.78         16.90        25.46 o                         
  -4  22  10       1341.13       1302.11        81.47 o                         
  -3  22  10         54.71         17.36        19.88 o                         
  -2  22  10        652.10        636.28        46.10 o                         
  -1  22  10         12.91         23.96        12.76 o                         
   0  22  10          2.74         21.17        11.60 o                         
   1  22  10       2401.59       2295.71       106.61 o                         
   2  22  10         16.64         26.77        15.45 o                         
   3  22  10         49.58         68.54        21.55 o                         
   4  22  10          2.21        -24.17        24.17 o                         
  -4  23  10        315.18        357.24        35.89 o                         
  -3  23  10          9.61         40.38        24.89 o                         
  -2  23  10          5.55         22.67        14.87 o                         
  -1  23  10        680.57        629.48        33.64 o                         
   0  23  10        348.62        344.85        22.53 o                         
   1  23  10        189.55        324.60        52.95 o                         
   2  23  10          1.53        -13.18        14.11 o                         
   3  23  10          3.74        -16.80        17.03 o                         
   4  23  10          3.36        -10.39        25.10 o                         
  -4  24  10         34.76         72.89        25.66 o                         
  -3  24  10         35.57         31.17        20.31 o                         
  -2  24  10         58.79         94.42        18.75 o                         
  -1  24  10          1.88         60.66        16.33 o
[truncated: 125,551 more chars]
